# Supplementary material for: Systemic and Airway Epigenetic Disruptions Are Associated with Health Status in COPD
Source: Biomedicines. 2023 Jan 5;11(1):134. doi: 10.3390/biomedicines11010134 (PMC9855774; doi:10.3390/biomedicines11010134)
Supplement: Supplementary file 1 [file biomedicines-11-00134-s001.zip]

Archive with 2 entries (2 files):
- Figure S1-S3.pdf
- Revised_Supp_tables_biomedicines.xlsx
