# Supplementary material for: Systemic and Airway Epigenetic Disruptions Are Associated with Health Status in COPD
Source: Biomedicines. 2023 Jan 5;11(1):134. doi: 10.3390/biomedicines11010134 (PMC9855774; doi:10.3390/biomedicines11010134)
Supplement: Supplementary file 1 [file biomedicines-11-00134-s001.zip › Revised_Supp_tables_biomedicines.xlsx]

## Sheet: Table S1 - DMPs
SGRQ	Tissue	Probe	Beta	SE	z	P	FDR	BetaFC	Chromosome	pos	Relation_to_Island	UCSC_RefGene_Name	UCSC_RefGene_Group	Regulatory_Feature_Group	GencodeBasicV12_Group	GencodeCompV12_Group	UCSCGene	GeneSymbol
Activity	Airway	cg00278597	0.00676277	0.000976537	6.92526	4.35172e-12	1.71497e-06	0.00017435	chr8	135860911	OpenSea	LOC101927845	TSS1500		TSS1500	TSS1500	LOC101927845	RP11-1057B8.2
Activity	Airway	cg09397653	0.00951815	0.00136017	6.99774	2.60118e-12	1.71497e-06	0.000921408	chr15	68643403	OpenSea	ITGA11	Body		TSS1500	TSS1500	ITGA11	ITGA11
Activity	Airway	cg27547307	0.00307104	0.000452159	6.79195	1.10629e-11	2.90652e-06	0.000503164	chr17	76714557	OpenSea	CYTH1;CYTH1;CYTH1;CYTH1	TSS1500;5'UTR;Body;Body		TSS1500;5'UTR;5'UTR	TSS1500;5'UTR;5'UTR	CYTH1	CYTH1
Activity	Airway	cg00413620	0.00724058	0.00107648	6.72618	1.74175e-11	3.43203e-06	0.00110186	chr1	207571097	OpenSea
Activity	Airway	cg04926227	0.00895063	0.00135546	6.6034	4.0182e-11	6.33414e-06	0.00113086	chr8	74582345	OpenSea	STAU2;STAU2;STAU2;STAU2;STAU2;STAU2;STAU2	Body;Body;Body;5'UTR;Body;Body;Body		TSS1500;5'UTR;5'UTR;3'UTR	TSS1500;3'UTR;5'UTR;5'UTR;5'UTR;3'UTR	STAU2	RP11-463D19.1;STAU2
Activity	Airway	cg18743485	0.00969748	0.00147616	6.5694	5.05191e-11	6.63636e-06	0.000139564	chr3	195839069	OpenSea
Activity	Airway	cg10516057	0.00516785	0.000803158	6.43441	1.23955e-10	1.08821e-05	7.78031e-05	chr4	6323954	OpenSea	PPP2R2C;PPP2R2C	3'UTR;3'UTR		3'UTR	3'UTR	PPP2R2C	PPP2R2C
Activity	Airway	cg10964388	0.00903568	0.00140436	6.43404	1.2426e-10	1.08821e-05	0.000453482	chr12	96069024	OpenSea	NTN4	Body				NTN4
Activity	Airway	cg26272575	-0.0261428	0.00403932	-6.47208	9.66649e-11	1.08821e-05	-0.00126152	chr20	16555475	N_Shore	KIF16B	TSS1500	Unclassified	TSS1500	TSS1500	KIF16B	KIF16B
Activity	Airway	cg17515480	-0.0129511	0.00203024	-6.37911	1.78125e-10	1.40395e-05	-0.00208853	chr19	48049039	Island	ZNF541	Body			TSS1500	ZNF541	ZNF541
Activity	Airway	cg26624570	-0.011287	0.00177429	-6.36141	1.9991e-10	1.43241e-05	-0.00127045	chr15	80874488	OpenSea	ARNT2	Body		3'UTR	3'UTR	ARNT2	ARNT2
Activity	Airway	cg00909958	0.00926216	0.00146087	6.34017	2.2951e-10	1.50746e-05	0.000188547	chr6	28497278	OpenSea	GPX5;GPX5	Body;Body		5'UTR;TSS1500	5'UTR;5'UTR;TSS1500	GPX5	GPX5;GPX6
Activity	Airway	cg10407488	0.00881181	0.00140383	6.27697	3.45228e-10	2.09309e-05	0.00133647	chr11	120255253	OpenSea	ARHGEF12	Body		TSS1500	TSS1500;TSS1500	ARHGEF12	ARHGEF12
Activity	Airway	cg05520472	0.0125041	0.00203188	6.15395	7.55755e-10	4.25479e-05	0.000163164	chr14	93674238	S_Shore	C14orf142;UBR7;UBR7	TSS1500;Body;Body		TSS1500;5'UTR	TSS1500;TSS1500;5'UTR;3'UTR	C14orf142;UBR7	C14orf142;RP11-371E8.4
Activity	Airway	cg07962311	0.00864126	0.00140972	6.12977	8.80056e-10	4.62428e-05	0.00022779	chr8	124665838	OpenSea	KLHL38	TSS1500		TSS1500;5'UTR	TSS1500;5'UTR	KLHL38	KLHL38;CTD-2552K11.2
Activity	Airway	cg02015997	0.0073429	0.00120825	6.0773	1.22224e-09	6.02093e-05	0.000779686	chr3	47024483	S_Shelf	CCDC12;NBEAL2	TSS1500;Body		TSS1500;5'UTR	TSS1500;TSS1500;TSS1500;5'UTR	CCDC12;NBEAL2	CCDC12;NBEAL2
Activity	Airway	cg17194359	-0.00713159	0.00117698	-6.05923	1.36775e-09	6.05178e-05	-0.000121595	chr1	16694088	Island	SZRD1;SZRD1;SZRD1;SZRD1;SZRD1;SZRD1	Body;Body;Body;Body;Body;Body	Promoter_Associated	TSS200	TSS200;5'UTR;5'UTR;5'UTR;5'UTR	SZRD1	C1orf144
Activity	Airway	cg21174512	0.0100678	0.00166203	6.05755	1.38207e-09	6.05178e-05	0.000541311	chr11	113847135	OpenSea	HTR3A;HTR3A;HTR3A;HTR3A	TSS1500;Body;Body;Body		TSS1500;5'UTR	TSS1500;5'UTR	HTR3A	HTR3A
Activity	Airway	cg20632567	0.00473198	0.000785074	6.02744	1.66582e-09	6.91035e-05	0.000615886	chr1	23907905	OpenSea				TSS200	TSS200		MDS2
Activity	Airway	cg14266217	0.0150903	0.0025183	5.99224	2.0697e-09	7.0926e-05	0.00203941	chr7	38226703	OpenSea	STARD3NL	5'UTR		5'UTR;5'UTR;5'UTR;5'UTR	5'UTR;5'UTR;5'UTR;5'UTR;5'UTR;5'UTR;5'UTR;5'UTR	STARD3NL	STARD3NL
Activity	Airway	cg18549952	0.00602889	0.0010049	5.99947	1.97968e-09	7.0926e-05	0.000976674	chr4	129762662	OpenSea	JADE1;JADE1;JADE1;JADE1;JADE1;JADE1;JADE1;JADE1	Body;Body;Body;Body;Body;Body;Body;Body				JADE1
Activity	Airway	cg21541936	0.00793836	0.00132426	5.99457	2.04029e-09	7.0926e-05	0.00111349	chr2	133279143	OpenSea	GPR39	Body				GPR39
Activity	Airway	cg25745742	0.0121265	0.00202136	5.99921	1.98283e-09	7.0926e-05	0.0018289	chr21	34661633	OpenSea	IL10RB	Body			5'UTR;3'UTR	IL10RB	IL10RB
Activity	Airway	cg22261669	0.00661609	0.00110683	5.97752	2.26561e-09	7.44047e-05	0.000794772	chr13	98959799	OpenSea	FARP1	Body		5'UTR	5'UTR	FARP1	FARP1
Activity	Airway	cg05968233	-0.014038	0.0023581	-5.95311	2.63102e-09	8.29486e-05	-0.00156139	chr19	6372277	N_Shore	ALKBH7	TSS200	Promoter_Associated	TSS200	TSS200	ALKBH7	ALKBH7
Activity	Airway	cg13862848	0.015161	0.00255009	5.94527	2.75997e-09	8.36675e-05	0.00136936	chr13	44272416	OpenSea	ENOX1	5'UTR		5'UTR	5'UTR	ENOX1	ENOX1
Activity	Airway	cg12800095	-0.0061637	0.00103908	-5.93188	2.99483e-09	8.74245e-05	-0.000922175	chr1	46594087	OpenSea	PIK3R3;PIK3R3;PIK3R3;PIK3R3;PIK3R3	Body;Body;Body;Body;Body			3'UTR	PIK3R3	PIK3R3
Activity	Airway	cg21633059	-0.0124404	0.00210693	-5.9045	3.53715e-09	9.95682e-05	-0.000698048	chr5	146863675	OpenSea				3'UTR	3'UTR		DPYSL3
Activity	Airway	cg04737131	-0.00551158	0.00093695	-5.88246	4.04203e-09	0.000106195	-0.000243201	chr7	27142708	N_Shore	HOXA2	TSS1500	Unclassified_Cell_type_specific	TSS1500	TSS1500	HOXA2	HOXA2
Activity	Airway	cg07361586	0.00535424	0.000909858	5.88469	3.98793e-09	0.000106195	7.38475e-05	chr1	114202330	OpenSea	MAGI3;MAGI3	Body;Body		5'UTR	5'UTR	MAGI3	MAGI3
Activity	Airway	cg11086877	0.0102545	0.00175842	5.83164	5.48867e-09	0.00013955	0.00122049	chr20	52730266	OpenSea
Activity	Airway	cg16328992	0.00513135	0.000883216	5.80984	6.25312e-09	0.000154018	0.000784403	chr15	53002023	OpenSea					TSS200		FAM214A
Activity	Airway	cg25629905	0.0114825	0.00197937	5.80111	6.58785e-09	0.000157346	0.00181593	chr12	26273008	N_Shelf	BHLHE41	3'UTR		3'UTR	3'UTR	BHLHE41	BHLHE41
Activity	Airway	cg05378452	0.028217	0.00487013	5.7939	6.87703e-09	0.000159422	0.00189247	chr17	68037743	OpenSea				3'UTR	3'UTR		AC002539.1
Activity	Airway	cg12757065	0.00344068	0.000596673	5.76645	8.096e-09	0.000177253	0.000549796	chr22	23909175	Island				TSS200	TSS200		AP000345.2
Activity	Airway	cg26109127	-0.0087007	0.00150823	-5.76882	7.98262e-09	0.000177253	-0.00127465	chr18	3411935	OpenSea	TGIF1;TGIF1;TGIF1	TSS1500;1stExon;5'UTR	Unclassified	TSS200	TSS1500;TSS1500;1stExon;TSS200;5'UTR	TGIF1	TGIF1
Activity	Airway	cg27659505	0.0080575	0.00139896	5.75965	8.42898e-09	0.000179555	0.000442577	chr17	79899075	Island	MYADML2	Body		TSS1500	TSS1500	MYADML2	AC137723.5
Activity	Airway	cg13695311	0.00663104	0.0011528	5.75214	8.81224e-09	0.00018278	0.000980361	chr22	32253500	OpenSea	DEPDC5;DEPDC5;DEPDC5;DEPDC5;DEPDC5	Body;Body;Body;Body;Body		5'UTR;5'UTR	5'UTR;5'UTR	DEPDC5	DEPDC5
Activity	Airway	cg00095526	0.00495729	0.000865556	5.7273	1.02043e-08	0.000206227	0.000614962	chr1	201081686	N_Shore	CACNA1S;CACNA1S	1stExon;5'UTR		1stExon;5'UTR;TSS200	1stExon;5'UTR;TSS200	CACNA1S	CACNA1S
Activity	Airway	cg20172269	0.00542454	0.000948028	5.72192	1.05327e-08	0.000207542	0.000571273	chr5	172337112	OpenSea	ERGIC1	Body	Unclassified_Cell_type_specific			ERGIC1
Activity	Airway	cg00107890	0.00773078	0.00136198	5.67615	1.3776e-08	0.000217159	0.000274804	chr15	71492746	OpenSea	THSD4	Body				THSD4
Activity	Airway	cg02695677	0.0103342	0.00181156	5.70455	1.16651e-08	0.000217159	0.00168611	chr7	130673538	OpenSea	FLJ43663;FLJ43663	Body;Body		3'UTR;3'UTR;3'UTR;3'UTR;3'UTR	3'UTR;3'UTR;3'UTR;3'UTR;3'UTR	FLJ43663	AC058791.2
Activity	Airway	cg06673083	0.00369855	0.00065057	5.68509	1.30745e-08	0.000217159	0.000308892	chr19	2344540	N_Shelf	SPPL2B;SPPL2B	Body;Body		ExonBnd	ExonBnd	SPPL2B	SPPL2B
Activity	Airway	cg13327727	0.0036923	0.000650088	5.67969	1.34936e-08	0.000217159	0.000624832	chr14	94759436	OpenSea	SERPINA10;SERPINA10	5'UTR;TSS200		5'UTR;TSS200;TSS200	5'UTR;TSS200;TSS200	SERPINA10	SERPINA10
Activity	Airway	cg13381753	-0.00659602	0.00116063	-5.68312	1.32259e-08	0.000217159	-7.48212e-05	chr1	213189256	Island	ANGEL2	TSS200	Promoter_Associated	TSS1500;TSS200;TSS200;TSS200	TSS1500;TSS1500;TSS200;TSS200;TSS200	ANGEL2	ANGEL2
Activity	Airway	cg13708688	-0.00403145	0.000707768	-5.69601	1.22642e-08	0.000217159	-3.92678e-05	chr9	136020011	Island	RALGDS	Body	Promoter_Associated	5'UTR	5'UTR	RALGDS	RALGDS
Activity	Airway	cg22593342	-0.00536706	0.000945264	-5.67784	1.36403e-08	0.000217159	-0.000666098	chr10	82219410	OpenSea	TSPAN14;TSPAN14	5'UTR;5'UTR	Promoter_Associated	5'UTR;5'UTR;5'UTR;5'UTR;5'UTR;5'UTR;5'UTR	5'UTR;5'UTR;5'UTR;5'UTR;5'UTR;5'UTR;5'UTR;5'UTR;5'UTR	TSPAN14	TSPAN14
Activity	Airway	cg25214376	-0.0136958	0.00241115	-5.68021	1.34528e-08	0.000217159	-0.00164418	chr10	1781920	S_Shore
Activity	Airway	cg25406344	0.0064808	0.00113705	5.69968	1.20034e-08	0.000217159	0.000836004	chr16	74598139	OpenSea	GLG1;GLG1;GLG1;GLG1;GLG1	Body;Body;Body;Body;Body			TSS1500	GLG1	GLG1
Activity	Airway	cg27268936	-0.0181756	0.00320169	-5.67687	1.37179e-08	0.000217159	-0.00304033	chr6	82796449	OpenSea
Activity	Airway	cg19245310	0.00502337	0.0008868	5.6646	1.47368e-08	0.000227751	0.000780904	chr11	72326842	OpenSea	PDE2A;PDE2A;PDE2A;MIR139;PDE2A	Body;Body;Body;TSS1500;Body		TSS1500;3'UTR	TSS1500;3'UTR;3'UTR	PDE2A;MIR139	MIR139;PDE2A
Activity	Airway	cg11202704	0.00997282	0.00176466	5.6514	1.59145e-08	0.000235913	0.00149262	chr8	126347635	OpenSea	NSMCE2	Body				NSMCE2
Activity	Airway	cg21686577	-0.0102294	0.00181103	-5.64836	1.61983e-08	0.000235913	-0.000479427	chr7	75909905	Island	SRRM3	Body			5'UTR	SRRM3	SRRM3
Activity	Airway	cg25432294	-0.00555579	0.000984096	-5.64558	1.64623e-08	0.000235913	-0.000840265	chr2	67282212	OpenSea
Activity	Airway	cg25840538	-0.0125499	0.00222241	-5.64696	1.63305e-08	0.000235913	-0.000539359	chr13	114146138	Island	TMCO3;DCUN1D2	5'UTR;TSS1500		TSS1500;TSS1500;TSS1500;5'UTR;5'UTR;5'UTR	TSS1500;TSS1500;TSS1500;TSS1500;TSS1500;TSS1500;5'UTR;5'UTR;5'UTR	TMCO3;DCUN1D2	DCUN1D2;TMCO3
Activity	Airway	cg21129401	0.0100623	0.0017854	5.63585	1.74196e-08	0.000245175	0.00109762	chr3	152978761	OpenSea
Activity	Airway	cg01799115	0.00968054	0.00171982	5.6288	1.81464e-08	0.000250924	0.000560221	chr8	135827395	OpenSea
Activity	Airway	cg15243995	0.0162124	0.00288329	5.62288	1.87797e-08	0.000255203	0.00160089	chr11	100712972	OpenSea	ARHGAP42	Body		5'UTR	5'UTR;5'UTR;5'UTR;5'UTR	ARHGAP42	ARHGAP42
Activity	Airway	cg25914337	0.0103828	0.00185258	5.6045	2.08855e-08	0.000279009	0.000187819	chr2	135461975	OpenSea	TMEM163	Body				TMEM163
Activity	Airway	cg03155428	0.00852849	0.0015234	5.59833	2.16429e-08	0.000284308	0.00046035	chr1	3277493	S_Shelf	PRDM16;PRDM16	Body;Body		5'UTR	5'UTR;5'UTR	PRDM16	PRDM16
Activity	Airway	cg12877889	0.00740685	0.00132386	5.59489	2.20757e-08	0.00028524	0.000444762	chr3	21446874	OpenSea	VENTXP7	TSS1500				VENTXP7
Activity	Airway	cg16903846	0.00980849	0.00175461	5.59012	2.26915e-08	0.000288468	0.0011609	chr14	35875088	S_Shore	NFKBIA	TSS1500		TSS1500;TSS1500	TSS1500;TSS1500;TSS1500;TSS1500;TSS1500;TSS1500	NFKBIA	NFKBIA
Activity	Airway	cg16338724	0.0062728	0.0011235	5.58326	2.36058e-08	0.000295327	0.000100046	chr16	20417092	OpenSea	PDILT	TSS1500		TSS1500	TSS1500;TSS1500	PDILT	PDILT
Activity	Airway	cg17310228	0.00993126	0.00178652	5.55901	2.71308e-08	0.000334124	0.00100767	chr3	178453841	OpenSea	KCNMB2;KCNMB2;KCNMB2-AS1;KCNMB2-AS1;KCNMB2	5'UTR;5'UTR;Body;Body;5'UTR		5'UTR;3'UTR;5'UTR;5'UTR;5'UTR	5'UTR;5'UTR;5'UTR;3'UTR;5'UTR;3'UTR;5'UTR;5'UTR;5'UTR	KCNMB2;KCNMB2-AS1	KCNMB2;RP11-385J1.2
Activity	Airway	cg03513464	-0.00933107	0.00168465	-5.53887	3.04434e-08	0.000369152	-0.00139435	chr1	58898672	OpenSea				3'UTR	3'UTR;3'UTR		OMA1;DAB1
Activity	Airway	cg15291615	0.0102659	0.0018547	5.53506	3.11114e-08	0.000371536	0.00160063	chr16	11044163	OpenSea	CLEC16A;CLEC16A	Body;Body				CLEC16A
Activity	Airway	cg07944953	-0.0129116	0.00233609	-5.52701	3.25729e-08	0.000383184	-0.000395895	chr8	26315668	OpenSea
Activity	Airway	cg10144104	0.00518892	0.000939736	5.52168	3.35771e-08	0.000389189	0.000410895	chr3	50518896	OpenSea	CACNA2D2;CACNA2D2	Body;Body		5'UTR;3'UTR	5'UTR;3'UTR	CACNA2D2	CACNA2D2
Activity	Airway	cg21252276	-0.00290496	0.000526871	-5.51361	3.51555e-08	0.000401578	-9.78143e-05	chr9	135037801	Island	NTNG2	5'UTR		5'UTR;5'UTR	5'UTR;5'UTR	NTNG2	NTNG2
Activity	Airway	cg20909875	0.00993653	0.00180765	5.49694	3.86443e-08	0.000435124	0.00116443	chr3	189438822	OpenSea	TP63;TP63;TP63	Body;Body;Body			5'UTR	TP63	TP63
Activity	Airway	cg10075733	0.00616036	0.001123	5.48562	4.12016e-08	0.000457384	5.01362e-05	chr9	94495746	Island	ROR2	Body		3'UTR	3'UTR	ROR2	ROR2
Activity	Airway	cg11156385	0.00880074	0.00160829	5.47212	4.44694e-08	0.000486804	0.000905077	chr17	75849249	OpenSea
Activity	Airway	cg27232680	0.0100942	0.00184607	5.46793	4.55328e-08	0.000491616	0.000359428	chr10	98004279	OpenSea	BLNK;BLNK;BLNK;BLNK;BLNK;BLNK;BLNK;BLNK;BLNK	Body;Body;Body;Body;Body;Body;Body;Body;Body	Unclassified_Cell_type_specific		3'UTR;3'UTR	BLNK	BLNK
Activity	Airway	cg21628808	0.0199378	0.00365755	5.45113	5.00508e-08	0.000533096	0.00192624	chr18	56296334	OpenSea	ALPK2	TSS200		TSS200	TSS200	ALPK2	ALPK2
Activity	Airway	cg17513460	-0.0126119	0.00231664	-5.44403	5.20877e-08	0.000547394	-0.00183744	chr1	61785870	OpenSea	NFIA;NFIA;NFIA;NFIA	Body;Body;Body;Body			5'UTR;5'UTR	NFIA	NFIA
Activity	Airway	cg03117819	-0.00962974	0.00176969	-5.44147	5.28416e-08	0.00054801	-0.000231326	chr17	48610072	N_Shelf	EPN3;EPN3	1stExon;5'UTR		TSS200;1stExon;5'UTR	TSS200;TSS200;1stExon;TSS200;TSS200;1stExon;5'UTR;5'UTR	EPN3	EPN3
Activity	Airway	cg15802306	0.0107828	0.00198452	5.43347	5.52691e-08	0.00056574	0.00140654	chr2	160759465	N_Shore	LY75-CD302;LY75-CD302;LY75	Body;Body;Body		3'UTR	3'UTR;3'UTR;3'UTR	LY75-CD302;LY75	LY75
Activity	Airway	cg26711443	-0.00701919	0.00129443	-5.42261	5.87352e-08	0.000593512	-0.000245664	chr5	10758629	N_Shelf	DAP;DAP	Body;Body		3'UTR	3'UTR;3'UTR;3'UTR;3'UTR	DAP	DAP
Activity	Airway	cg07708978	0.00620631	0.00114578	5.41666	6.0724e-08	0.000600242	0.00104882	chr14	89606798	OpenSea
Activity	Airway	cg13994785	0.00664329	0.00122659	5.41607	6.09244e-08	0.000600242	0.000365383	chr14	31401769	OpenSea	STRN3;STRN3	Body;Body		TSS200	TSS200	STRN3	STRN3
Activity	Airway	cg08284521	-0.0205088	0.00378895	-5.41279	6.20512e-08	0.000603797	-0.00145773	chr4	65404851	OpenSea
Activity	Airway	cg04179479	-0.0114568	0.00211759	-5.4103	6.29203e-08	0.000604787	-0.00170086	chr12	113935569	OpenSea
Activity	Airway	cg10256763	0.00833342	0.00154496	5.39396	6.89228e-08	0.000654501	0.000844084	chr12	53469561	N_Shelf	SPRYD3	Body			3'UTR;TSS200	SPRYD3	SPRYD3
Activity	Airway	cg03299518	-0.00757901	0.00140631	-5.38929	7.07377e-08	0.000656411	-0.00022516	chr16	81735237	OpenSea	CMIP;CMIP	Body;Body		5'UTR	5'UTR	CMIP	CMIP
Activity	Airway	cg16316706	0.0130219	0.00241631	5.38916	7.07896e-08	0.000656411	0.00136087	chr6	111410693	S_Shore	SLC16A10	Body				SLC16A10
Activity	Airway	cg09818637	0.00443585	0.000824073	5.38284	7.33201e-08	0.000660887	0.000534042	chr17	20683924	N_Shelf
Activity	Airway	cg15696408	0.00413394	0.000767918	5.38331	7.31291e-08	0.000660887	0.000553428	chr7	94287211	S_Shore	PEG10;PEG10	5'UTR;5'UTR	Promoter_Associated	5'UTR;5'UTR	5'UTR;5'UTR;5'UTR	PEG10	PEG10
Activity	Airway	cg15864612	0.00534785	0.000993949	5.38041	7.43157e-08	0.000660887	0.000172013	chr10	327132	OpenSea	DIP2C	Body		ExonBnd	ExonBnd	DIP2C	DIP2C
Activity	Airway	cg20899703	0.0118489	0.00220253	5.37966	7.46263e-08	0.000660887	0.000479314	chr2	40261462	OpenSea	SLC8A1-AS1	Body			5'UTR	SLC8A1-AS1	AC007254.3
Activity	Airway	cg00949424	0.00896475	0.00166771	5.37549	7.63752e-08	0.00066886	0.000243027	chr5	4144830	OpenSea
Activity	Airway	cg25599065	0.00528743	0.000985354	5.36602	8.04935e-08	0.00069718	0.00088586	chr11	61443131	OpenSea
Activity	Airway	cg22124751	0.00756326	0.00141006	5.36378	8.1498e-08	0.000698207	0.000653457	chr4	57859689	OpenSea	POLR2B;POLR2B;POLR2B	Body;Body;Body		TSS1500	TSS1500	POLR2B	snoU13
Activity	Airway	cg05658717	-0.00622602	0.00116224	-5.35692	8.4652e-08	0.00071743	-0.000172795	chr12	118407033	Island	KSR2	TSS1500	Unclassified	TSS1500;TSS1500	TSS1500;TSS1500	KSR2	KSR2
Activity	Airway	cg27287840	0.00587884	0.00110049	5.34201	9.19207e-08	0.000770745	6.99837e-05	chr7	8008357	Island	GLCCI1	TSS200	Promoter_Associated	3'UTR;TSS200;5'UTR	3'UTR;TSS1500;TSS1500;TSS1500;TSS200;5'UTR;5'UTR	GLCCI1	AC006042.7;GLCCI1;AC006465.3
Activity	Airway	cg07198944	0.00863826	0.00161823	5.33809	9.39292e-08	0.000779296	0.000378513	chr22	45871750	OpenSea
Activity	Airway	cg12377709	-0.00337234	0.000632539	-5.33143	9.74422e-08	0.000800021	-5.69245e-05	chr3	139108535	Island	COPB2;COPB2	TSS200;TSS200	Promoter_Associated	1stExon;5'UTR;TSS200;TSS200;TSS200	1stExon;5'UTR;TSS200;TSS200;TSS200;TSS200;TSS200;TSS200;TSS200;TSS200;TSS200;TSS200;TSS200;TSS200;TSS200;TSS200;TSS200	COPB2	COPB2;RP11-319G6.1
Activity	Airway	cg00650876	-0.0070119	0.00131726	-5.32312	1.02005e-07	0.000803982	-6.33283e-05	chr1	43148058	Island	YBX1	TSS200	Promoter_Associated	TSS1500;TSS200;TSS200	TSS1500;TSS1500;TSS200;TSS200;TSS200	YBX1	YBX1
Activity	Airway	cg02467449	-0.00807512	0.00151571	-5.32761	9.95136e-08	0.000803982	-0.000290987	chr17	79872318	N_Shelf	SIRT7	Body			3'UTR;3'UTR;TSS200;3'UTR;1stExon;1stExon;3'UTR;3'UTR;3'UTR;3'UTR;3'UTR;3'UTR;3'UTR;3'UTR;3'UTR;3'UTR	SIRT7	SIRT7
Activity	Airway	cg10827568	-0.0085575	0.00160663	-5.32637	1.00198e-07	0.000803982	-0.00127703	chr10	120742884	OpenSea
Activity	Airway	cg23299927	0.010177	0.00191146	5.3242	1.01401e-07	0.000803982	0.000157016	chr11	112216344	OpenSea	LOC283140	Body		5'UTR	5'UTR	LOC283140	RP11-356J5.12
Activity	Airway	cg01296521	0.00831558	0.00156621	5.30935	1.10017e-07	0.000843134	0.000145003	chr11	65663469	N_Shelf	FOSL1;FOSL1;FOSL1;FOSL1;FOSL1;FOSL1	Body;Body;Body;Body;Body;Body			5'UTR	FOSL1	FOSL1
Activity	Airway	cg02091605	-0.0102045	0.00192181	-5.30983	1.09725e-07	0.000843134	-0.000175851	chr19	1776102	Island			Unclassified_Cell_type_specific	3'UTR	3'UTR		ONECUT3
Activity	Airway	cg19450904	0.0146201	0.0027538	5.30908	1.10181e-07	0.000843134	0.00198323	chr17	74596478	OpenSea
Activity	Airway	cg18675416	0.00797486	0.0015054	5.29751	1.17392e-07	0.000889673	0.000569031	chr20	43802104	OpenSea	PI3	TSS1500		TSS1500	TSS1500	PI3	PI3
Activity	Airway	cg08459918	0.0079331	0.00149814	5.29531	1.18816e-07	0.000891889	0.000523738	chr3	46065328	OpenSea	XCR1;XCR1	5'UTR;5'UTR		5'UTR;5'UTR	5'UTR;5'UTR	XCR1	XCR1
Activity	Airway	cg03612258	-0.00310337	0.000586364	-5.29257	1.2061e-07	0.000896813	-4.30713e-05	chr19	8070121	OpenSea	ELAVL1	5'UTR	NonGene_Associated	5'UTR	5'UTR	ELAVL1	ELAVL1
Activity	Airway	cg06492545	0.00608489	0.00115177	5.28307	1.27035e-07	0.000935758	0.000549452	chr20	62442660	S_Shelf			Unclassified_Cell_type_specific	5'UTR;5'UTR;5'UTR	5'UTR;5'UTR;5'UTR		RP4-583P15.11;ZBTB46
Activity	Airway	cg08819140	-0.0057506	0.00108967	-5.27736	1.3106e-07	0.000939079	-0.000102825	chr17	1419297	N_Shore	INPP5K;INPP5K;PITPNA-AS1;INPP5K	5'UTR;5'UTR;TSS1500;Body	Promoter_Associated	3'UTR;5'UTR;5'UTR;5'UTR;TSS1500	3'UTR;3'UTR;5'UTR;5'UTR;5'UTR;5'UTR;TSS1500;TSS1500	INPP5K;PITPNA-AS1	INPP5K;AC100748.2
Activity	Airway	cg10204912	-0.00599119	0.00113517	-5.2778	1.30747e-07	0.000939079	-0.000809861	chr20	50108252	N_Shore	NFATC2;NFATC2;NFATC2;NFATC2;NFATC2;NFATC2;NFATC2;NFATC2	Body;Body;Body;Body;Body;Body;Body;Body				NFATC2
Activity	Airway	cg24297067	0.00933466	0.00176795	5.27992	1.29237e-07	0.000939079	0.000590475	chr1	4837744	OpenSea	AJAP1;AJAP1	3'UTR;3'UTR		3'UTR;3'UTR	3'UTR;3'UTR	AJAP1	AJAP1
Activity	Airway	cg02868751	0.0106009	0.00201065	5.27236	1.34683e-07	0.000945023	0.00122146	chr6	140858660	OpenSea
Activity	Airway	cg04822382	-0.004409	0.000835903	-5.27453	1.33097e-07	0.000945023	-0.000270126	chr2	220246215	OpenSea	DNPEP	Body		3'UTR	3'UTR;3'UTR;TSS200;3'UTR;3'UTR	DNPEP	DNPEP
Activity	Airway	cg13515808	0.00581578	0.0011033	5.27127	1.35486e-07	0.000945023	0.000535882	chr10	100032102	S_Shelf
Activity	Airway	cg03536885	0.00496388	0.000945673	5.24904	1.52892e-07	0.00105708	0.000735084	chr7	27163820	Island	HOXA3	5'UTR		5'UTR;5'UTR;5'UTR;5'UTR;5'UTR	5'UTR;5'UTR;5'UTR;5'UTR;3'UTR;5'UTR;5'UTR;5'UTR	HOXA3	HOXA-AS2;HOXA3
Activity	Airway	cg13508402	0.0113158	0.00215754	5.24476	1.56482e-07	0.00106324	0.00111993	chr7	127670570	N_Shore	SND1;LRRC4	Body;Body			5'UTR;5'UTR;5'UTR	SND1;LRRC4	LRRC4;SND1
Activity	Airway	cg20821028	0.0114474	0.00218234	5.24546	1.55889e-07	0.00106324	0.000211548	chr9	138532149	OpenSea	GLT6D1	TSS1500		TSS1500	TSS1500	GLT6D1	GLT6D1
Activity	Airway	cg15169212	-0.0198858	0.00379369	-5.24179	1.59022e-07	0.00107127	-0.00112414	chr7	156686691	S_Shore	LMBR1	TSS1500	Promoter_Associated	TSS1500;TSS1500;TSS1500;TSS1500	TSS1500;TSS1500;TSS1500;TSS1500;TSS1500;TSS1500;TSS1500;TSS1500;TSS1500;TSS1500;TSS1500;TSS1500;TSS1500	LMBR1	LMBR1
Activity	Airway	cg21384462	-0.0097001	0.00185171	-5.23846	1.61925e-07	0.00107249	-0.000187401	chr3	56502814	Island	ERC2	TSS1500		TSS1500	TSS1500;TSS1500	ERC2	ERC2
Activity	Airway	cg22512527	0.00702223	0.00134018	5.23979	1.60763e-07	0.00107249	0.000925876	chr17	27032294	OpenSea	PROCA1;PROCA1;PROCA1;PROCA1;PROCA1;PROCA1	Body;Body;Body;Body;5'UTR;5'UTR			3'UTR;3'UTR;1stExon	PROCA1	PROCA1
Activity	Airway	cg03386869	0.00883919	0.00168909	5.23309	1.66696e-07	0.00108584	0.000652058	chr13	102104848	N_Shore	ITGBL1	TSS200		TSS200;TSS200;TSS200	TSS200;TSS200;TSS200	ITGBL1	ITGBL1
Activity	Airway	cg14665523	0.00940456	0.00179679	5.23409	1.65803e-07	0.00108584	0.000365248	chr10	89421684	S_Shore	PAPSS2;PAPSS2	Body;Body		5'UTR	5'UTR;5'UTR	PAPSS2	PAPSS2
Activity	Airway	cg06519279	-0.00418883	0.00080178	-5.22441	1.74712e-07	0.00112872	-3.27028e-05	chr18	48404791	N_Shore	ME2;ME2	TSS1500;TSS1500		TSS1500;TSS1500	TSS1500;TSS1500	ME2	ME2
Activity	Airway	cg03464249	-0.0107685	0.00206374	-5.21793	1.80934e-07	0.00115007	-0.00172772	chr16	56574231	OpenSea
Activity	Airway	cg05379148	0.00480997	0.00092162	5.21904	1.79856e-07	0.00115007	0.000815201	chr15	74174602	OpenSea	TBC1D21;TBC1D21	Body;Body				TBC1D21
Activity	Airway	cg17459893	-0.00317253	0.00060872	-5.21181	1.87004e-07	0.00117914	-2.47023e-05	chr1	28908532	Island	SNHG12;SNORA16A	TSS200;TSS1500	Promoter_Associated	TSS1500;TSS200	3'UTR;TSS1500;TSS1500;TSS1500;TSS200;TSS200;TSS200;TSS200;TSS1500;TSS200;TSS200;TSS1500	SNHG12;SNORA16A	SNHG12;SNORA16A
Activity	Airway	cg16401490	0.00931272	0.00178815	5.20801	1.90878e-07	0.00119402	0.00143853	chr1	10704953	N_Shelf	CASZ1	Body	Unclassified_Cell_type_specific	ExonBnd	3'UTR;ExonBnd	CASZ1	CASZ1
Activity	Airway	cg16112766	0.00651228	0.00125201	5.20144	1.97748e-07	0.0012184	0.000511276	chr10	80925057	OpenSea	ZMIZ1	5'UTR		5'UTR	5'UTR	ZMIZ1	ZMIZ1
Activity	Airway	cg17552710	0.0065854	0.0012661	5.20133	1.97867e-07	0.0012184	0.00108966	chr5	139062999	S_Shelf				3'UTR;3'UTR;TSS1500	3'UTR;3'UTR;5'UTR;TSS1500		CXXC5;CTB-35F21.1
Activity	Airway	cg13322545	-0.0126882	0.00244172	-5.1964	2.03182e-07	0.00123188	-0.00076598	chr12	48161296	OpenSea				5'UTR;5'UTR;5'UTR	5'UTR;5'UTR;5'UTR;5'UTR;5'UTR		SLC48A1;RAPGEF3
Activity	Airway	cg14405625	0.00819689	0.00157705	5.19759	2.01886e-07	0.00123188	0.00122395	chr9	136855902	N_Shore	VAV2;VAV2	Body;Body		3'UTR	3'UTR	VAV2	VAV2
Activity	Airway	cg03354203	0.00847045	0.00163301	5.18703	2.13675e-07	0.00128561	0.0013177	chr1	30128888	OpenSea			Unclassified_Cell_type_specific
Activity	Airway	cg12478829	0.0100072	0.00192996	5.18517	2.15813e-07	0.00128863	0.00109242	chr13	56150646	OpenSea
Activity	Airway	cg02386665	0.00790605	0.00152736	5.17629	2.26336e-07	0.00133559	0.000179508	chr5	53432372	OpenSea	ARL15	Body		3'UTR	3'UTR;3'UTR;3'UTR	ARL15	ARL15
Activity	Airway	cg13789458	-0.00272162	0.000525847	-5.17569	2.27066e-07	0.00133559	-5.01717e-05	chr15	69591194	N_Shore	PAQR5	TSS200	Unclassified_Cell_type_specific	TSS200;TSS200	TSS200;TSS200;TSS200;TSS200	PAQR5	PAQR5;RP11-352D13.6
Activity	Airway	cg12708331	0.0134119	0.0025929	5.17256	2.30914e-07	0.00134816	0.00170234	chr1	3440961	OpenSea	MEGF6	Body			TSS200	MEGF6	MEGF6
Activity	Airway	cg01973174	0.0252139	0.00488508	5.1614	2.45107e-07	0.00141013	0.00135118	chr1	3441168	OpenSea	MEGF6	Body			TSS1500	MEGF6	MEGF6
Activity	Airway	cg24892659	0.00618137	0.00119759	5.16151	2.44963e-07	0.00141013	0.000967235	chr16	27240805	OpenSea	NSMCE1	Body		3'UTR	3'UTR;3'UTR;3'UTR;3'UTR	NSMCE1	NSMCE1
Activity	Airway	cg19262334	0.00378558	0.000734131	5.15655	2.5154e-07	0.00143666	0.00037699	chr18	74631861	Island	ZNF236	Body				ZNF236
Activity	Airway	cg03189913	0.00779435	0.00151325	5.15075	2.59446e-07	0.00144007	0.00122336	chr13	77596757	N_Shelf	FBXL3	5'UTR		5'UTR	5'UTR;5'UTR;3'UTR	FBXL3	FBXL3
Activity	Airway	cg07538899	0.00659195	0.00127977	5.15087	2.59279e-07	0.00144007	0.000695785	chr14	66256083	OpenSea
Activity	Airway	cg11816923	0.00695338	0.00134973	5.15167	2.5817e-07	0.00144007	0.000236777	chr1	214725455	Island	PTPN14	TSS1500	Unclassified	TSS1500;TSS1500	TSS1500;TSS1500;3'UTR	PTPN14	PTPN14
Activity	Airway	cg13402292	0.00392228	0.000761301	5.15207	2.57626e-07	0.00144007	0.000667433	chr21	37667921	Island					3'UTR;3'UTR;3'UTR		DOPEY2
Activity	Airway	cg12597066	0.00944356	0.00183511	5.14605	2.66035e-07	0.00145613	0.00150324	chr17	16473468	S_Shore	ZNF287	TSS1500		TSS1500;TSS1500;TSS1500	TSS1500;TSS1500;TSS1500	ZNF287	ZNF287
Activity	Airway	cg25355206	0.00895819	0.00174047	5.14699	2.647e-07	0.00145613	8.93846e-05	chr13	53215213	OpenSea	HNRNPA1L2;HNRNPA1L2	5'UTR;5'UTR		5'UTR;TSS1500	5'UTR;TSS1500	HNRNPA1L2	HNRNPA1L2
Activity	Airway	cg20124417	-0.00612521	0.00119093	-5.14321	2.7009e-07	0.00146813	-0.000382298	chr11	68664757	OpenSea	MRPL21;MRPL21	5'UTR;Body		5'UTR;5'UTR	3'UTR;3'UTR;3'UTR;5'UTR;5'UTR	MRPL21	MRPL21
Activity	Airway	cg14791221	-0.00587839	0.00114463	-5.13561	2.81234e-07	0.00151824	-0.000822773	chr5	14595490	OpenSea	FAM105A	Body	Promoter_Associated			FAM105A
Activity	Airway	cg05404787	0.00651205	0.00126887	5.13217	2.86414e-07	0.00153121	0.000691639	chr2	10281526	OpenSea	C2orf48;C2orf48	1stExon;5'UTR		1stExon;5'UTR	1stExon;5'UTR	C2orf48	C2orf48
Activity	Airway	cg09083519	-0.00922366	0.00179819	-5.12941	2.90647e-07	0.00153121	-0.000590413	chr15	62496764	OpenSea				TSS1500	TSS1500		RP11-299H22.1
Activity	Airway	cg10793539	0.008817	0.00171896	5.12927	2.9086e-07	0.00153121	0.000538806	chr10	15145415	OpenSea	RPP38;RPP38;RPP38	Body;Body;Body		3'UTR;5'UTR	3'UTR;5'UTR	RPP38	NMT2;RP11-455B2.7
Activity	Airway	cg12340451	0.00533859	0.00104088	5.12892	2.91407e-07	0.00153121	0.000867395	chr16	11006846	OpenSea	CIITA;CIITA;CIITA;CIITA	Body;Body;Body;Body			5'UTR	CIITA	CIITA
Activity	Airway	cg10960666	-0.00512908	0.00100034	-5.12733	2.93883e-07	0.00153399	-0.000133983	chr17	33446614	Island	RAD51L3;RAD51L3;RAD51L3	1stExon;1stExon;1stExon	Promoter_Associated	1stExon;1stExon	TSS1500;TSS1500;1stExon;1stExon;1stExon;3'UTR;3'UTR	RAD51L3	RAD51D
Activity	Airway	cg03547263	0.00972198	0.00189903	5.11945	3.0643e-07	0.00157858	0.000169328	chr17	31273611	OpenSea
Activity	Airway	cg07988962	0.0117914	0.00230315	5.1197	3.06023e-07	0.00157858	0.00134086	chr2	217414827	OpenSea
Activity	Airway	cg06757178	0.0143084	0.00280003	5.1101	3.2198e-07	0.00164791	0.00212569	chr12	96068576	OpenSea	NTN4	Body				NTN4
Activity	Airway	cg02583484	-0.00705772	0.00138317	-5.10258	3.35047e-07	0.00169281	-0.000511202	chr12	54677008	S_Shelf	HNRNPA1;HNRPA1L-2;HNRNPA1	Body;Body;Body	Unclassified_Cell_type_specific	ExonBnd;5'UTR	TSS1500;ExonBnd;5'UTR	HNRNPA1;HNRPA1L-2	HNRNPA1;RP11-968A15.8
Activity	Airway	cg18403569	-0.00878241	0.00172091	-5.10336	3.33667e-07	0.00169281	-0.000275532	chr6	34059640	OpenSea	GRM4	Body		ExonBnd	ExonBnd	GRM4	GRM4
Activity	Airway	cg09328518	0.0102864	0.00201792	5.09749	3.44182e-07	0.00172788	0.000596203	chr1	218815278	OpenSea
Activity	Airway	cg04378604	0.011213	0.00220041	5.09589	3.47099e-07	0.0017315	0.000306854	chr4	54052273	OpenSea	SCFD2	Body				SCFD2
Activity	Airway	cg19826115	0.0163403	0.00320783	5.0939	3.50778e-07	0.00173884	0.000981416	chr2	143673332	OpenSea	KYNU;KYNU	Body;Body				KYNU
Activity	Airway	cg02229100	0.00723029	0.00142058	5.08966	3.58699e-07	0.00174166	0.000190734	chr14	73448651	OpenSea	ZFYVE1;ZFYVE1	Body;5'UTR		5'UTR;5'UTR	5'UTR;5'UTR	ZFYVE1	ZFYVE1
Activity	Airway	cg06194716	-0.00836719	0.00164311	-5.09228	3.53778e-07	0.00174166	-0.00016188	chr22	38260223	OpenSea	EIF3L;EIF3L	Body;Body		5'UTR	5'UTR;3'UTR;3'UTR;5'UTR;5'UTR	EIF3L	EIF3L
Activity	Airway	cg18842107	-0.0164694	0.00323636	-5.08888	3.60185e-07	0.00174166	-0.00182039	chr10	114853855	OpenSea	TCF7L2;TCF7L2;TCF7L2;TCF7L2;TCF7L2;TCF7L2	Body;Body;Body;Body;Body;Body		5'UTR	5'UTR	TCF7L2	TCF7L2
Activity	Airway	cg22847846	0.00845805	0.0016617	5.08999	3.5809e-07	0.00174166	0.00144933	chr10	43600157	Island	RET;RET	Body;Body	Unclassified		TSS200	RET	RET
Activity	Airway	cg20209891	0.00477209	0.000938129	5.08682	3.64121e-07	0.00174995	0.000782303	chr22	43806614	N_Shore	MPPED1	TSS1500		TSS1500;TSS1500	TSS1500;TSS1500;TSS1500	MPPED1	MPPED1
Activity	Airway	cg13617192	0.0213051	0.00419026	5.08443	3.68732e-07	0.00176138	0.00041031	chr12	34534365	OpenSea
Activity	Airway	cg19374779	0.00670292	0.00131873	5.08286	3.71792e-07	0.0017653	8.26284e-05	chr3	138341122	OpenSea	FAIM;FAIM;FAIM;FAIM	Body;Body;Body;Body			5'UTR;5'UTR;5'UTR	FAIM	FAIM
Activity	Airway	cg08337773	0.00554537	0.00109127	5.08157	3.74334e-07	0.00176672	0.000693706	chr15	72100575	N_Shelf					5'UTR;5'UTR		NR2E3
Activity	Airway	cg21963906	0.00969202	0.00190887	5.07737	3.82691e-07	0.00179541	0.000511273	chr16	52641278	OpenSea	CASC16	TSS1500		TSS200;1stExon;3'UTR;TSS1500;5'UTR	TSS200;1stExon;3'UTR;TSS1500;5'UTR	CASC16	RP11-297L17.2;RP11-297L17.1
Activity	Airway	cg17771238	-0.0113366	0.00223415	-5.07423	3.89076e-07	0.00181457	-0.00132686	chr3	97633644	OpenSea	CRYBG3	Body				CRYBG3
Activity	Airway	cg21095673	0.0134058	0.00264873	5.06122	4.16585e-07	0.00193144	0.00211444	chr7	105478993	OpenSea	ATXN7L1;ATXN7L1	Body;Body			3'UTR	ATXN7L1	ATXN7L1
Activity	Airway	cg19509988	0.00937453	0.00185323	5.05847	4.22637e-07	0.00194803	0.000798593	chr7	157460657	OpenSea	PTPRN2;PTPRN2;PTPRN2	Body;Body;Body				PTPRN2
Activity	Airway	cg16043651	-0.009873	0.00195355	-5.05388	4.32926e-07	0.00198386	-0.000705926	chr19	30865486	N_Shore	ZNF536	5'UTR		5'UTR	5'UTR	ZNF536	ZNF536
Activity	Airway	cg10502220	-0.0135437	0.00268661	-5.04118	4.62679e-07	0.00210794	-0.00197532	chr4	176733966	OpenSea	GPM6A;GPM6A;GPM6A;GPM6A	1stExon;5'UTR;Body;5'UTR		TSS200;5'UTR	TSS200;TSS1500;5'UTR;5'UTR;5'UTR;5'UTR;5'UTR;5'UTR;5'UTR;5'UTR;5'UTR	GPM6A	GPM6A
Activity	Airway	cg19311244	0.0117286	0.00232753	5.03906	4.67831e-07	0.00211917	0.00186758	chr4	77341912	N_Shore				3'UTR	3'UTR;3'UTR		CCDC158
Activity	Airway	cg02915739	0.00468274	0.000929809	5.03623	4.74782e-07	0.00212561	0.000757132	chr17	17910374	Island	LRRC48;LRRC48;LRRC48;LRRC48	Body;Body;Body;Body		5'UTR	1stExon;5'UTR;5'UTR	LRRC48	LRRC48
Activity	Airway	cg05673257	0.0082912	0.00164617	5.03667	4.73703e-07	0.00212561	0.000242381	chr15	71511430	S_Shelf	THSD4	Body				THSD4
Activity	Airway	cg14798390	0.00708908	0.0014079	5.0352	4.77345e-07	0.00212561	0.00116446	chr5	137806023	S_Shelf
Activity	Airway	cg12622958	-0.0131883	0.0026206	-5.03253	4.84048e-07	0.00212686	-0.000698989	chr4	41759997	OpenSea				5'UTR	5'UTR		RP11-227F19.1
Activity	Airway	cg17428744	-0.0145896	0.00289949	-5.03178	4.85943e-07	0.00212686	-0.000805927	chr1	38478083	Island	UTP11L	TSS1500	Promoter_Associated	TSS1500;TSS1500	5'UTR;TSS1500;TSS1500;TSS1500	UTP11L	UTP11L
Activity	Airway	cg17849377	-0.0057141	0.00113532	-5.03302	4.82805e-07	0.00212686	-5.60689e-05	chr16	1471086	Island	C16orf91	TSS1500	Promoter_Associated	TSS1500;TSS1500	TSS1500;TSS1500	C16orf91	C16orf91
Activity	Airway	cg26432506	0.0119575	0.00237685	5.03081	4.88418e-07	0.00212686	0.000909871	chr4	105411312	N_Shore	LOC101929468;CXXC4	TSS1500;Body		TSS1500;TSS1500;3'UTR	TSS1500;TSS1500;3'UTR	LOC101929468;CXXC4	AC093628.1;AC004053.1;CXXC4
Activity	Airway	cg08087594	-0.0112677	0.00224418	-5.02085	5.14434e-07	0.00222784	-0.000723162	chr12	114844236	N_Shore	TBX5;TBX5;TBX5	5'UTR;5'UTR;TSS1500		5'UTR;5'UTR;5'UTR;TSS1500	5'UTR;5'UTR;5'UTR;TSS1500	TBX5	TBX5
Activity	Airway	cg01950449	-0.00802145	0.00159806	-5.0195	5.1806e-07	0.00222897	-0.000411979	chr13	30070490	OpenSea	MTUS2;MTUS2	Body;Body		1stExon;5'UTR	TSS200;1stExon;5'UTR	MTUS2	MTUS2
Activity	Airway	cg07594674	-0.00917422	0.00182802	-5.01865	5.20352e-07	0.00222897	-0.000259754	chr2	47499812	Island			Unclassified	3'UTR	3'UTR;3'UTR;3'UTR		AC073283.4
Activity	Airway	cg00560501	0.00285339	0.000570113	5.00495	5.58756e-07	0.00225723	0.000108717	chr4	111123871	S_Shelf
Activity	Airway	cg00907891	-0.00745889	0.00149086	-5.00309	5.64179e-07	0.00225723	-0.00126914	chr4	90212154	OpenSea	GPRIN3	5'UTR		5'UTR	5'UTR	GPRIN3	GPRIN3
Activity	Airway	cg02697446	0.00497407	0.00099342	5.00701	5.5281e-07	0.00225723	0.000831204	chr8	28232114	OpenSea	ZNF395	5'UTR		5'UTR;5'UTR;5'UTR;3'UTR	5'UTR;5'UTR;5'UTR;5'UTR;5'UTR;5'UTR;5'UTR;5'UTR;3'UTR	ZNF395	ZNF395
Activity	Airway	cg09226087	-0.00881169	0.00175959	-5.0078	5.50549e-07	0.00225723	-0.000114543	chr10	3827200	Island	KLF6;KLF6;KLF6;KLF6	Body;1stExon;1stExon;1stExon		1stExon;1stExon;1stExon;1stExon	3'UTR;1stExon;1stExon;1stExon;1stExon;1stExon	KLF6	KLF6
Activity	Airway	cg09682213	-0.0097083	0.00193893	-5.00703	5.52761e-07	0.00225723	-0.00149286	chr15	83777082	S_Shore	TM6SF1;TM6SF1	Body;Body		5'UTR	5'UTR;5'UTR	TM6SF1	TM6SF1
Activity	Airway	cg09932719	-0.0113087	0.00225776	-5.00883	5.47623e-07	0.00225723	-0.00043972	chr19	13039909	OpenSea	FARSA	Body				FARSA
Activity	Airway	cg10213812	0.00656291	0.00131135	5.00471	5.59449e-07	0.00225723	0.000730761	chr17	26850322	OpenSea	FOXN1	TSS1500		TSS1500	TSS1500	FOXN1	FOXN1
Activity	Airway	cg10917604	-0.00637662	0.00127337	-5.00768	5.50892e-07	0.00225723	-0.000142182	chr11	72428804	OpenSea	ARAP1;ARAP1;ARAP1	5'UTR;5'UTR;Body		5'UTR;5'UTR	5'UTR;5'UTR;3'UTR	ARAP1	ARAP1
Activity	Airway	cg14039206	-0.00767124	0.00153217	-5.00679	5.53459e-07	0.00225723	-0.00102656	chr22	20869100	OpenSea	MED15;MED15;MED15;MED15;MED15;MED15	5'UTR;Body;Body;Body;Body;5'UTR		5'UTR;5'UTR;5'UTR;5'UTR	5'UTR;5'UTR;5'UTR;5'UTR;5'UTR;5'UTR;5'UTR;5'UTR;5'UTR	MED15	MED15
Activity	Airway	cg14793586	-0.0100865	0.00201577	-5.0038	5.62107e-07	0.00225723	-0.00164504	chr11	44552195	OpenSea
Activity	Airway	cg19219276	0.00457857	0.000914409	5.00714	5.52448e-07	0.00225723	0.000728491	chr7	99430620	OpenSea	CYP3A43;CYP3A43;CYP3A43;CYP3A43;CYP3A43;CYP3A43	Body;Body;Body;Body;Body;Body		5'UTR;5'UTR	5'UTR;5'UTR;5'UTR	CYP3A43	CYP3A43
Activity	Airway	cg23207161	0.00440516	0.000879648	5.00787	5.50367e-07	0.00225723	0.000165069	chr7	82048470	OpenSea	CACNA2D1;CACNA2D1	Body;Body				CACNA2D1
Activity	Airway	cg27433395	-0.00632798	0.00126362	-5.0078	5.50545e-07	0.00225723	-0.000210279	chr15	40624990	OpenSea	C15orf52	3'UTR		3'UTR;3'UTR;TSS1500	3'UTR;3'UTR;3'UTR;TSS1500	C15orf52	C15orf52;RN5S392
Activity	Airway	cg24050415	0.00511985	0.00102566	4.99175	5.98335e-07	0.0023818	0.000426092	chr9	139041838	OpenSea
Activity	Airway	cg06270249	0.00650545	0.00130453	4.98682	6.13823e-07	0.00241188	0.000268659	chr3	55809537	OpenSea	ERC2	Body				ERC2
Activity	Airway	cg06913329	-0.0106524	0.00213607	-4.98691	6.13523e-07	0.00241188	-0.00131684	chr20	18359238	OpenSea	LINC00851	TSS1500		TSS1500	TSS1500	LINC00851	DZANK1-AS1
Activity	Airway	cg14780914	-0.0066959	0.00134283	-4.98642	6.15072e-07	0.00241188	-0.000125379	chr20	18447767	Island	C20orf12;POLR3F;C20orf12	5'UTR;TSS1500;1stExon	Promoter_Associated	5'UTR;5'UTR;TSS1500;TSS200;1stExon;TSS200	5'UTR;5'UTR;TSS1500;TSS1500;TSS1500;TSS1500;TSS200;1stExon;TSS200;TSS200	C20orf12;POLR3F	DZANK1;POLR3F
Activity	Airway	cg10607555	0.0104872	0.0021063	4.97899	6.39167e-07	0.00248167	0.000941393	chr12	14338808	OpenSea			Unclassified
Activity	Airway	cg12627726	0.0109997	0.00220922	4.979	6.3915e-07	0.00248167	0.00134296	chr1	41290409	OpenSea	KCNQ4;KCNQ4	Body;Body	Unclassified_Cell_type_specific	5'UTR	5'UTR	KCNQ4	KCNQ4
Activity	Airway	cg26009944	0.00972975	0.00195464	4.97778	6.43161e-07	0.00248494	0.000457353	chr1	52210504	OpenSea	OSBPL9;OSBPL9;OSBPL9;OSBPL9;OSBPL9;OSBPL9;OSBPL9	5'UTR;Body;Body;5'UTR;Body;5'UTR;Body		5'UTR;5'UTR;5'UTR;5'UTR;5'UTR	TSS1500;TSS1500;5'UTR;3'UTR;5'UTR;5'UTR;5'UTR;5'UTR;5'UTR;5'UTR;5'UTR;5'UTR;3'UTR	OSBPL9	OSBPL9
Activity	Airway	cg16179811	0.00684486	0.00137731	4.96974	6.70411e-07	0.00256933	0.00107964	chr18	19686561	OpenSea
Activity	Airway	cg22015485	0.00811301	0.00163259	4.96942	6.71525e-07	0.00256933	0.000215363	chr11	15944855	OpenSea				5'UTR	5'UTR		RP11-222N13.1
Activity	Airway	cg05860111	0.00952508	0.0019172	4.96822	6.75694e-07	0.00257279	0.00130583	chr5	14441261	OpenSea	TRIO	Body		1stExon;5'UTR	1stExon;5'UTR;5'UTR	TRIO	TRIO
Activity	Airway	cg02801482	0.00540197	0.00108819	4.96415	6.90011e-07	0.0026118	0.000128888	chr2	159824941	Island	TANC1;TANC1	TSS1500;TSS1500	Unclassified	TSS1500;TSS1500	TSS1500;TSS1500	TANC1	TANC1
Activity	Airway	cg12820481	0.00404342	0.000814793	4.96251	6.95878e-07	0.0026118	0.000542374	chr1	211848760	Island	NEK2	1stExon	Promoter_Associated	TSS1500;5'UTR;1stExon;1stExon;ExonBnd	TSS1500;5'UTR;1stExon;1stExon;ExonBnd	NEK2	RP11-122M14.1;NEK2
Activity	Airway	cg23066675	-0.0125067	0.0025198	-4.96337	6.92794e-07	0.0026118	-0.00219778	chr3	118676357	OpenSea	IGSF11;IGSF11	Body;Body			5'UTR;5'UTR;3'UTR	IGSF11	IGSF11
Activity	Airway	cg15253088	-0.00507911	0.0010238	-4.96104	7.01185e-07	0.00261924	-0.000686705	chr5	145895942	OpenSea	GPR151	TSS1500		TSS200	TSS200	GPR151	GPR151
Activity	Airway	cg00417807	0.00399452	0.000805641	4.95819	7.11531e-07	0.0026311	9.64808e-05	chr22	50169628	Island	BRD1	Body		3'UTR	3'UTR;3'UTR;3'UTR	BRD1	BRD1
Activity	Airway	cg07937271	0.00793097	0.00159982	4.95741	7.14375e-07	0.0026311	0.00105368	chr4	13542719	N_Shore	NKX3-2	3'UTR	Unclassified_Cell_type_specific	3'UTR	3'UTR	NKX3-2	NKX3-2
Activity	Airway	cg16804882	0.0109751	0.00221362	4.95796	7.12361e-07	0.0026311	0.00170713	chr6	136501885	OpenSea	PDE7B	Body		3'UTR	3'UTR	PDE7B	RP13-143G15.4
Activity	Airway	cg09799529	0.00809845	0.00163393	4.95641	7.18071e-07	0.00263241	0.000261814	chr5	172541822	OpenSea	CREBRF	Body			5'UTR	CREBRF	CREBRF
Activity	Airway	cg02524531	-0.00487573	0.000984522	-4.95238	7.33115e-07	0.00267512	-0.000173678	chr22	46041485	Island			Unclassified
Activity	Airway	cg10311020	0.00860675	0.00173845	4.95082	7.3901e-07	0.00268421	0.00116959	chr10	27146906	N_Shelf	ABI1;ABI1;ABI1;ABI1	Body;Body;Body;Body				ABI1
Activity	Airway	cg03542197	0.0120104	0.00242807	4.9465	7.55607e-07	0.0027319	0.00195594	chr7	83146545	OpenSea	SEMA3E	Body		5'UTR	3'UTR;5'UTR;5'UTR	SEMA3E	SEMA3E
Activity	Airway	cg05357152	-0.00493277	0.000999301	-4.93622	7.965e-07	0.0028666	-0.000822677	chr20	61049813	Island	GATA5	Body				GATA5
Activity	Airway	cg24433527	0.00969828	0.00196547	4.93434	8.04207e-07	0.00288118	0.0013603	chr2	201095675	OpenSea
Activity	Airway	cg07273224	0.0177281	0.00359524	4.93099	8.18159e-07	0.00290476	0.00033191	chr6	169237914	OpenSea
Activity	Airway	cg11161873	0.0154644	0.00313614	4.93103	8.17974e-07	0.00290476	0.00203955	chr7	112120943	OpenSea	LSMEM1;LSMEM1;LSMEM1	TSS200;1stExon;5'UTR	Unclassified_Cell_type_specific	TSS200;1stExon;5'UTR	TSS200;1stExon;5'UTR;1stExon;5'UTR;3'UTR	LSMEM1	C7orf53;IFRD1
Activity	Airway	cg01127020	0.0155196	0.00314895	4.92848	8.28728e-07	0.00292909	0.00107586	chr3	185457334	OpenSea	IGF2BP2;IGF2BP2	Body;Body			3'UTR;3'UTR;3'UTR	IGF2BP2	IGF2BP2
Activity	Airway	cg02904337	0.00906799	0.00184121	4.92501	8.43544e-07	0.00295495	0.000245301	chr3	125875823	OpenSea	ALDH1L1;ALDH1L1;ALDH1L1;ALDH1L1	Body;Body;Body;Body		TSS1500	3'UTR;3'UTR;TSS1500;TSS1500;3'UTR	ALDH1L1	ALDH1L1
Activity	Airway	cg20079949	0.00742509	0.00150747	4.92553	8.41313e-07	0.00295495	0.00100964	chr10	105597581	OpenSea	SH3PXD2A	Body				SH3PXD2A
Activity	Airway	cg05386606	-0.0139911	0.00285099	-4.90747	9.22593e-07	0.00318934	-0.00054083	chr7	72972279	S_Shore	BCL7B	TSS1500	Promoter_Associated	TSS1500;1stExon;5'UTR;TSS1500	TSS1500;TSS1500;TSS1500;TSS1500;1stExon;5'UTR;TSS1500;TSS1500;TSS1500;TSS1500;TSS1500	BCL7B	BCL7B
Activity	Airway	cg07510314	0.00856165	0.00174438	4.90815	9.19413e-07	0.00318934	0.000276378	chr6	76018362	OpenSea	FILIP1	3'UTR		3'UTR;3'UTR;3'UTR	3'UTR;3'UTR;3'UTR	FILIP1	FILIP1
Activity	Airway	cg18205017	-0.00783933	0.00159712	-4.90842	9.18112e-07	0.00318934	-0.000202252	chr6	157377006	OpenSea	ARID1B;ARID1B	Body;Body			5'UTR	ARID1B	ARID1B
Activity	Airway	cg18623047	-0.0104767	0.00213561	-4.90574	9.30741e-07	0.00320346	-0.00153547	chr12	104300019	OpenSea	TTC41P	Body			3'UTR;1stExon	TTC41P	RP11-642P15.1
Activity	Airway	cg04743732	0.0114903	0.0023429	4.9043	9.37611e-07	0.00320843	0.000846326	chr17	75855659	OpenSea
Activity	Airway	cg23332689	0.0141317	0.00288183	4.90373	9.40326e-07	0.00320843	0.000803138	chr4	987652	S_Shore	IDUA;SLC26A1;SLC26A1;SLC26A1	Body;TSS1500;TSS1500;TSS1500		TSS1500;TSS1500;TSS1500	TSS1500;TSS1500;TSS1500;5'UTR;5'UTR;5'UTR	IDUA;SLC26A1	SLC26A1;IDUA
Activity	Airway	cg02976475	0.00829281	0.00169168	4.90211	9.48146e-07	0.00322116	0.00126372	chr11	124760873	OpenSea	ROBO4;ROBO4	Body;Body		TSS1500	3'UTR;3'UTR;TSS1500;3'UTR	ROBO4	ROBO4;RP11-664I21.6
Activity	Airway	cg06934265	0.00752638	0.00153618	4.89943	9.61171e-07	0.00323373	0.000289621	chr14	101521477	OpenSea	MIR453;MIR485;MIR668	TSS1500;TSS1500;TSS200		TSS1500;TSS1500;TSS200	TSS1500;TSS1500;TSS200	MIR453;MIR485;MIR668	MIR485;MIR323B;MIR668
Activity	Airway	cg19595750	-0.00635904	0.00129808	-4.89882	9.64152e-07	0.00323373	-0.00018461	chr12	133065939	Island	FBRSL1	TSS1500		TSS1500;TSS200	TSS1500;TSS200	FBRSL1	FBRSL1
Activity	Airway	cg20351920	-0.00534697	0.0010913	-4.89964	9.60107e-07	0.00323373	-0.000525014	chr4	6049239	OpenSea	JAKMIP1	Body				JAKMIP1
Activity	Airway	cg27306101	0.00863986	0.00176404	4.89776	9.69347e-07	0.00323737	0.000892658	chr18	76960153	OpenSea	ATP9B;ATP9B	Body;Body		5'UTR	5'UTR	ATP9B	ATP9B
Activity	Airway	cg04785269	0.0100811	0.00205926	4.89551	9.8049e-07	0.00324707	0.000727088	chr8	52722750	OpenSea	PXDNL	TSS1500		TSS1500	TSS1500	PXDNL	PXDNL
Activity	Airway	cg27347036	-0.0153959	0.00314473	-4.89578	9.79153e-07	0.00324707	-0.000661129	chr1	22269666	OpenSea
Activity	Airway	cg25042710	0.00627751	0.00128369	4.89022	1.00724e-06	0.0033217	0.000645109	chr7	175423	N_Shelf				5'UTR	5'UTR		AC093627.11
Activity	Airway	cg27460062	0.00704685	0.00144213	4.88642	1.02687e-06	0.00337231	0.00108056	chr1	156119773	OpenSea	SEMA4A;SEMA4A	1stExon;5'UTR	Unclassified_Cell_type_specific	TSS200	TSS1500;TSS200;5'UTR;5'UTR	SEMA4A	SEMA4A
Activity	Airway	cg00016778	-0.00696021	0.00142475	-4.8852	1.03325e-06	0.00337921	-0.000163297	chr14	54006360	OpenSea			Unclassified	5'UTR	5'UTR		AL163953.3
Activity	Airway	cg06395091	-0.00333596	0.000683379	-4.88156	1.05249e-06	0.00342315	-5.64537e-05	chr16	80574926	Island	DYNLRB2;DYNLRB2	1stExon;5'UTR	Unclassified	TSS200;TSS200;TSS200;TSS200;TSS200;5'UTR;1stExon;5'UTR;1stExon;3'UTR	TSS200;TSS200;TSS200;TSS200;TSS200;5'UTR;1stExon;5'UTR;1stExon;5'UTR;1stExon;5'UTR;1stExon;3'UTR	DYNLRB2	RP11-525K10.3;DYNLRB2
Activity	Airway	cg27027176	0.0112488	0.00230461	4.88102	1.05538e-06	0.00342315	0.000418237	chr18	46379844	OpenSea	CTIF;CTIF	Body;Body				CTIF
Activity	Airway	cg07338813	0.00935212	0.0019175	4.87725	1.07575e-06	0.00347493	0.00143181	chr11	7550069	OpenSea	PPFIBP2	5'UTR		5'UTR;5'UTR	5'UTR;5'UTR;5'UTR;5'UTR	PPFIBP2	PPFIBP2
Activity	Airway	cg06512724	-0.00790989	0.00162454	-4.86901	1.12157e-06	0.00360816	-9.35445e-05	chr10	33502889	OpenSea	NRP1;NRP1;NRP1;NRP1;NRP1;NRP1	Body;Body;Body;Body;Body;Body		TSS1500;5'UTR;5'UTR	TSS1500;5'UTR;5'UTR	NRP1	NRP1
Activity	Airway	cg08649436	0.00706875	0.00145256	4.86641	1.13642e-06	0.00362633	0.00111727	chr1	24897105	OpenSea	NCMAP	5'UTR		5'UTR	5'UTR	NCMAP	C1orf130
Activity	Airway	cg16606353	-0.00720789	0.00148099	-4.86693	1.13346e-06	0.00362633	-0.000616959	chr1	9277403	OpenSea
Activity	Airway	cg03922146	0.0100822	0.0020722	4.86545	1.14199e-06	0.00362942	0.00101974	chr6	30656499	S_Shore	KIAA1949;NRM;KIAA1949	TSS1500;Body;TSS1500		3'UTR;TSS1500	3'UTR;3'UTR;3'UTR;3'UTR;3'UTR;TSS1500	KIAA1949;NRM	NRM;PPP1R18
Activity	Airway	cg03999444	0.00779874	0.00160398	4.86211	1.16138e-06	0.00365844	0.000986061	chr7	2963703	OpenSea	CARD11	Body	Unclassified_Cell_type_specific		TSS1500	CARD11	CARD11
Activity	Airway	cg05317077	0.0117194	0.00241022	4.86237	1.15986e-06	0.00365844	0.00166274	chr3	39542991	N_Shore	MOBP;MOBP;MOBP;MOBP;MOBP;MOBP;MOBP	TSS1500;5'UTR;5'UTR;Body;Body;Body;Body		TSS1500;5'UTR;5'UTR;5'UTR;5'UTR	TSS1500;TSS1500;TSS1500;5'UTR;5'UTR;5'UTR;5'UTR;5'UTR;5'UTR	MOBP	MOBP
Activity	Airway	cg12106761	0.00551799	0.00113504	4.86149	1.16505e-06	0.00365844	0.000108291	chr14	105904727	OpenSea	MTA1	Body		5'UTR;5'UTR	TSS1500;TSS1500;5'UTR;5'UTR	MTA1	MTA1
Activity	Airway	cg14984066	-0.010085	0.00207597	-4.85797	1.18598e-06	0.00366575	-0.000647438	chr15	22946914	S_Shore	CYFIP1	Body			TSS200	CYFIP1	CYFIP1
Activity	Airway	cg18034637	0.00976342	0.0020097	4.85813	1.18497e-06	0.00366575	0.000741981	chr11	111846087	N_Shore	DIXDC1	Body	Unclassified_Cell_type_specific	3'UTR;5'UTR	3'UTR;5'UTR	DIXDC1	DIXDC1
Activity	Airway	cg23955977	0.0104718	0.00215534	4.85854	1.18253e-06	0.00366575	0.000216026	chr20	47240242	OpenSea
Activity	Airway	cg26020635	-0.00415975	0.000856152	-4.85866	1.18186e-06	0.00366575	-5.72568e-05	chr17	40224636	Island			Unclassified_Cell_type_specific
Activity	Airway	cg13531387	0.00683409	0.00140714	4.85673	1.19341e-06	0.0036743	0.0010696	chr9	136078657	S_Shelf
Activity	Airway	cg10128660	0.00611995	0.00126035	4.85577	1.19922e-06	0.00367781	0.000166383	chr11	116509955	OpenSea				TSS1500;TSS200	TSS1500;TSS200		AP000770.1
Activity	Airway	cg27393730	0.00629532	0.00129783	4.85066	1.23051e-06	0.00375916	0.000768288	chr7	94285951	Island	SGCE;PEG10;SGCE;PEG10;SGCE	TSS1500;5'UTR;TSS1500;5'UTR;TSS1500	Promoter_Associated	TSS1500;TSS1500;TSS1500;TSS1500;TSS1500;5'UTR;5'UTR	TSS1500;TSS1500;TSS1500;TSS1500;TSS1500;TSS1500;TSS1500;5'UTR;5'UTR;5'UTR	SGCE;PEG10	SGCE;PEG10
Activity	Airway	cg02957576	-0.00556382	0.00114745	-4.84885	1.24179e-06	0.00377898	-0.000237514	chr22	38851366	S_Shore	KCNJ4	TSS200		TSS200	TSS200	KCNJ4	KCNJ4
Activity	Airway	cg09046813	0.00464117	0.000957761	4.84585	1.26068e-06	0.00379254	0.000150416	chr22	37172713	S_Shore	RABL4	TSS1500	Promoter_Associated	TSS1500;TSS1500;TSS1500	TSS1500;TSS1500;TSS1500;TSS1500;TSS1500;TSS1500	RABL4	IFT27
Activity	Airway	cg12995976	0.00634642	0.00130961	4.84604	1.25947e-06	0.00379254	0.000792142	chr3	128265869	OpenSea
Activity	Airway	cg17202353	-0.00517717	0.00106805	-4.84733	1.25132e-06	0.00379254	-0.000116955	chr11	34830820	OpenSea
Activity	Airway	cg01113827	-0.00891041	0.00183938	-4.84426	1.27086e-06	0.00379419	-0.000258775	chr15	40731876	N_Shore	BAHD1;BAHD1;BAHD1	TSS200;TSS1500;TSS1500		TSS200	TSS200	BAHD1	BAHD1
Activity	Airway	cg13847635	0.00752908	0.00155408	4.84471	1.26795e-06	0.00379419	0.000749714	chr9	136546801	OpenSea	SARDH;SARDH	Body;Body	Unclassified_Cell_type_specific			SARDH
Activity	Airway	cg04732163	0.0105617	0.00218064	4.8434	1.27636e-06	0.00379624	0.00160882	chr3	46029147	OpenSea	FYCO1	5'UTR		5'UTR	3'UTR;5'UTR	FYCO1	FYCO1
Activity	Airway	cg03148461	0.00949326	0.00196051	4.84223	1.28388e-06	0.00380357	0.000764433	chr7	140625066	S_Shore	BRAF	TSS1500	Promoter_Associated	TSS1500	TSS1500;TSS1500;TSS1500	BRAF	BRAF
Activity	Airway	cg14691963	0.00468836	0.000968365	4.84152	1.28848e-06	0.00380357	0.000469426	chr3	149322659	OpenSea	WWTR1;WWTR1;WWTR1	Body;Body;Body				WWTR1
Activity	Airway	cg14248239	-0.0168681	0.00348478	-4.84051	1.29507e-06	0.00380875	-0.000399519	chr6	14067103	OpenSea			Unclassified_Cell_type_specific
Activity	Airway	cg15777212	0.0059225	0.00122407	4.83838	1.309e-06	0.00383541	0.000211744	chr7	28278486	OpenSea	JAZF1-AS1	Body		5'UTR;5'UTR;TSS1500	5'UTR;5'UTR;TSS1500	JAZF1-AS1	JAZF1-AS1
Activity	Airway	cg08631818	0.00933546	0.00193042	4.83598	1.32492e-06	0.00386768	0.00131286	chr1	217543298	OpenSea
Activity	Airway	cg07157893	0.00668281	0.00138295	4.83228	1.34976e-06	0.00392567	9.88126e-05	chr4	164535548	OpenSea	MARCH1;MARCH1	TSS1500;Body		TSS1500	TSS1500;TSS1500;TSS1500;TSS1500;TSS1500;3'UTR	2022-03-01	2022-03-01
Activity	Airway	cg16230625	0.00829769	0.00171819	4.82933	1.36994e-06	0.00396969	0.000652055	chr10	135020656	Island	KNDC1	Body		ExonBnd;3'UTR	TSS200;ExonBnd;3'UTR;5'UTR	KNDC1	KNDC1
Activity	Airway	cg17927918	0.0104981	0.00217526	4.82613	1.39209e-06	0.00401912	0.000335048	chr3	56953498	OpenSea	ARHGEF3	Body		3'UTR	3'UTR;3'UTR;3'UTR;3'UTR	ARHGEF3	ARHGEF3
Activity	Airway	cg14894368	0.00624676	0.00129531	4.8226	1.41701e-06	0.00407613	0.000992002	chr19	50869332	OpenSea	NAPSA	TSS1500	Unclassified_Cell_type_specific	TSS1500;5'UTR	TSS1500;5'UTR	NAPSA	NAPSA;NR1H2
Activity	Airway	cg02048613	0.00920314	0.00190863	4.82186	1.42224e-06	0.00407629	0.000894491	chr2	161343862	OpenSea	RBMS1;RBMS1	Body;Body		3'UTR	3'UTR;3'UTR;3'UTR	RBMS1	RBMS1
Activity	Airway	cg07594764	0.00843547	0.00175028	4.81949	1.43924e-06	0.00411006	0.00130909	chr2	46640448	OpenSea
Activity	Airway	cg00202819	0.00668744	0.00138979	4.81183	1.49557e-06	0.00418311	0.00020335	chr12	102134014	S_Shore	SYCP3	TSS1500		TSS1500;TSS1500;TSS1500	5'UTR;TSS1500;TSS1500;TSS1500;TSS1500;3'UTR	SYCP3	CHPT1;SYCP3
Activity	Airway	cg04573398	0.0175875	0.0036566	4.80979	1.51087e-06	0.00418311	0.000966291	chr11	86086005	Island	CCDC81;CCDC81;CCDC81;CCDC81	1stExon;5'UTR;1stExon;5'UTR		5'UTR;1stExon;5'UTR;1stExon;5'UTR	5'UTR;1stExon;5'UTR;1stExon;5'UTR;1stExon;5'UTR	CCDC81	CCDC81
Activity	Airway	cg06529459	-0.00500961	0.00104121	-4.81132	1.49937e-06	0.00418311	-0.000156032	chr11	67397595	Island	NUDT8	TSS200	Promoter_Associated	TSS200;TSS1500	TSS200;TSS1500	NUDT8	NUDT8
Activity	Airway	cg09358725	0.00888256	0.00184565	4.81268	1.48916e-06	0.00418311	0.00112529	chr11	33914088	OpenSea	LMO2	TSS1500		TSS1500	TSS1500	LMO2	LMO2
Activity	Airway	cg12436575	-0.0116503	0.00242193	-4.81033	1.50684e-06	0.00418311	-0.000222799	chr16	2791622	OpenSea	SRRM2-AS1;SRRM2-AS1	Body;Body		3'UTR;3'UTR;TSS1500;3'UTR	3'UTR;3'UTR;TSS1500;3'UTR	SRRM2-AS1	CTD-2270P14.3
Activity	Airway	cg13372314	0.00729101	0.00151598	4.80944	1.51352e-06	0.00418311	0.000153901	chr6	88873995	N_Shore	CNR1;CNR1;CNR1;CNR1	5'UTR;5'UTR;5'UTR;5'UTR		TSS1500;1stExon;5'UTR;5'UTR;5'UTR	TSS1500;1stExon;ExonBnd;5'UTR;5'UTR;5'UTR;5'UTR	CNR1	CNR1
Activity	Airway	cg14020140	-0.00471835	0.000981062	-4.80943	1.51365e-06	0.00418311	-8.05581e-05	chr6	83903173	Island	PGM3;PGM3;PGM3;RWDD2A;PGM3	TSS200;TSS200;TSS200;5'UTR;5'UTR	Promoter_Associated	TSS200;TSS200;5'UTR;5'UTR;TSS1500;5'UTR	TSS200;TSS200;TSS200;TSS200;5'UTR;5'UTR;TSS1500;TSS1500;TSS1500;5'UTR;5'UTR	PGM3;RWDD2A	PGM3;RWDD2A
Activity	Airway	cg21150921	0.00415954	0.000865099	4.80817	1.5232e-06	0.00418311	0.000101857	chr18	46288073	Island	KIAA0427;KIAA0427	Body;Body		ExonBnd	ExonBnd	KIAA0427	CTIF
Activity	Airway	cg23359173	0.00383936	0.0007985	4.80821	1.52286e-06	0.00418311	5.35349e-05	chr7	56119384	Island	PSPH;CCT6A;CCT6A;CCT6A;CCT6A	TSS200;1stExon;5'UTR;5'UTR;1stExon	Promoter_Associated	TSS200;TSS200;TSS200;5'UTR;1stExon;5'UTR;1stExon	TSS1500;TSS200;TSS1500;TSS200;TSS200;5'UTR;1stExon;TSS1500;TSS1500;TSS1500;5'UTR;1stExon	PSPH;CCT6A	PSPH;CCT6A
Activity	Airway	cg24716343	-0.00441295	0.000916877	-4.81302	1.48667e-06	0.00418311	-0.000159304	chr1	233431953	S_Shore	PCNXL2	TSS1500	Promoter_Associated	TSS1500	TSS1500	PCNXL2	PCNXL2
Activity	Airway	cg25407077	0.0126089	0.00262106	4.81059	1.50484e-06	0.00418311	0.00181773	chr18	56296544	OpenSea	ALPK2	TSS1500		TSS1500	TSS1500	ALPK2	ALPK2
Activity	Airway	cg05245430	0.00577672	0.00120194	4.80618	1.53843e-06	0.0041957	0.000112306	chr14	91755524	Island	CCDC88C	Body			3'UTR;1stExon	CCDC88C	CCDC88C
Activity	Airway	cg08221093	-0.00275035	0.000572243	-4.80626	1.5378e-06	0.0041957	-4.46216e-05	chr16	68119222	Island	NFATC3;NFATC3;NFATC3;NFATC3	TSS200;TSS200;TSS200;TSS200	Promoter_Associated	TSS1500;TSS200;TSS200;5'UTR	TSS1500;TSS1500;TSS1500;TSS200;TSS200;TSS200;TSS1500;TSS200;TSS200;TSS200;5'UTR;5'UTR;5'UTR;5'UTR;5'UTR;5'UTR;5'UTR	NFATC3	NFATC3;RP11-67A1.2
Activity	Airway	cg25886523	-0.00894688	0.00186218	-4.80452	1.5512e-06	0.00421594	-0.000432735	chr1	50160070	OpenSea	AGBL4	Body		3'UTR	3'UTR	AGBL4	AGBL4
Activity	Airway	cg05222216	0.0162301	0.00337968	4.80226	1.56884e-06	0.00424925	0.000849098	chr19	9093098	OpenSea	MUC16	TSS1500		TSS1500	TSS1500	MUC16	MUC16
Activity	Airway	cg07605314	0.00570658	0.00118929	4.79832	1.60001e-06	0.00430537	0.000526223	chr5	52654692	OpenSea
Activity	Airway	cg24895155	-0.0156883	0.00326958	-4.79826	1.60049e-06	0.00430537	-0.000534542	chr8	127837199	OpenSea			Unclassified_Cell_type_specific
Activity	Airway	cg09874472	-0.0105028	0.00218929	-4.79734	1.60783e-06	0.00431041	-0.00148725	chr9	71015092	OpenSea	PGM5	Body		TSS1500;3'UTR	TSS1500;3'UTR	PGM5	RP11-88I18.2;PGM5
Activity	Airway	cg11141156	-0.00539361	0.00112447	-4.79658	1.61396e-06	0.00431218	-0.000202179	chr1	15251288	Island	KIAA1026;KIAA1026;KIAA1026	Body;Body;Body	Unclassified		5'UTR	KIAA1026	KAZN
Activity	Airway	cg00792849	-0.0112185	0.00234053	-4.79313	1.64198e-06	0.00435552	-0.000789097	chr15	35046610	Island	GJD2	Body		TSS1500	TSS1500;TSS1500	GJD2	RP11-814P5.1
Activity	Airway	cg02363875	0.00353273	0.00073709	4.79281	1.64464e-06	0.00435552	9.01225e-05	chr7	960707	S_Shore	ADAP1;ADAP1;ADAP1;ADAP1;ADAP1	TSS200;Body;Body;Body;Body		TSS200;3'UTR	TSS200;TSS200;3'UTR;3'UTR;3'UTR;3'UTR;3'UTR	ADAP1	ADAP1;COX19
Activity	Airway	cg11595059	0.00961603	0.00200645	4.79255	1.64676e-06	0.00435552	0.00119	chr19	11314087	S_Shore	DOCK6	Body	Unclassified_Cell_type_specific			DOCK6
Activity	Airway	cg18539698	0.00596902	0.00124634	4.78924	1.67415e-06	0.00441315	9.99519e-05	chr2	64315632	OpenSea				TSS1500	TSS1500		AC012368.1
Activity	Airway	cg02600349	0.00914329	0.00190996	4.78718	1.69144e-06	0.00444387	0.00136436	chr22	39051817	N_Shore	LOC646851;CBY1;CBY1	5'UTR;TSS1500;TSS1500	Promoter_Associated	5'UTR;5'UTR;5'UTR;TSS1500;TSS1500;3'UTR;5'UTR	3'UTR;5'UTR;5'UTR;5'UTR;TSS1500;TSS1500;TSS1500;TSS1500;TSS1500;TSS1500;TSS1500;3'UTR;3'UTR;3'UTR;3'UTR;5'UTR	LOC646851;CBY1	RP1-199H16.5;CBY1
Activity	Airway	cg00891025	0.00645029	0.00134829	4.78407	1.71784e-06	0.00449823	0.000600015	chr8	21915184	S_Shore	EPB49;EPB49;EPB49;EPB49	TSS200;5'UTR;5'UTR;5'UTR	Unclassified_Cell_type_specific	TSS200;5'UTR;5'UTR;5'UTR;5'UTR;5'UTR	TSS1500;TSS200;5'UTR;5'UTR;5'UTR;5'UTR;5'UTR;5'UTR;5'UTR;5'UTR;5'UTR;5'UTR;5'UTR;5'UTR;5'UTR;5'UTR	EPB49	EPB49
Activity	Airway	cg01393964	-0.00656648	0.00137429	-4.7781	1.76962e-06	0.00460323	-0.000603214	chr6	170098221	N_Shelf	WDR27;WDR27	5'UTR;5'UTR		5'UTR;5'UTR;5'UTR	3'UTR;5'UTR;5'UTR;5'UTR;5'UTR	WDR27	WDR27
Activity	Airway	cg07845760	-0.00753594	0.00157718	-4.77813	1.76937e-06	0.00460323	-0.000874813	chr22	37922356	OpenSea
Activity	Airway	cg18467412	0.0182507	0.00382112	4.77626	1.78583e-06	0.00463011	0.00107037	chr1	171832790	OpenSea	DNM3-IT1;DNM3;DNM3;DNM3	TSS1500;Body;Body;Body		TSS1500	TSS1500	DNM3-IT1;DNM3	DNM3-IT1
Activity	Airway	cg07095502	-0.0118165	0.00247491	-4.77451	1.80146e-06	0.00465289	-0.000992888	chr2	215867296	OpenSea	ABCA12;ABCA12;ABCA12	Body;Body;Body				ABCA12
Activity	Airway	cg16453157	-0.0198144	0.0041511	-4.7733	1.81232e-06	0.00465289	-0.00328964	chr9	126985646	OpenSea
Activity	Airway	cg19860987	0.00837535	0.00175446	4.77374	1.80833e-06	0.00465289	0.000387609	chr5	28165475	OpenSea
Activity	Airway	cg11878867	0.00687974	0.00144151	4.77261	1.81853e-06	0.00465366	0.00117427	chr6	150167359	OpenSea	LRP11	Body				LRP11
Activity	Airway	cg06332892	-0.00715941	0.00150152	-4.76812	1.85958e-06	0.00472657	-0.000141565	chr10	126847358	Island	CTBP2;CTBP2;CTBP2;CTBP2;CTBP2	1stExon;5'UTR;5'UTR;5'UTR;5'UTR		TSS200;3'UTR;5'UTR;5'UTR;5'UTR	TSS200;3'UTR;3'UTR;3'UTR;5'UTR;5'UTR;5'UTR;5'UTR	CTBP2	CTBP2
Activity	Airway	cg09992085	-0.011083	0.00232423	-4.76847	1.8563e-06	0.00472657	-0.000657076	chr19	41962334	OpenSea	PCAT19	Body		5'UTR	5'UTR	PCAT19	ATP5SL
Activity	Airway	cg10201191	0.00745198	0.00156307	4.76753	1.86501e-06	0.00472657	0.000644771	chr1	3163472	N_Shore	PRDM16;PRDM16	Body;Body		5'UTR	5'UTR;5'UTR	PRDM16	PRDM16
Activity	Airway	cg04682967	0.00335299	0.000703486	4.76625	1.87686e-06	0.00474135	0.000491394	chr22	37608626	OpenSea	SSTR3	TSS1500		TSS1500	TSS1500	SSTR3	SSTR3
Activity	Airway	cg11381662	-0.010358	0.00217364	-4.76529	1.88582e-06	0.00474877	-0.000192389	chr22	20159630	OpenSea
Activity	Airway	cg22110998	0.00873523	0.0018336	4.76398	1.8981e-06	0.00475366	0.000213419	chr11	121316813	OpenSea
Activity	Airway	cg25201225	0.00541333	0.00113635	4.7638	1.89982e-06	0.00475366	0.000439867	chr2	236455097	OpenSea	AGAP1;AGAP1;AGAP1	Body;Body;Body				AGAP1
Activity	Airway	cg03123104	0.00988719	0.00207636	4.76179	1.91884e-06	0.00478605	0.00158085	chr4	34952105	OpenSea
Activity	Airway	cg11448807	-0.00907254	0.00190596	-4.76008	1.93513e-06	0.00481146	-0.001102	chr13	32884114	N_Shore	ZAR1L	Body	Unclassified_Cell_type_specific			ZAR1L
Activity	Airway	cg19948308	0.00851004	0.00178872	4.7576	1.95904e-06	0.00485558	0.00140185	chr2	214022244	OpenSea				3'UTR	3'UTR		AC079610.1
Activity	Airway	cg16257040	0.00360399	0.000757794	4.7559	1.97568e-06	0.00486622	4.13901e-05	chr5	177557700	Island	RMND5B	TSS1500	Promoter_Associated	TSS1500;TSS1500	TSS1500;TSS1500;TSS1500;TSS1500;TSS1500;TSS1500	RMND5B	RMND5B
Activity	Airway	cg19621215	-0.0035465	0.000745616	-4.75646	1.97014e-06	0.00486622	-3.07149e-05	chr11	3877391	Island	STIM1;STIM1;STIM1;STIM1;STIM1;STIM1	5'UTR;5'UTR;5'UTR;1stExon;1stExon;1stExon		5'UTR;1stExon;TSS1500;TSS200	5'UTR;1stExon;TSS1500;TSS200;5'UTR	STIM1	STIM1;AC090587.5
Activity	Airway	cg00111697	0.00536731	0.00112987	4.75037	2.03041e-06	0.0048696	0.000846423	chr1	812760	OpenSea	FAM41C	TSS1500		TSS1500;TSS1500	TSS1500;TSS1500	FAM41C	FAM41C
Activity	Airway	cg08424770	0.0102569	0.00215955	4.74954	2.03883e-06	0.0048696	0.000334421	chr6	30309146	N_Shelf	TRIM39;TRIM39	Body;Body				TRIM39
Activity	Airway	cg11194118	-0.00474215	0.000998429	-4.74961	2.03809e-06	0.0048696	-0.000730084	chr10	134790922	Island			Unclassified_Cell_type_specific
Activity	Airway	cg11877429	0.00912089	0.00191942	4.75191	2.01505e-06	0.0048696	0.000133672	chr6	139542278	OpenSea				3'UTR	3'UTR		RP1-225E12.2
Activity	Airway	cg12339834	0.005769	0.00121382	4.75278	2.00634e-06	0.0048696	0.000691529	chr5	2914702	OpenSea
Activity	Airway	cg13644369	0.00946456	0.00199267	4.74968	2.03741e-06	0.0048696	0.000503819	chr17	33892241	N_Shelf
Activity	Airway	cg14069465	-0.00857522	0.00180358	-4.75455	1.98887e-06	0.0048696	-0.000159489	chr6	33248707	S_Shelf	WDR46;WDR46	Body;Body			3'UTR;TSS1500;TSS200;TSS200	WDR46	WDR46
Activity	Airway	cg16677596	0.00514266	0.00108169	4.7543	1.9914e-06	0.0048696	5.59008e-05	chr4	152284000	OpenSea			Unclassified
Activity	Airway	cg19061112	-0.00549124	0.00115574	-4.75128	2.02132e-06	0.0048696	-0.000482875	chr12	106491043	OpenSea	NUAK1	Body				NUAK1
Activity	Airway	cg26819861	0.00643475	0.00135449	4.75069	2.02721e-06	0.0048696	9.88184e-05	chr11	46784979	OpenSea	CKAP5;CKAP5;SNORD67	Body;Body;TSS1500		TSS1500;3'UTR	TSS1500;3'UTR;TSS1500;3'UTR;3'UTR	CKAP5;SNORD67	SNORD67;CKAP5
Activity	Airway	cg21030858	0.00939373	0.0019783	4.74838	2.0505e-06	0.00488268	0.000907083	chr1	22511397	OpenSea
Activity	Airway	cg14184954	0.0099638	0.0021012	4.74195	2.11667e-06	0.00502506	0.000262664	chr12	20003184	OpenSea				5'UTR	5'UTR		RP11-405A12.2
Activity	Airway	cg03505866	0.00774386	0.00163575	4.73413	2.19998e-06	0.00516614	0.00109518	chr14	70077191	N_Shore	KIAA0247	TSS1500		TSS1500;TSS1500	TSS1500;TSS1500	KIAA0247	KIAA0247
Activity	Airway	cg07578070	0.00326617	0.000689952	4.73391	2.20232e-06	0.00516614	4.47383e-05	chr6	150326732	Island	RAET1K	TSS1500	Promoter_Associated	TSS1500	TSS1500	RAET1K	RAET1K
Activity	Airway	cg12382497	0.0133016	0.00280922	4.73499	2.1907e-06	0.00516614	0.00138954	chr14	77553406	OpenSea				TSS1500	TSS1500		RP11-7F17.4
Activity	Airway	cg13258528	0.00801303	0.00169255	4.73429	2.19825e-06	0.00516614	0.000579891	chr6	151777612	S_Shelf	C6orf211	Body		5'UTR;5'UTR	5'UTR;5'UTR	C6orf211	C6orf211
Activity	Airway	cg15346134	0.00538316	0.0011387	4.72745	2.27359e-06	0.00530887	0.000889533	chr1	16460218	OpenSea	EPHA2	Body			TSS200	EPHA2	EPHA2
Activity	Airway	cg26372998	0.00791581	0.00167453	4.72718	2.27663e-06	0.00530887	0.0012273	chr3	20371583	OpenSea
Activity	Airway	cg03145843	-0.00391259	0.000828396	-4.7231	2.32279e-06	0.00540052	-5.56113e-05	chr16	29823452	Island	PRRT2;PRRT2;PRRT2;PRRT2;PRRT2;PRRT2	1stExon;1stExon;1stExon;5'UTR;5'UTR;5'UTR	Promoter_Associated	3'UTR;5'UTR;TSS200;TSS200;TSS200;TSS200;TSS200;1stExon;5'UTR	3'UTR;5'UTR;5'UTR;TSS200;TSS200;3'UTR;TSS200;TSS200;TSS200;TSS200;1stExon;5'UTR	PRRT2	AC009133.20;MAZ;PRRT2;AC009133.14
Activity	Airway	cg05960678	0.00288053	0.000610269	4.7201	2.35729e-06	0.00546462	0.000335986	chr2	73208186	OpenSea	SFXN5	Body		3'UTR	1stExon;1stExon;3'UTR;3'UTR;3'UTR;3'UTR;3'UTR;3'UTR;3'UTR;3'UTR	SFXN5	SFXN5
Activity	Airway	cg22611217	0.00732595	0.00155286	4.7177	2.38523e-06	0.00551318	0.00032808	chr7	4306321	S_Shore	SDK1;SDK1	3'UTR;Body		3'UTR	3'UTR;5'UTR	SDK1	SDK1
Activity	Airway	cg05209666	0.011974	0.00254	4.71416	2.4271e-06	0.00559355	0.00111012	chr21	43724167	N_Shore					3'UTR		TMPRSS3
Activity	Airway	cg17936508	0.0111908	0.00237557	4.71077	2.46786e-06	0.00567089	0.000535777	chr8	80782056	OpenSea	LOC101927040	Body		3'UTR;3'UTR	3'UTR;3'UTR	LOC101927040	RP11-26J3.1
Activity	Airway	cg05048676	0.0092917	0.00197279	4.70993	2.47804e-06	0.00567774	0.00030993	chr19	3909107	S_Shore	ATCAY;MIR1268A	Body;Body				ATCAY;MIR1268A
Activity	Airway	cg01140143	-0.0103592	0.00220291	-4.7025	2.56995e-06	0.00587126	-0.000801183	chr6	33039396	OpenSea	HLA-DPA1	Body		3'UTR	3'UTR;3'UTR;3'UTR	HLA-DPA1	HLA-DPA1
Activity	Airway	cg01169085	0.00558981	0.00118941	4.69964	2.60625e-06	0.0058965	0.000918398	chr17	37913073	S_Shore
Activity	Airway	cg05484949	0.0196755	0.00418569	4.70066	2.59318e-06	0.0058965	0.000766135	chr17	38708465	OpenSea
Activity	Airway	cg06485671	0.00451103	0.000959751	4.70021	2.59897e-06	0.0058965	0.000337316	chr18	30350935	Island	KLHL14	5'UTR		5'UTR;ExonBnd	5'UTR;ExonBnd	KLHL14	KLHL14;AC012123.1
Activity	Airway	cg18140918	0.00682324	0.00145198	4.69927	2.61092e-06	0.0058965	0.00076917	chr1	202958166	OpenSea				TSS1500	TSS1500		RP11-38O14.5
Activity	Airway	cg05179659	-0.00636776	0.00135573	-4.69691	2.64122e-06	0.00593094	-8.87771e-05	chr15	76352619	S_Shore	C15orf27	5'UTR	Unclassified	TSS1500;5'UTR;5'UTR	TSS1500;TSS1500;TSS1500;5'UTR;5'UTR;5'UTR;5'UTR	C15orf27	NRG4;C15orf27
Activity	Airway	cg06826098	0.00627882	0.00133675	4.69708	2.63905e-06	0.00593094	0.000980855	chr5	76075234	OpenSea
Activity	Airway	cg25182785	0.0109451	0.00233136	4.69475	2.66937e-06	0.00597712	0.00171292	chr5	73209024	OpenSea	ARHGEF28;ARHGEF28;ARHGEF28	Body;Body;Body				ARHGEF28
Activity	Airway	cg05889321	-0.00760119	0.00161987	-4.69246	2.69937e-06	0.0059932	-0.000216492	chr10	97416837	S_Shore	ALDH18A1;ALDH18A1	TSS1500;TSS1500	Promoter_Associated	TSS1500;TSS1500	TSS1500;TSS1500	ALDH18A1	ALDH18A1
Activity	Airway	cg09171508	0.00637284	0.00135806	4.69262	2.69729e-06	0.0059932	0.000478181	chr19	31276309	OpenSea
Activity	Airway	cg12331471	-0.0118073	0.00251584	-4.6932	2.68959e-06	0.0059932	-0.0010237	chr2	231282369	OpenSea	SP100;SP100;SP100;SP100;SP100;SP100;SP100;SP100;SP100;SP100;SP100	ExonBnd;ExonBnd;ExonBnd;ExonBnd;ExonBnd;Body;Body;5'UTR;Body;Body;Body		ExonBnd;5'UTR;5'UTR	ExonBnd;5'UTR;5'UTR	SP100	SP100
Activity	Airway	cg00337351	-0.0136818	0.00291814	-4.68854	2.75156e-06	0.00605789	-0.00161337	chr19	9120748	OpenSea
Activity	Airway	cg10796442	0.00554733	0.00118312	4.68874	2.74894e-06	0.00605789	0.000113147	chr6	4950527	OpenSea	CDYL;CDYL;CDYL;CDYL	Body;Body;Body;Body		5'UTR	5'UTR	CDYL	CDYL
Activity	Airway	cg26621912	-0.0115233	0.00245757	-4.68888	2.74698e-06	0.00605789	-0.00166874	chr4	65066176	OpenSea
Activity	Airway	cg26920753	0.00801291	0.00170986	4.68629	2.78206e-06	0.00610799	0.000129301	chr4	96140759	OpenSea	UNC5C	Body				UNC5C
Activity	Airway	cg05642438	0.00635747	0.00135739	4.68359	2.819e-06	0.00611461	8.49007e-05	chr1	67527118	OpenSea
Activity	Airway	cg05671382	0.00796676	0.00170119	4.68305	2.82644e-06	0.00611461	0.000242211	chr2	191627347	OpenSea
Activity	Airway	cg05932159	-0.00538489	0.00114964	-4.68398	2.8136e-06	0.00611461	-9.52061e-05	chr6	31324319	Island	HLA-B	Body	Promoter_Associated_Cell_type_specific	5'UTR	TSS1500;3'UTR;3'UTR;TSS1500;5'UTR	HLA-B	HLA-B
Activity	Airway	cg07047963	0.00360296	0.000769517	4.68211	2.83939e-06	0.00611461	0.000593454	chr1	32082963	N_Shore	HCRTR1	TSS1500		TSS1500;TSS1500	TSS1500;TSS1500	HCRTR1	HCRTR1
Activity	Airway	cg07086564	0.00642412	0.00137175	4.68315	2.82498e-06	0.00611461	0.000198608	chr17	59371804	OpenSea	BCAS3;BCAS3	Body;Body				BCAS3
Activity	Airway	cg09419486	-0.00279445	0.000596481	-4.6849	2.80102e-06	0.00611461	-6.59883e-05	chr15	60690242	Island	ANXA2;ANXA2;ANXA2;ANXA2	TSS200;TSS200;TSS200;TSS200	Unclassified	TSS200;TSS200;TSS200	TSS200;TSS200;TSS200;TSS200;TSS200;TSS200;TSS200;TSS200;TSS200;TSS200;TSS200;TSS200;TSS200;5'UTR;5'UTR	ANXA2	ANXA2
Activity	Airway	cg15749469	-0.0157393	0.00336148	-4.68226	2.83732e-06	0.00611461	-0.000949641	chr4	81282221	OpenSea	C4orf22;C4orf22	Body;Body		5'UTR	5'UTR;5'UTR;5'UTR	C4orf22	C4orf22
Activity	Airway	cg03597699	-0.00950507	0.00203088	-4.68027	2.865e-06	0.00615296	-0.000585494	chr9	96709286	N_Shore
Activity	Airway	cg14366598	0.00739191	0.00158021	4.67779	2.89977e-06	0.00621071	0.000619718	chr14	23841754	OpenSea	IL25;IL25	TSS1500;TSS1500		TSS1500;TSS1500	TSS1500;TSS1500	IL25	IL25
Activity	Airway	cg08564307	-0.00430674	0.000921381	-4.67422	2.95067e-06	0.00630259	-6.86688e-05	chr22	31608664	S_Shore	LIMK2	Body	Promoter_Associated	5'UTR	5'UTR;5'UTR	LIMK2	LIMK2
Activity	Airway	cg07415160	0.0074924	0.00160342	4.67278	2.97154e-06	0.0063216	0.000337355	chr6	153550959	OpenSea				TSS1500	TSS1500		AL590867.1
Activity	Airway	cg09636245	0.0096148	0.00205827	4.6713	2.99297e-06	0.0063216	0.00154292	chr11	7699330	S_Shelf					TSS1500		CYB5R2
Activity	Airway	cg15732386	0.00898522	0.00192351	4.67127	2.99336e-06	0.0063216	0.00137632	chr7	55105742	OpenSea	EGFR;EGFR;EGFR;EGFR	Body;Body;Body;Body		5'UTR;5'UTR	5'UTR;5'UTR;5'UTR	EGFR	EGFR
Activity	Airway	cg16411979	-0.00285775	0.000611899	-4.67029	3.00769e-06	0.0063216	-7.26044e-05	chr1	117603108	Island	TTF2	Body	Unclassified	TSS1500;5'UTR	TSS1500;5'UTR;5'UTR	TTF2	RP11-27K13.3;TTF2
Activity	Airway	cg17974715	0.00903671	0.00193472	4.67082	2.99997e-06	0.0063216	0.000602864	chr5	176869629	N_Shelf	GRK6;GRK6	3'UTR;3'UTR		3'UTR;3'UTR;3'UTR	3'UTR;3'UTR;3'UTR	GRK6	RP11-1334A24.4;GRK6
Activity	Airway	cg22305495	0.0128471	0.00275077	4.67038	3.00639e-06	0.0063216	0.000578041	chr18	55687792	OpenSea				TSS1500	TSS1500		AC090324.1
Activity	Airway	cg09730407	-0.00544292	0.00116572	-4.66917	3.02424e-06	0.00633948	-8.35059e-05	chr2	85763195	N_Shelf
Activity	Airway	cg14981243	-0.00654909	0.00140302	-4.66787	3.04342e-06	0.00636277	-0.000835883	chr14	52509024	OpenSea	NID2	Body			TSS200	NID2	NID2
Activity	Airway	cg24667728	0.00896179	0.00192057	4.6662	3.06814e-06	0.00639749	0.00109428	chr1	66458474	OpenSea	PDE4B;PDE4B;PDE4B;PDE4B;PDE4B;PDE4B	5'UTR;1stExon;Body;Body;Body;Body		5'UTR;1stExon	5'UTR;1stExon;1stExon;1stExon;1stExon;5'UTR;5'UTR;5'UTR	PDE4B	PDE4B
Activity	Airway	cg18582073	-0.00884612	0.00189723	-4.66265	3.12158e-06	0.00649174	-0.000237074	chr15	85202042	S_Shore	NMB;NMB	TSS1500;TSS1500	Promoter_Associated	TSS1500;TSS1500	TSS1500;TSS1500	NMB	NMB
Activity	Airway	cg00877708	0.00696084	0.00149421	4.65855	3.18438e-06	0.00654358	0.000395453	chr6	157140947	OpenSea	ARID1B;ARID1B;ARID1B	Body;Body;Body		5'UTR;5'UTR	5'UTR;5'UTR	ARID1B	ARID1B
Activity	Airway	cg01106410	-0.00650084	0.00139566	-4.6579	3.19458e-06	0.00654358	-0.0002338	chr6	31549159	Island	LTB;LTB	Body;3'UTR	Promoter_Associated	3'UTR;3'UTR	3'UTR;3'UTR;3'UTR	LTB	LTB
Activity	Airway	cg05390530	-0.0045895	0.000985063	-4.6591	3.176e-06	0.00654358	-0.000161617	chr18	5238183	Island	C18orf18;LOC339290	TSS200;Body	Promoter_Associated			C18orf18;LOC339290
Activity	Airway	cg05675705	0.00705401	0.00151463	4.65725	3.20462e-06	0.00654358	9.91032e-05	chr11	130059195	N_Shore	ST14	Body		5'UTR	TSS1500;TSS1500;TSS200;5'UTR	ST14	ST14
Activity	Airway	cg10032110	0.00256275	0.000550014	4.65942	3.17098e-06	0.00654358	4.30891e-05	chr7	1718541	OpenSea
Activity	Airway	cg16606415	0.004498	0.000965806	4.65725	3.20454e-06	0.00654358	0.000575866	chr3	185898775	OpenSea	DGKG;DGKG;DGKG	Body;Body;Body			3'UTR;3'UTR	DGKG	DGKG
Activity	Airway	cg16651606	0.00791058	0.00169801	4.65875	3.18141e-06	0.00654358	7.85163e-05	chr16	72984650	OpenSea	ZFHX3;ZFHX3	Body;Body				ZFHX3
Activity	Airway	cg03044735	-0.00627729	0.00134811	-4.65637	3.21829e-06	0.0065459	-0.000121083	chr22	25201891	N_Shore	SGSM1;SGSM1;SGSM1;SGSM1	TSS1500;TSS1500;TSS1500;TSS1500	Unclassified	TSS1500;TSS1500;TSS1500;TSS1500	TSS1500;TSS1500;TSS1500;TSS1500	SGSM1	SGSM1
Activity	Airway	cg26453555	0.00718145	0.00154237	4.65611	3.22237e-06	0.0065459	0.000138553	chr6	8018726	OpenSea	EEF1E1-BLOC1S5;BLOC1S5;BLOC1S5;BLOC1S5;BLOC1S5-TXNDC5	Body;Body;Body;Body;Body		TSS1500	3'UTR;TSS1500;3'UTR;3'UTR	EEF1E1-BLOC1S5;BLOC1S5;BLOC1S5-TXNDC5	MUTED;EEF1E1
Activity	Airway	cg00844074	-0.00920262	0.00197795	-4.6526	3.27768e-06	0.00657707	-0.000213832	chr13	113701892	Island	MCF2L;MCF2L	Body;Body			5'UTR;5'UTR	MCF2L	MCF2L
Activity	Airway	cg06194044	-0.00657808	0.00141328	-4.65448	3.24801e-06	0.00657707	-0.000970426	chr11	35180694	OpenSea	CD44;CD44;CD44;CD44;CD44;CD44;CD44;CD44	Body;Body;Body;Body;Body;Body;Body;Body			5'UTR	CD44	CD44
Activity	Airway	cg14622305	0.00662406	0.00142335	4.65386	3.25777e-06	0.00657707	0.000296813	chr21	40149168	OpenSea					3'UTR		TMPRSS3
Activity	Airway	cg21656726	0.00394953	0.000848905	4.65249	3.27944e-06	0.00657707	9.13764e-05	chr20	37434262	Island	PPP1R16B	TSS200	Promoter_Associated	TSS200	TSS200	PPP1R16B	PPP1R16B
Activity	Airway	cg27120766	-0.00369496	0.000794043	-4.65335	3.26587e-06	0.00657707	-0.000627582	chr2	25598764	N_Shore			Promoter_Associated	TSS200	TSS200		AC012074.2
Activity	Airway	cg03970798	0.00656079	0.00141034	4.65192	3.28864e-06	0.00657878	0.000458809	chr7	137656608	OpenSea	CREB3L2;CREB3L2	Body;Body				CREB3L2
Activity	Airway	cg20558431	0.0110468	0.00237664	4.64807	3.35051e-06	0.00668559	0.00032807	chr20	54874251	OpenSea				TSS200	TSS200		RP11-380D15.3
Activity	Airway	cg12300288	0.00490782	0.00105631	4.64617	3.38158e-06	0.00673053	0.000438076	chr3	195491882	S_Shore	MUC4;MUC4;MUC4	Body;Body;Body		ExonBnd	ExonBnd;3'UTR;3'UTR;3'UTR;3'UTR;3'UTR	MUC4	MUC4
Activity	Airway	cg00395605	-0.00609479	0.00131299	-4.64193	3.45169e-06	0.00679747	-8.86876e-05	chr20	39597423	OpenSea			Unclassified
Activity	Airway	cg02363737	0.00744862	0.00160531	4.63999	3.4842e-06	0.00679747	0.000195812	chr6	116210122	OpenSea
Activity	Airway	cg06893273	-0.00679147	0.00146289	-4.64252	3.44189e-06	0.00679747	-0.000873565	chr17	46604774	Island
Activity	Airway	cg09636442	-0.0102716	0.00221331	-4.64083	3.47015e-06	0.00679747	-0.00030108	chr13	114991851	OpenSea			Promoter_Associated
Activity	Airway	cg09780493	-0.0122466	0.00263816	-4.6421	3.44893e-06	0.00679747	-0.000866472	chr8	38572163	OpenSea			Unclassified
Activity	Airway	cg18494188	-0.00869823	0.00187455	-4.64016	3.48144e-06	0.00679747	-0.000344933	chr20	58154487	S_Shore			Unclassified_Cell_type_specific
Activity	Airway	cg20922251	-0.00306539	0.000660531	-4.64079	3.47084e-06	0.00679747	-6.65737e-05	chr3	150421865	Island	FAM194A	TSS200	Promoter_Associated	TSS200;TSS200;TSS200;5'UTR;5'UTR	TSS200;TSS200;TSS200;TSS200;TSS200;5'UTR;5'UTR	FAM194A	FAM194A;RP11-103G8.2
Activity	Airway	cg27655507	0.0079283	0.00170775	4.64255	3.44131e-06	0.00679747	0.00135323	chr8	20159789	N_Shore			Unclassified_Cell_type_specific	5'UTR	5'UTR		LZTS1
Activity	Airway	cg03089056	0.00739457	0.00159474	4.63685	3.53754e-06	0.00680655	0.00107789	chr6	139139899	OpenSea	ECT2L;ECT2L	Body;Body		5'UTR	5'UTR	ECT2L	ECT2L
Activity	Airway	cg04217668	0.00514459	0.00110976	4.63575	3.55642e-06	0.00680655	0.000167467	chr7	37288607	OpenSea	ELMO1;ELMO1;ELMO1	Body;Body;Body				ELMO1
Activity	Airway	cg04492133	0.0131298	0.00283301	4.63458	3.57655e-06	0.00680655	0.00181298	chr17	20111982	OpenSea	SPECC1;SPECC1;SPECC1;SPECC1;SPECC1;SPECC1	Body;Body;Body;Body;Body;Body		5'UTR	5'UTR;5'UTR;5'UTR	SPECC1	SPECC1
Activity	Airway	cg08059883	0.00410477	0.00088535	4.63633	3.54654e-06	0.00680655	0.000616576	chr16	57655110	OpenSea	ADGRG1;ADGRG1;ADGRG1;ADGRG1	5'UTR;5'UTR;5'UTR;5'UTR		5'UTR;5'UTR;5'UTR;5'UTR;5'UTR	TSS200;5'UTR;5'UTR;5'UTR;5'UTR;5'UTR;5'UTR;5'UTR;5'UTR;5'UTR;5'UTR;5'UTR;5'UTR;5'UTR;5'UTR;5'UTR;5'UTR;5'UTR;5'UTR	ADGRG1	GPR56
Activity	Airway	cg14391737	-0.0127719	0.00275484	-4.63616	3.5494e-06	0.00680655	-0.000283879	chr11	86513429	S_Shore	PRSS23;PRSS23;PRSS23;PRSS23;PRSS23;PRSS23;PRSS23	5'UTR;Body;Body;5'UTR;Body;Body;Body		5'UTR;5'UTR;5'UTR	5'UTR;5'UTR;5'UTR;5'UTR;5'UTR;5'UTR	PRSS23	PRSS23
Activity	Airway	cg18240062	-0.0037056	0.000799439	-4.63524	3.56519e-06	0.00680655	-0.00012361	chr17	79603768	Island	NPLOC4	Body	Promoter_Associated	TSS1500;5'UTR	TSS1500;TSS1500;3'UTR;5'UTR;3'UTR	NPLOC4	TSPAN10;NPLOC4
Activity	Airway	cg18351889	0.00473707	0.00102136	4.63802	3.51771e-06	0.00680655	0.000734729	chr11	44966554	OpenSea	TP53I11;TP53I11;TP53I11;TP53I11;TP53I11;TP53I11	5'UTR;5'UTR;5'UTR;5'UTR;5'UTR;5'UTR		5'UTR;5'UTR;5'UTR;5'UTR;5'UTR	3'UTR;3'UTR;5'UTR;5'UTR;5'UTR;5'UTR;5'UTR;5'UTR;5'UTR;5'UTR;5'UTR;5'UTR;5'UTR;5'UTR;5'UTR;3'UTR	TP53I11	TP53I11
Activity	Airway	cg20214692	-0.00451973	0.000975143	-4.63494	3.57035e-06	0.00680655	-3.84798e-05	chr10	1095144	Island	IDI1	TSS200	Promoter_Associated	TSS1500;TSS200;TSS200	TSS1500;TSS1500;TSS1500;TSS200;TSS1500;TSS200	IDI1	WDR37;IDI1
Activity	Airway	cg21001641	0.00562809	0.00121443	4.63435	3.58055e-06	0.00680655	5.72907e-05	chr12	120729728	OpenSea				TSS200	TSS200		RNU4-2
Activity	Airway	cg21997555	0.0040812	0.000880677	4.63416	3.58385e-06	0.00680655	0.000131586	chr17	78157897	Island	CARD14	Body		TSS200	TSS200;TSS200	CARD14	CARD14
Activity	Airway	cg23910043	0.0111716	0.0024081	4.63918	3.49799e-06	0.00680655	0.00152283	chr1	167966672	OpenSea	MIR1255B2;DCAF6;DCAF6;DCAF6;DCAF6	TSS1500;Body;Body;Body;Body		TSS1500	TSS1500	MIR1255B2;DCAF6	MIR1255B2
Activity	Airway	cg07245635	0.00612096	0.00132108	4.63332	3.59853e-06	0.00680973	0.000732805	chr1	153519152	OpenSea	S100A4;S100A4	TSS1500;TSS1500	Promoter_Associated	TSS1500;TSS1500;TSS1500;5'UTR	TSS1500;TSS1500;TSS1500;5'UTR	S100A4	S100A4
Activity	Airway	cg14048797	0.0062672	0.00135271	4.63307	3.6028e-06	0.00680973	0.000337808	chr9	104186172	OpenSea	ALDOB	Body				ALDOB
Activity	Airway	cg24393084	0.00476753	0.00102974	4.62983	3.65958e-06	0.0069005	0.000113792	chr13	89815421	OpenSea
Activity	Airway	cg08771353	-0.00638513	0.00137973	-4.62781	3.69559e-06	0.00690239	-0.000465301	chr6	16714112	OpenSea	ATXN1;ATXN1	5'UTR;5'UTR		5'UTR;5'UTR	3'UTR;5'UTR;5'UTR;3'UTR;3'UTR;3'UTR	ATXN1	ATXN1
Activity	Airway	cg10539308	0.00406805	0.000878937	4.62837	3.68551e-06	0.00690239	0.000431874	chr15	66891855	OpenSea	LINC01169	Body				LINC01169
Activity	Airway	cg12720574	-0.0059568	0.0012869	-4.62881	3.67778e-06	0.00690239	-0.00101614	chr18	24230896	OpenSea	KCTD1	Body				KCTD1
Activity	Airway	cg14112344	0.00768006	0.00165955	4.62781	3.69561e-06	0.00690239	0.000148287	chr12	42897923	OpenSea	PRICKLE1	5'UTR		5'UTR;5'UTR;3'UTR	5'UTR;5'UTR;3'UTR	PRICKLE1	PRICKLE1
Activity	Airway	cg25491145	-0.00565131	0.0012219	-4.62501	3.74581e-06	0.00697961	-6.58182e-05	chr3	194304769	Island			Promoter_Associated	TSS1500;TSS200;1stExon;5'UTR	TSS1500;TSS200;1stExon;5'UTR		AC046143.5
Activity	Airway	cg01528520	0.00775636	0.00167802	4.62232	3.79468e-06	0.00703782	0.000770019	chr2	218880649	OpenSea
Activity	Airway	cg01723598	-0.00650463	0.00140737	-4.62182	3.80384e-06	0.00703782	-7.09679e-05	chr3	197464218	S_Shore	KIAA0226;KIAA0226	TSS1500;5'UTR	Promoter_Associated	TSS1500;TSS1500;TSS1500;3'UTR;5'UTR	TSS1500;TSS1500;TSS1500;TSS1500;3'UTR;5'UTR;5'UTR	KIAA0226	KIAA0226;FYTTD1
Activity	Airway	cg24277862	-0.00328798	0.000711383	-4.62196	3.80132e-06	0.00703782	-6.37953e-05	chr15	83876862	Island	HDGFRP3	TSS200	Promoter_Associated	TSS200;5'UTR	TSS1500;TSS1500;TSS1500;TSS200;5'UTR	HDGFRP3	RP11-382A20.3;RP11-382A20.4
Activity	Airway	cg02013655	0.0029329	0.000634799	4.6202	3.83365e-06	0.00704763	0.000429318	chr22	18390007	OpenSea	MICAL3;MICAL3;MICAL3	TSS1500;TSS1500;5'UTR		TSS1500;TSS1500;TSS1500;5'UTR	TSS1500;TSS1500;TSS1500;5'UTR;5'UTR;5'UTR	MICAL3	MICAL3;XXbac-B461K10.4
Activity	Airway	cg04677723	-0.0059332	0.00128428	-4.61987	3.83972e-06	0.00704763	-0.000973738	chr2	74693332	S_Shore	MOGS;MOGS	TSS1500;TSS1500		TSS1500;TSS1500;TSS1500	TSS1500;TSS1500;TSS1500;TSS1500;TSS1500;TSS1500	MOGS	MOGS
Activity	Airway	cg11380327	-0.00894465	0.0019362	-4.61969	3.84314e-06	0.00704763	-0.000448117	chr2	24715213	S_Shore				5'UTR;5'UTR;5'UTR	5'UTR;5'UTR;5'UTR;5'UTR		NCOA1
Activity	Airway	cg16910042	0.0229282	0.00496324	4.61959	3.84491e-06	0.00704763	0.00150801	chr7	157867291	OpenSea	PTPRN2;PTPRN2;PTPRN2	Body;Body;Body				PTPRN2
Activity	Airway	cg10498717	0.00633821	0.00137259	4.61769	3.88027e-06	0.00709594	0.000117636	chr1	24126641	N_Shore	GALE;GALE;GALE	5'UTR;5'UTR;TSS1500		3'UTR;5'UTR;5'UTR;1stExon	3'UTR;3'UTR;3'UTR;3'UTR;5'UTR;5'UTR;3'UTR;5'UTR;5'UTR;TSS1500;1stExon;TSS1500;TSS1500;TSS1500	GALE	GALE
Activity	Airway	cg08853572	0.00583198	0.00126332	4.61639	3.90471e-06	0.00712411	0.000800988	chr16	1843915	S_Shore	IGFALS;IGFALS;IGFALS	TSS200;TSS200;Body		TSS200;TSS200;TSS1500	TSS200;TSS200;TSS1500	IGFALS	IGFALS;RP11-31I10.4
Activity	Airway	cg26954121	0.00844154	0.001829	4.61539	3.92362e-06	0.00714208	0.00119618	chr14	23749076	OpenSea	HOMEZ	Body				HOMEZ
Activity	Airway	cg04719903	0.0117889	0.0025551	4.61386	3.9525e-06	0.00717807	0.000282124	chr1	1181956	Island	FAM132A	1stExon	Unclassified_Cell_type_specific	1stExon	1stExon	FAM132A	FAM132A
Activity	Airway	cg05787792	-0.00906806	0.00196578	-4.61296	3.96984e-06	0.00719298	-0.000101523	chr4	186347521	Island	UFSP2;UFSP2	TSS1500;TSS1500	Promoter_Associated	TSS1500	TSS1500;TSS1500;TSS1500;TSS1500;TSS1500;1stExon;5'UTR;1stExon;1stExon;5'UTR;1stExon;5'UTR	UFSP2	UFSP2;C4orf47
Activity	Airway	cg09931148	0.00788988	0.00171147	4.61001	4.02657e-06	0.00726266	0.000109925	chr5	90640707	OpenSea
Activity	Airway	cg14284541	0.0031806	0.000689934	4.61	4.02672e-06	0.00726266	0.000452596	chr17	79998785	S_Shelf
Activity	Airway	cg18330409	-0.00354961	0.000770122	-4.60916	4.04305e-06	0.00727547	-0.000587578	chr17	27898790	N_Shore	TP53I13	Body		TSS1500	TSS1500	TP53I13	TP53I13
Activity	Airway	cg26716753	0.00928547	0.00201513	4.60788	4.06797e-06	0.00730363	0.000157358	chr12	126105989	OpenSea	TMEM132B	Body		TSS1500	TSS1500	TMEM132B	TMEM132B
Activity	Airway	cg16527405	0.00918197	0.00199407	4.60464	4.13186e-06	0.00740148	0.00066425	chr2	15830137	OpenSea	LOC101926966	TSS1500		TSS1500	TSS1500	LOC101926966	AC008271.1
Activity	Airway	cg04504695	0.0109582	0.00238009	4.60411	4.14231e-06	0.00740336	0.000944332	chr6	82795545	OpenSea
Activity	Airway	cg12362478	-0.00576258	0.00125219	-4.60199	4.18474e-06	0.00744226	-0.000939613	chr7	32497799	OpenSea
Activity	Airway	cg13078412	0.00744271	0.00161741	4.60161	4.19239e-06	0.00744226	0.000875014	chr8	108323390	OpenSea	ANGPT1;ANGPT1	Body;Body		3'UTR	3'UTR;3'UTR	ANGPT1	ANGPT1
Activity	Airway	cg19515061	0.004777	0.001038	4.60213	4.182e-06	0.00744226	0.00051534	chr17	48627459	S_Shelf	SPATA20;SPATA20;SPATA20;SPATA20;SPATA20;SPATA20	ExonBnd;ExonBnd;ExonBnd;Body;Body;Body		ExonBnd;5'UTR;5'UTR	TSS1500;TSS200;TSS200;TSS200;ExonBnd;3'UTR;3'UTR;5'UTR;5'UTR;5'UTR;5'UTR;5'UTR;TSS1500	SPATA20	SPATA20
Activity	Airway	cg03067884	-0.0082715	0.00179807	-4.60021	4.22071e-06	0.00745892	-0.000903185	chr22	32267053	OpenSea	DEPDC5;DEPDC5;DEPDC5;DEPDC5;DEPDC5	Body;Body;Body;Body;Body		5'UTR;5'UTR	5'UTR;5'UTR	DEPDC5	DEPDC5
Activity	Airway	cg12460188	0.00731307	0.00158961	4.60054	4.21391e-06	0.00745892	0.000143677	chr11	107560571	OpenSea			Unclassified
Activity	Airway	cg27310205	-0.00442945	0.000962985	-4.5997	4.23091e-06	0.00746022	-0.000158626	chr16	53407350	Island	LOC102723373	TSS200	Unclassified_Cell_type_specific	TSS200	TSS200	LOC102723373	RP11-44F14.2
Activity	Airway	cg10940561	0.00845156	0.00183768	4.59904	4.24448e-06	0.00746745	0.000101758	chr17	65755832	OpenSea
Activity	Airway	cg02057501	0.00708672	0.00154112	4.59842	4.25698e-06	0.00747275	0.000817378	chr4	898773	N_Shore	GAK	Body			TSS1500;3'UTR;3'UTR	GAK	GAK
Activity	Airway	cg06387870	0.00936204	0.00203619	4.59783	4.26917e-06	0.00747749	0.00128521	chr7	36300278	OpenSea	EEPD1	Body				EEPD1
Activity	Airway	cg06223437	-0.00677655	0.00147415	-4.59692	4.28779e-06	0.00749345	-0.000149101	chr8	10192257	Island	MSRA;MSRA;MSRA;MSRA	Body;Body;Body;Body	Unclassified	5'UTR	5'UTR	MSRA	MSRA
Activity	Airway	cg03439237	0.00610852	0.00132949	4.59465	4.33478e-06	0.00755882	0.000738182	chr17	3794828	N_Shore	CAMKK1;CAMKK1;CAMKK1	TSS1500;5'UTR;5'UTR		5'UTR;5'UTR;TSS1500	5'UTR;5'UTR;TSS1500;3'UTR	CAMKK1	CAMKK1
Activity	Airway	cg04443481	0.00872082	0.0018985	4.59353	4.35804e-06	0.00756878	0.000195285	chr2	120470031	OpenSea
Activity	Airway	cg16366546	0.0102263	0.00222627	4.59345	4.3597e-06	0.00756878	0.000458044	chr10	24672795	OpenSea	KIAA1217;KIAA1217;KIAA1217	Body;Body;Body	Unclassified	5'UTR	5'UTR	KIAA1217	KIAA1217
Activity	Airway	cg25221337	0.00821069	0.00178784	4.59251	4.37936e-06	0.00758621	0.00102693	chr20	5299422	S_Shore			Unclassified_Cell_type_specific
Activity	Airway	cg00418999	0.00910071	0.00198195	4.59179	4.39451e-06	0.00759576	0.00137211	chr20	10657937	S_Shelf
Activity	Airway	cg14690838	0.0214664	0.00467559	4.59116	4.40782e-06	0.00760209	0.00211272	chr3	69820182	OpenSea	MITF;MITF;MITF	Body;5'UTR;Body		5'UTR	5'UTR;5'UTR;5'UTR;5'UTR	MITF	MITF
Activity	Airway	cg00999243	0.00482482	0.00105135	4.58917	4.45005e-06	0.00762487	0.00045075	chr19	808526	Island	PTBP1;PTBP1;PTBP1;PTBP1	Body;Body;Body;Body	Gene_Associated_Cell_type_specific	ExonBnd	ExonBnd	PTBP1	PTBP1
Activity	Airway	cg07207080	0.00505793	0.00110207	4.5895	4.44305e-06	0.00762487	0.000200713	chr4	158559183	Island				1stExon;5'UTR	1stExon;5'UTR		RP11-364P22.2
Activity	Airway	cg13580196	0.00788964	0.00171906	4.5895	4.44318e-06	0.00762487	0.000545137	chr15	85529414	S_Shelf	PDE8A;PDE8A	Body;Body		5'UTR	5'UTR	PDE8A	PDE8A
Activity	Airway	cg02680477	-0.0103945	0.00226595	-4.58727	4.49075e-06	0.00767509	-0.000573085	chr9	115775155	S_Shore	ZNF883	TSS1500		TSS1500	TSS1500	ZNF883	ZNF883
Activity	Airway	cg18731762	0.00472953	0.0010311	4.5869	4.49883e-06	0.00767509	0.000798226	chr4	6274597	S_Shelf	WFS1;WFS1	5'UTR;5'UTR		5'UTR;5'UTR;5'UTR	5'UTR;5'UTR;5'UTR;5'UTR	WFS1	WFS1
Activity	Airway	cg02603733	0.0119847	0.00261345	4.5858	4.5226e-06	0.00769751	0.00055363	chr1	151447362	S_Shore
Activity	Airway	cg07419011	-0.0101496	0.00221369	-4.58494	4.54127e-06	0.00769751	-0.0008749	chr12	120688060	OpenSea	PXN;PXN;PXN	Body;TSS200;Body		TSS200;5'UTR;5'UTR	TSS200;3'UTR;5'UTR;5'UTR;3'UTR;3'UTR;3'UTR	PXN	PXN
Activity	Airway	cg20306180	-0.00624901	0.00136283	-4.5853	4.53327e-06	0.00769751	-9.94167e-05	chr22	32340197	Island	C22orf24;YWHAH	5'UTR;TSS1500		3'UTR;5'UTR;TSS1500;TSS1500;TSS1500	3'UTR;5'UTR;TSS1500;TSS1500;TSS1500;TSS1500;TSS1500	C22orf24;YWHAH	C22orf24;YWHAH
Activity	Airway	cg02364825	0.00815613	0.0017795	4.58339	4.57506e-06	0.00773813	0.000136405	chr1	165394372	OpenSea	RXRG;RXRG;RXRG	TSS200;Body;5'UTR		TSS200	TSS200	RXRG	RXRG
Activity	Airway	cg01999105	-0.00869398	0.00189761	-4.58155	4.61539e-06	0.00778964	-0.000187067	chr11	67275674	Island	CDK2AP2;CDK2AP2;CDK2AP2;CDK2AP2	1stExon;5'UTR;TSS200;TSS200	Promoter_Associated	1stExon;5'UTR;TSS200	3'UTR;1stExon;1stExon;TSS200;5'UTR;TSS200;TSS200	CDK2AP2	CDK2AP2
Activity	Airway	cg27594927	-0.00694183	0.00151554	-4.58043	4.64012e-06	0.00781463	-0.000146071	chr17	6916430	S_Shore	RNASEK;RNASEK;RNASEK-C17orf49;ALOX12-AS1;RNASEK	Body;Body;Body;TSS1500;Body	Promoter_Associated	TSS1500;TSS1500;TSS1500;TSS1500;TSS1500;TSS1500;TSS200	TSS1500;TSS1500;TSS1500;TSS1500;TSS1500;TSS1500;TSS1500;5'UTR;1stExon;5'UTR;5'UTR;5'UTR;TSS1500;TSS200;3'UTR	RNASEK;RNASEK-C17orf49;ALOX12-AS1	C17orf49;MIR497HG;RNASEK
Activity	Airway	cg01572006	0.00926542	0.00202336	4.57923	4.66681e-06	0.00783794	0.0014813	chr3	155312531	OpenSea	PLCH1;PLCH1;PLCH1	Body;Body;Body				PLCH1
Activity	Airway	cg02167097	-0.0072803	0.00159046	-4.57749	4.70588e-06	0.00783794	-0.000197115	chr19	34791424	OpenSea	KIAA0355	Body		1stExon;5'UTR	1stExon;5'UTR	KIAA0355	KIAA0355
Activity	Airway	cg11900091	0.00848704	0.00185383	4.5781	4.6921e-06	0.00783794	0.00121392	chr2	46395221	OpenSea	PRKCE	Body		TSS200	TSS200	PRKCE	AC017006.3
Activity	Airway	cg14720578	0.00654668	0.0014299	4.57841	4.68529e-06	0.00783794	0.000574077	chr9	91711672	OpenSea	SHC3	Body		3'UTR;5'UTR	3'UTR;3'UTR;5'UTR	SHC3	RP11-82L18.2;SHC3
Activity	Airway	cg16143176	-0.00390455	0.000853054	-4.57715	4.71363e-06	0.00783794	-7.40143e-05	chr8	61591199	Island	CHD7	TSS200	Promoter_Associated	TSS200;TSS200	TSS1500;TSS200;TSS200	CHD7	CHD7
Activity	Airway	cg26499155	0.00921964	0.00201403	4.57771	4.70099e-06	0.00783794	0.000554334	chr3	26753752	OpenSea				TSS200	TSS200		AC114877.3
Activity	Airway	cg01462453	0.0102996	0.00225219	4.57315	4.8045e-06	0.00787278	0.00147628	chr7	155970262	OpenSea
Activity	Airway	cg06229264	0.0131297	0.00287092	4.57335	4.79985e-06	0.00787278	0.000511377	chr16	85552230	S_Shore
Activity	Airway	cg09321109	0.014249	0.00311534	4.57382	4.78919e-06	0.00787278	0.000931683	chr16	2087555	N_Shore	SLC9A3R2;SLC9A3R2	Body;Body		ExonBnd	5'UTR;ExonBnd	SLC9A3R2	SLC9A3R2
Activity	Airway	cg11875084	0.0115964	0.00253518	4.57417	4.78108e-06	0.00787278	0.00184679	chr14	37923368	OpenSea	MIPOL1;MIPOL1;MIPOL1	Body;Body;Body				MIPOL1
Activity	Airway	cg13160774	0.00340358	0.000744223	4.57334	4.80018e-06	0.00787278	0.000497924	chr3	52857931	OpenSea	ITIH4-AS1;ITIH4;ITIH4	TSS200;Body;Body		TSS200;TSS1500	TSS1500;TSS200;TSS200;TSS1500;3'UTR;3'UTR;3'UTR	ITIH4-AS1;ITIH4	ITIH4;ITIH4-AS1;MUSTN1
Activity	Airway	cg24597352	0.00839694	0.00183587	4.57382	4.78901e-06	0.00787278	0.000254211	chr9	75665692	OpenSea					5'UTR		ALDH1A1
Activity	Airway	cg24859772	0.00612017	0.00133799	4.57416	4.78128e-06	0.00787278	0.000522113	chr8	103426213	S_Shore	UBR5;UBR5	TSS1500;TSS1500		TSS1500;TSS1500;TSS1500	TSS1500;TSS1500;TSS1500	UBR5	UBR5
Activity	Airway	cg02627403	0.0092192	0.00201634	4.57225	4.82504e-06	0.00789003	0.00147636	chr17	73823769	OpenSea	UNC13D	3'UTR	Promoter_Associated	3'UTR	3'UTR	UNC13D	UNC13D
Activity	Airway	cg04160910	0.00863916	0.00189024	4.5704	4.86792e-06	0.00794368	0.0013489	chr20	61287566	N_Shore	SLCO4A1	5'UTR		TSS1500;TSS200;5'UTR;5'UTR	TSS1500;TSS200;5'UTR;5'UTR;5'UTR	SLCO4A1	SLCO4A1
Activity	Airway	cg09063663	0.00626524	0.00137111	4.56946	4.88975e-06	0.00796281	0.00101061	chr1	16484811	S_Shelf			Unclassified_Cell_type_specific	TSS1500	TSS1500		RP11-276H7.3
Activity	Airway	cg19470841	0.00513015	0.00112307	4.56797	4.92463e-06	0.00800308	0.00080982	chr17	31352187	OpenSea	ACCN1;ACCN1	Body;Body				ACCN1
Activity	Airway	cg03877500	-0.00999806	0.00218919	-4.56702	4.94718e-06	0.00801833	-0.000184083	chr9	128162274	OpenSea
Activity	Airway	cg06714655	0.00774468	0.0016959	4.56671	4.95436e-06	0.00801833	0.00102868	chr16	671171	N_Shore	RAB40C	Body			5'UTR;3'UTR	RAB40C	RAB40C
Activity	Airway	cg06497574	0.00488189	0.00106919	4.56595	4.97234e-06	0.00803093	0.000634237	chr11	6426029	OpenSea	APBB1;APBB1;APBB1;APBB1;APBB1;APBB1;APBB1;APBB1;APBB1;APBB1	5'UTR;5'UTR;5'UTR;TSS200;1stExon;1stExon;ExonBnd;Body;Body;Body	Promoter_Associated	5'UTR;TSS200;1stExon;ExonBnd;5'UTR;3'UTR	5'UTR;TSS200;TSS200;1stExon;1stExon;ExonBnd;TSS200;TSS200;5'UTR;3'UTR;3'UTR;3'UTR	APBB1	APBB1
Activity	Airway	cg03710870	0.00976075	0.00213922	4.56276	5.0486e-06	0.0081256	0.00147474	chr5	73124023	OpenSea	ARHGEF28;ARHGEF28;ARHGEF28	Body;Body;Body		TSS200	TSS200	ARHGEF28	U7
Activity	Airway	cg13518339	-0.00568434	0.00124585	-4.56263	5.05157e-06	0.0081256	-0.0001008	chr15	43663616	Island	ZSCAN29;TUBGCP4	TSS1500;1stExon	NonGene_Associated	5'UTR;TSS1500;TSS1500;1stExon;TSS1500;1stExon	TSS1500;5'UTR;TSS1500;TSS1500;TSS1500;1stExon;1stExon;TSS1500;1stExon	ZSCAN29;TUBGCP4	ZSCAN29;TUBGCP4
Activity	Airway	cg18179232	-0.0062944	0.00137982	-4.56177	5.07244e-06	0.00814255	-8.48766e-05	chr5	106724991	OpenSea	EFNA5	Body	Unclassified_Cell_type_specific	TSS1500	TSS1500	EFNA5	EFNA5
Activity	Airway	cg05533055	0.00408852	0.000896573	4.56017	5.1113e-06	0.00818827	0.000693468	chr2	101540399	OpenSea	NPAS2	Body		TSS1500	TSS1500;TSS1500	NPAS2	NPAS2
Activity	Airway	cg12899301	0.00503119	0.00110393	4.55751	5.17631e-06	0.0082632	0.000625805	chr1	156264332	S_Shelf	GLMP;GLMP;GLMP;GLMP;GLMP	Body;Body;Body;Body;Body		3'UTR	3'UTR;3'UTR;3'UTR;TSS1500;3'UTR;TSS1500;TSS1500;1stExon;TSS200	GLMP	C1orf85
Activity	Airway	cg17085576	0.0154615	0.0033927	4.55728	5.18207e-06	0.0082632	0.0020813	chr10	5658249	OpenSea
Activity	Airway	cg19707128	0.00484218	0.00106259	4.55698	5.18953e-06	0.0082632	0.000314943	chr2	127635279	OpenSea
Activity	Airway	cg07910680	0.0123899	0.00271931	4.55625	5.20758e-06	0.00827522	0.00177727	chr18	56296449	OpenSea	ALPK2	TSS1500		TSS1500	TSS1500	ALPK2	ALPK2
Activity	Airway	cg04470984	0.00656848	0.00144199	4.55516	5.2346e-06	0.00828497	0.000283215	chr11	100692757	OpenSea	FLJ32810	Body		5'UTR	5'UTR;5'UTR;5'UTR	FLJ32810	ARHGAP42
Activity	Airway	cg05429319	-0.00489792	0.00107535	-4.55473	5.24525e-06	0.00828497	-0.000722738	chr11	131559158	N_Shore	NTM	Body				NTM
Activity	Airway	cg12395025	0.00910967	0.002	4.55484	5.2426e-06	0.00828497	0.00113544	chr18	52679383	OpenSea
Activity	Airway	cg17643517	-0.00242227	0.000531873	-4.55423	5.25779e-06	0.00828817	-3.23688e-05	chr5	177019518	Island	TMED9	Body	Promoter_Associated_Cell_type_specific	TSS200	TSS1500;1stExon;5'UTR;5'UTR;TSS200;1stExon;5'UTR	TMED9	TMED9
Activity	Airway	cg03719719	0.00534228	0.00117348	4.55249	5.30146e-06	0.00832372	5.8185e-05	chr2	113299404	Island	POLR1B;POLR1B;POLR1B;POLR1B;POLR1B;POLR1B;POLR1B	TSS1500;TSS200;TSS200;TSS200;TSS200;TSS200;TSS200	Promoter_Associated	TSS1500;TSS1500;TSS1500;TSS1500;TSS200	TSS1500;TSS1500;TSS1500;TSS1500;TSS1500;TSS1500;TSS1500;TSS1500;TSS1500;TSS200;TSS200	POLR1B	POLR1B
Activity	Airway	cg08496162	0.00370166	0.000813095	4.55255	5.29995e-06	0.00832372	0.000479181	chr16	88702312	S_Shore			Unclassified_Cell_type_specific
Activity	Airway	cg23539745	0.00984514	0.00216392	4.54968	5.37284e-06	0.00841902	0.00080908	chr12	106142108	OpenSea
Activity	Airway	cg17023593	0.00784027	0.00172352	4.54898	5.39068e-06	0.00843022	0.00115217	chr10	52332070	OpenSea	SGMS1	5'UTR		5'UTR	5'UTR	SGMS1	SGMS1
Activity	Airway	cg01984424	0.00429243	0.000943757	4.54824	5.40968e-06	0.00844317	0.000185093	chr16	3140417	Island	ZSCAN10	Body	Unclassified_Cell_type_specific	5'UTR	3'UTR;5'UTR;5'UTR	ZSCAN10	ZSCAN10
Activity	Airway	cg11849302	0.00642838	0.00141354	4.54772	5.42311e-06	0.00844741	0.000553613	chr1	201948375	N_Shelf
Activity	Airway	cg12878819	-0.0027411	0.000602968	-4.54602	5.46704e-06	0.00849181	-5.32216e-05	chr1	44444677	Island	B4GALT2;B4GALT2;B4GALT2	TSS1500;TSS200;TSS1500		TSS1500;TSS1500;TSS1500;TSS200	TSS1500;TSS1500;TSS1500;TSS1500;TSS1500;1stExon;5'UTR;TSS200	B4GALT2	B4GALT2
Activity	Airway	cg23745366	0.00597291	0.00131395	4.54578	5.47316e-06	0.00849181	0.000216049	chr18	34337838	N_Shelf	FHOD3;FHOD3;FHOD3	Body;Body;Body				FHOD3
Activity	Airway	cg11832870	0.008678	0.0019093	4.54511	5.49062e-06	0.00850216	0.00027674	chr1	81001617	OpenSea				1stExon;3'UTR;5'UTR	1stExon;3'UTR;5'UTR		RP5-887A10.1;RP11-115A15.1
Activity	Airway	cg16361417	0.00926208	0.00203832	4.54397	5.5205e-06	0.00853166	0.00124625	chr14	77553212	OpenSea				TSS1500	TSS1500		RP11-7F17.4
Activity	Airway	cg03394700	0.00414314	0.000912267	4.54159	5.58319e-06	0.00861166	0.000611915	chr11	44965885	OpenSea	TP53I11;TP53I11	5'UTR;5'UTR	Unclassified_Cell_type_specific	5'UTR;5'UTR;5'UTR;5'UTR;5'UTR	3'UTR;3'UTR;5'UTR;5'UTR;5'UTR;5'UTR;5'UTR;5'UTR;5'UTR;5'UTR;5'UTR;5'UTR;5'UTR;5'UTR;5'UTR;TSS1500;3'UTR	TP53I11	TP53I11
Activity	Airway	cg16467648	-0.00494681	0.00108958	-4.54012	5.6221e-06	0.00862066	-0.000579978	chr1	217076832	OpenSea	ESRRG;ESRRG;ESRRG;ESRRG;ESRRG;ESRRG;ESRRG;ESRRG;ESRRG;ESRRG;ESRRG	5'UTR;5'UTR;5'UTR;5'UTR;5'UTR;5'UTR;5'UTR;5'UTR;5'UTR;5'UTR;5'UTR		5'UTR;5'UTR;5'UTR;5'UTR;5'UTR;5'UTR;5'UTR;5'UTR;3'UTR	5'UTR;5'UTR;5'UTR;5'UTR;5'UTR;5'UTR;5'UTR;5'UTR;3'UTR;3'UTR;3'UTR;3'UTR	ESRRG	ESRRG
Activity	Airway	cg20045910	-0.00285809	0.000629572	-4.53972	5.63277e-06	0.00862066	-4.60935e-05	chr17	42402390	Island	SLC25A39;SLC25A39	TSS200;TSS200	Promoter_Associated	TSS200;TSS200;TSS200	TSS200;TSS200;TSS200	SLC25A39	SLC25A39
Activity	Airway	cg21331060	0.00770096	0.00169609	4.54043	5.61409e-06	0.00862066	0.000888039	chr1	15477771	N_Shore	TMEM51;TMEM51;TMEM51-AS1	TSS1500;TSS1500;Body		TSS1500;TSS1500;3'UTR	TSS1500;TSS1500;TSS1500;3'UTR;3'UTR	TMEM51;TMEM51-AS1	TMEM51;C1orf126
Activity	Airway	cg24775474	0.00763714	0.00168205	4.54038	5.61534e-06	0.00862066	0.000224679	chr3	53081493	S_Shore	SFMBT1	TSS1500		TSS1500;TSS1500	TSS1500;TSS1500;TSS1500;TSS1500;TSS1500;TSS1500;TSS1500	SFMBT1	SFMBT1
Activity	Airway	cg16862315	-0.0030913	0.000681069	-4.5389	5.65477e-06	0.00863755	-6.90441e-05	chr17	7123138	Island	DLG4;ACADVL;ACADVL;DLG4	5'UTR;TSS200;TSS200;1stExon	Promoter_Associated	1stExon;5'UTR;TSS200;TSS200;TSS200;TSS200;5'UTR;1stExon	1stExon;5'UTR;TSS200;TSS200;TSS200;TSS200;5'UTR;1stExon	DLG4;ACADVL	DLG4;ACADVL
Activity	Airway	cg10683112	0.0109502	0.00241282	4.53832	5.67038e-06	0.00864465	0.00158424	chr5	172163656	OpenSea
Activity	Airway	cg08933471	-0.00627325	0.00138266	-4.53708	5.70381e-06	0.00864971	-0.000939113	chr15	78774711	OpenSea	IREB2	Body	Gene_Associated	TSS1500	TSS1500;3'UTR;TSS1500	IREB2	RP11-650L12.1;IREB2
Activity	Airway	cg13776905	0.00501573	0.00110548	4.53717	5.70154e-06	0.00864971	0.000127618	chr17	65850328	OpenSea	BPTF;BPTF	Body;Body		5'UTR	5'UTR	BPTF	BPTF
Activity	Airway	cg26716587	0.00495322	0.00109175	4.53698	5.70663e-06	0.00864971	0.000388343	chr7	87860626	OpenSea				5'UTR;TSS1500	5'UTR;TSS1500		AC005075.5;AC003991.3
Activity	Airway	cg14771090	0.00507903	0.00111971	4.53602	5.73267e-06	0.00865718	0.000855599	chr10	3974514	OpenSea				TSS1500	TSS1500		RP11-464C19.3
Activity	Airway	cg20319211	-0.00978441	0.00215706	-4.53599	5.73352e-06	0.00865718	-0.000211942	chr10	130339292	N_Shore
Activity	Airway	cg07268367	-0.0142566	0.0031435	-4.53527	5.75292e-06	0.00866986	-0.000334805	chr15	25226985	OpenSea	SNORD107;PWARSN	TSS200;TSS200		TSS200;3'UTR	5'UTR;TSS200;3'UTR;3'UTR;5'UTR;3'UTR	SNORD107;PWARSN	SNURF;SNORD107;SNHG14
Activity	Airway	cg00708456	-0.0119066	0.00262591	-4.53429	5.77978e-06	0.00869372	-0.00073511	chr5	173744711	OpenSea			Unclassified_Cell_type_specific
Activity	Airway	cg10150605	0.00704731	0.0015544	4.53379	5.7935e-06	0.00869775	0.000573287	chr18	55834475	OpenSea	NEDD4L;NEDD4L;NEDD4L;NEDD4L;NEDD4L;NEDD4L;NEDD4L;NEDD4L	Body;Body;Body;5'UTR;5'UTR;5'UTR;Body;Body		5'UTR;5'UTR;5'UTR	5'UTR;5'UTR;5'UTR	NEDD4L	NEDD4L
Activity	Airway	cg11214889	-0.0147799	0.00326101	-4.53231	5.8343e-06	0.00874236	-0.000251934	chr18	597111	OpenSea	CLUL1;CLUL1	5'UTR;1stExon	Unclassified	1stExon;1stExon;5'UTR;5'UTR	1stExon;1stExon;5'UTR;5'UTR	CLUL1	CLUL1
Activity	Airway	cg26822501	-0.00581976	0.00128442	-4.53105	5.86901e-06	0.00877767	-0.000656822	chr2	33171334	N_Shore	LTBP1	TSS1500	Promoter_Associated	TSS1500;TSS1500;TSS1500	TSS1500;TSS1500;TSS1500	LTBP1	LTBP1;Y_RNA
Activity	Airway	cg11528101	-0.00221694	0.000489501	-4.52897	5.92724e-06	0.00884798	-3.00025e-05	chr7	43909044	Island	MRPS24	Body	Promoter_Associated	3'UTR	1stExon;1stExon;3'UTR;TSS1500	MRPS24	MRPS24
Activity	Airway	cg11567953	0.0085316	0.00188489	4.52632	6.00209e-06	0.00893496	0.000320939	chr8	139890116	Island	COL22A1	Body				COL22A1
Activity	Airway	cg15749322	-0.00907921	0.00200597	-4.5261	6.00818e-06	0.00893496	-9.58364e-05	chr11	82905199	Island	ANKRD42	TSS200	Unclassified	TSS1500;TSS1500;TSS1500;TSS1500;1stExon;5'UTR;1stExon;TSS1500;TSS1500;TSS1500;TSS1500;TSS1500;5'UTR;1stExon;TSS1500;TSS200;5'UTR	TSS1500;TSS1500;TSS1500;TSS1500;1stExon;5'UTR;1stExon;TSS1500;TSS1500;TSS1500;TSS1500;TSS1500;5'UTR;1stExon;TSS1500;TSS200;5'UTR	ANKRD42	ANKRD42;RP11-727A23.5
Activity	Airway	cg02326794	0.00374901	0.000828995	4.52235	6.11564e-06	0.00896879	0.000593065	chr1	44418783	OpenSea	IPO13	Body		TSS200	TSS200;5'UTR	IPO13	IPO13
Activity	Airway	cg04867423	0.00975136	0.00215635	4.52216	6.12128e-06	0.00896879	0.00143352	chr1	162680120	OpenSea	DDR2;DDR2	5'UTR;5'UTR		5'UTR;5'UTR	5'UTR;5'UTR;5'UTR;5'UTR	DDR2	DDR2
Activity	Airway	cg05939371	0.0127731	0.00282493	4.52157	6.13838e-06	0.00896879	0.000594735	chr11	22513511	OpenSea	LINC01495	Body		TSS200;1stExon;3'UTR	TSS200;1stExon;3'UTR	LINC01495	RP11-34N19.1;CTD-2140G10.1
Activity	Airway	cg07262001	0.00727313	0.00160783	4.52357	6.08048e-06	0.00896879	0.000174705	chr22	42734088	N_Shore					5'UTR		TCF20
Activity	Airway	cg11407290	-0.00555113	0.00122761	-4.52189	6.12906e-06	0.00896879	-5.20307e-05	chr19	39420982	N_Shore	MRPS12;MRPS12;SARS2;SARS2;MRPS12	TSS1500;TSS1500;Body;Body;TSS1500	Promoter_Associated	TSS1500;TSS1500;TSS1500	TSS1500;TSS1500;TSS1500	MRPS12;SARS2	MRPS12
Activity	Airway	cg15706577	0.0137923	0.00304898	4.52359	6.08006e-06	0.00896879	0.00105489	chr10	133915491	OpenSea
Activity	Airway	cg16531578	-0.0147903	0.00327037	-4.52251	6.11101e-06	0.00896879	-0.000986348	chr6	42370098	OpenSea	TRERF1;TRERF1	5'UTR;5'UTR	Unclassified	5'UTR;5'UTR;5'UTR	5'UTR;5'UTR;5'UTR	TRERF1	TRERF1
Activity	Airway	cg19185637	0.00676502	0.00149576	4.52281	6.1024e-06	0.00896879	0.000770041	chr15	68722383	N_Shore	ITGA11	Body	Unclassified_Cell_type_specific			ITGA11
Activity	Airway	cg20031632	0.00534293	0.00118171	4.52135	6.14472e-06	0.00896879	0.000144273	chr12	11215083	OpenSea	PRR4;TAS2R46;PRH1	5'UTR;TSS200;5'UTR		TSS200;3'UTR;3'UTR	TSS200;3'UTR;3'UTR;3'UTR;3'UTR;3'UTR	PRR4;TAS2R46;PRH1	TAS2R46;PRR4;TAS2R14
Activity	Airway	cg26504188	-0.00740488	0.00163733	-4.52254	6.11016e-06	0.00896879	-8.18875e-05	chr5	126190762	OpenSea
Activity	Airway	cg01371155	0.00950385	0.0021027	4.51984	6.18876e-06	0.00901637	0.000200687	chr1	216774598	Island	ESRRG;ESRRG;ESRRG;ESRRG;ESRRG	Body;Body;Body;Body;Body				ESRRG
Activity	Airway	cg04512917	-0.00922906	0.00204279	-4.51787	6.2464e-06	0.00903356	-0.000243228	chr5	83679211	N_Shore	EDIL3	Body		TSS1500;TSS1500;TSS1500;TSS1500	TSS1500;TSS1500;TSS1500;TSS1500	EDIL3	CTD-2269F5.1
Activity	Airway	cg11361954	0.00732131	0.0016204	4.51821	6.23642e-06	0.00903356	0.000772042	chr7	47701131	OpenSea	C7orf65	3'UTR		3'UTR	3'UTR	C7orf65	C7orf65
Activity	Airway	cg12075498	0.0126614	0.00280213	4.5185	6.2279e-06	0.00903356	0.00098815	chr1	65428216	N_Shelf	JAK1	5'UTR	Unclassified	5'UTR	5'UTR	JAK1	JAK1
Activity	Airway	cg15886008	0.0097855	0.0021658	4.5182	6.23685e-06	0.00903356	0.000165069	chr5	175784692	N_Shelf	KIAA1191;KIAA1191;KIAA1191	Body;Body;5'UTR		3'UTR;5'UTR	3'UTR;3'UTR;5'UTR;5'UTR;5'UTR;5'UTR	KIAA1191	KIAA1191
Activity	Airway	cg06593561	0.0125904	0.00278723	4.51715	6.26763e-06	0.00904766	0.000498023	chr5	73569067	OpenSea				TSS1500	TSS1500		AC106732.1
Activity	Airway	cg00688810	0.00437997	0.00097023	4.51437	6.35065e-06	0.00915075	0.000717212	chr17	7517138	N_Shore	SHBG;FXR2	TSS1500;Body	Promoter_Associated	TSS1500	5'UTR;TSS1500	SHBG;FXR2	FXR2;SHBG
Activity	Airway	cg25631874	0.00745903	0.00165308	4.5122	6.41586e-06	0.00922784	0.00033094	chr11	85430657	OpenSea	SYTL2;SYTL2;SYTL2;SYTL2;SYTL2;SYTL2;SYTL2;SYTL2	Body;TSS1500;TSS1500;Body;TSS1500;Body;Body;Body		TSS1500;TSS1500;TSS1500;TSS1500	TSS1500;TSS1500;TSS1500;TSS1500;TSS1500;TSS1500;TSS1500;TSS1500;TSS1500;TSS1500;TSS1500;TSS1500;TSS1500;TSS1500	SYTL2	SYTL2
Activity	Airway	cg00579706	0.00466343	0.00103369	4.51146	6.43832e-06	0.00924326	0.000507312	chr2	121981866	N_Shore	TFCP2L1	3'UTR		3'UTR;3'UTR	3'UTR;3'UTR;3'UTR	TFCP2L1	TFCP2L1
Activity	Airway	cg02047178	0.00570512	0.00126504	4.50983	6.48784e-06	0.00928426	0.000842201	chr10	126748655	OpenSea	CTBP2;CTBP2;CTBP2;CTBP2	5'UTR;5'UTR;5'UTR;5'UTR		3'UTR;5'UTR;5'UTR;5'UTR;5'UTR	3'UTR;3'UTR;5'UTR;5'UTR;5'UTR;5'UTR;5'UTR	CTBP2	CTBP2
Activity	Airway	cg04019407	-0.00365265	0.000809946	-4.50975	6.49043e-06	0.00928426	-0.000515591	chr17	47046304	OpenSea	GIP	TSS1500		TSS1500	TSS1500	GIP	GIP
Activity	Airway	cg13011184	-0.00892854	0.00198068	-4.50783	6.54953e-06	0.00935183	-0.000133648	chr17	71026936	OpenSea	SLC39A11;SLC39A11	Body;Body				SLC39A11
Activity	Airway	cg14534327	0.00962161	0.00213469	4.50727	6.56685e-06	0.0093596	0.000604093	chr13	78103273	OpenSea
Activity	Airway	cg09823841	0.0130052	0.00288679	4.50507	6.63495e-06	0.00943222	0.00128907	chr1	53771839	OpenSea	LRP8;LRP8;LRP8;LRP8	Body;Body;Body;Body	Unclassified_Cell_type_specific	5'UTR;5'UTR	3'UTR;5'UTR;5'UTR	LRP8	LRP8;RP4-784A16.4
Activity	Airway	cg25504717	0.0106656	0.00236758	4.50486	6.64174e-06	0.00943222	0.000693077	chr4	38134130	OpenSea	TBC1D1;TBC1D1;TBC1D1;TBC1D1;TBC1D1	Body;Body;Body;Body;Body	Unclassified	5'UTR	TSS1500;TSS200;5'UTR;5'UTR;5'UTR	TBC1D1	TBC1D1
Activity	Airway	cg24099725	0.00793608	0.00176183	4.50446	6.6542e-06	0.00943293	0.000390948	chr4	31171580	OpenSea	LOC102723778	TSS1500		TSS1500	TSS1500	LOC102723778	RP11-617I14.1
Activity	Airway	cg05691747	-0.0054885	0.00121867	-4.50367	6.67899e-06	0.00943413	-0.000623623	chr12	92578794	OpenSea				5'UTR	5'UTR		RP11-796E2.4
Activity	Airway	cg09416301	0.00567122	0.00125915	4.504	6.66857e-06	0.00943413	5.37613e-05	chr11	108338461	OpenSea	C11orf65	TSS1500	Promoter_Associated	TSS1500	TSS1500	C11orf65	C11orf65
Activity	Airway	cg01749662	-0.0070149	0.00155787	-4.50288	6.70395e-06	0.00943635	-0.000107705	chr22	47456070	N_Shore	TBC1D22A;TBC1D22A;TBC1D22A;TBC1D22A;TBC1D22A	Body;Body;Body;Body;Body			3'UTR;3'UTR	TBC1D22A	TBC1D22A
Activity	Airway	cg25630220	0.00787558	0.00174902	4.50286	6.70451e-06	0.00943635	0.000769367	chr7	31568216	OpenSea	CCDC129;CCDC129;CCDC129	TSS1500;5'UTR;Body		TSS1500;TSS1500;5'UTR;5'UTR	TSS1500;TSS1500;TSS1500;5'UTR;5'UTR;5'UTR	CCDC129	CCDC129
Activity	Airway	cg03544495	-0.00868162	0.0019282	-4.50246	6.71724e-06	0.00943742	-0.000450944	chr9	90330011	OpenSea
Activity	Airway	cg00171092	0.00970842	0.00215697	4.50095	6.76515e-06	0.00947831	0.000932973	chr3	124531371	OpenSea	ITGB5	Body		3'UTR	3'UTR;3'UTR	ITGB5	ITGB5
Activity	Airway	cg02094194	0.00939076	0.00208649	4.50075	6.77141e-06	0.00947831	0.000348918	chr3	34151408	OpenSea
Activity	Airway	cg06625039	0.00584621	0.00129905	4.50036	6.78386e-06	0.00947831	4.91571e-05	chr15	44084163	Island	SERF2;SERF2;SERF2;SERF2-C15ORF63;SERF2;SERF2;SERF2;SERF2;SERF2	TSS1500;TSS200;TSS200;TSS200;TSS200;5'UTR;1stExon;ExonBnd;5'UTR	Promoter_Associated	TSS1500;TSS1500;TSS1500;TSS1500;5'UTR;1stExon;ExonBnd;3'UTR;5'UTR	TSS1500;TSS1500;TSS1500;TSS1500;TSS1500;TSS1500;TSS1500;5'UTR;1stExon;ExonBnd;3'UTR;5'UTR	SERF2;SERF2-C15ORF63	SERF2;RP11-296A16.1
Activity	Airway	cg17161520	0.00740066	0.00164472	4.49965	6.80647e-06	0.00947831	0.00124324	chr11	67174843	N_Shelf	TBC1D10C	Body	Promoter_Associated_Cell_type_specific		TSS200;TSS1500;5'UTR;3'UTR	TBC1D10C	PPP1CA;TBC1D10C
Activity	Airway	cg22885989	0.00902771	0.00200619	4.49992	6.79778e-06	0.00947831	0.000445356	chr9	87478330	OpenSea	NTRK2;NTRK2;NTRK2;NTRK2	Body;Body;Body;Body				NTRK2
Activity	Airway	cg23490077	0.00862492	0.0019172	4.49871	6.83681e-06	0.00950377	0.00138255	chr6	112610645	OpenSea				5'UTR	5'UTR		RP11-506B6.6
Activity	Airway	cg13191188	0.00460945	0.00102479	4.49795	6.8613e-06	0.00950428	0.000641018	chr22	48716899	OpenSea
Activity	Airway	cg16871298	-0.0100924	0.00224359	-4.49832	6.84933e-06	0.00950428	-0.00158306	chr14	81408461	S_Shore			Promoter_Associated	TSS1500;TSS1500	TSS1500;TSS1500;TSS1500;TSS1500;5'UTR;5'UTR;5'UTR		CEP128
Activity	Airway	cg21493786	0.00585758	0.00130284	4.496	6.92437e-06	0.00954135	0.000999927	chr6	21709793	OpenSea	FLJ22536	Body				FLJ22536
Activity	Airway	cg21528715	-0.0104765	0.00232995	-4.49643	6.91023e-06	0.00954135	-0.00152827	chr16	10953868	OpenSea
Activity	Airway	cg22821554	0.0103521	0.00230248	4.49608	6.92186e-06	0.00954135	0.000491889	chr7	99383155	OpenSea	CYP3A4	TSS1500		TSS1500;TSS1500	TSS1500;TSS1500;TSS1500	CYP3A4	CYP3A4
Activity	Airway	cg00373665	-0.00416301	0.000926383	-4.49383	6.99529e-06	0.00959171	-0.000150708	chr1	234735703	Island			Promoter_Associated
Activity	Airway	cg06918470	0.00562502	0.00125174	4.49377	6.99743e-06	0.00959171	9.38702e-05	chr16	3340052	OpenSea	ZNF263	Body	NonGene_Associated_Cell_type_specific		TSS1500;TSS200	ZNF263	ZNF263
Activity	Airway	cg13341982	0.0191617	0.0042638	4.49405	6.98821e-06	0.00959171	0.0018129	chr17	38708603	OpenSea
Activity	Airway	cg12945363	0.00827011	0.00184051	4.49337	7.01051e-06	0.00959296	8.4172e-05	chr9	116302201	OpenSea	RGS3;RGS3;RGS3;RGS3;RGS3;RGS3	Body;Body;5'UTR;Body;Body;Body		5'UTR;5'UTR	5'UTR;5'UTR;5'UTR;5'UTR	RGS3	RGS3
Activity	Airway	cg25691775	0.00871951	0.00194129	4.4916	7.06893e-06	0.00965613	0.000568457	chr17	2699122	OpenSea	RAP1GAP2;RAP1GAP2	TSS1500;TSS1500	Promoter_Associated	TSS1500;TSS1500;5'UTR	TSS1500;TSS1500;5'UTR	RAP1GAP2	RAP1GAP2
Activity	Airway	cg10434947	0.00520384	0.00115894	4.49018	7.11632e-06	0.00970405	7.55424e-05	chr21	47706788	S_Shore	C21orf57;C21orf57	5'UTR;5'UTR		5'UTR;5'UTR;TSS1500;5'UTR;ExonBnd	TSS1500;5'UTR;5'UTR;TSS1500;TSS1500;5'UTR;ExonBnd;5'UTR;5'UTR	C21orf57	MCM3AP;YBEY
Activity	Airway	cg22371180	-0.00708885	0.00157897	-4.48955	7.13748e-06	0.00971609	-0.000194093	chr7	39559774	OpenSea			Unclassified
Activity	Airway	cg18983003	-0.00434704	0.000968408	-4.48885	7.16097e-06	0.00973108	-0.000497338	chr20	5870504	OpenSea				TSS200	TSS200		U1
Activity	Airway	cg27289932	-0.00650063	0.00144829	-4.48848	7.17318e-06	0.00973108	-0.000133156	chr11	6633981	S_Shore	TAF10	TSS1500	Promoter_Associated	TSS200;TSS1500	TSS1500;TSS1500;TSS1500;TSS200;TSS1500	TAF10	TAF10
Activity	Airway	cg22554709	-0.00621184	0.00138424	-4.48754	7.20502e-06	0.00975748	-0.00104108	chr7	100934079	OpenSea			Unclassified
Activity	Airway	cg13146336	0.0119113	0.00265465	4.48695	7.2251e-06	0.00976788	0.000318226	chr14	57930472	OpenSea
Activity	Airway	cg19629754	-0.00753196	0.00167892	-4.48619	7.25074e-06	0.00978577	-0.000137085	chr1	156711001	Island	MRPL24;MRPL24	TSS200;TSS200	Promoter_Associated	TSS200;TSS200	5'UTR;TSS1500;TSS200;TSS200;1stExon	MRPL24	MRPL24
Activity	Airway	cg07880135	-0.0077384	0.00172574	-4.4841	7.32208e-06	0.00985281	-0.000137393	chr5	43557602	Island	PAIP1;PAIP1;PAIP1	TSS1500;TSS200;TSS1500		5'UTR;TSS1500;TSS1500;TSS1500;1stExon	5'UTR;5'UTR;5'UTR;TSS1500;TSS1500;TSS1500;TSS1500;TSS1500;1stExon;1stExon	PAIP1	PAIP1
Activity	Airway	cg09950871	-0.00600482	0.00133916	-4.48401	7.32542e-06	0.00985281	-0.00023513	chr16	4029235	Island	ADCY9	Body				ADCY9
Activity	Airway	cg26038133	0.00774338	0.00172737	4.48276	7.36855e-06	0.00989394	0.00018014	chr20	49206564	OpenSea	FAM65C;FAM65C;FAM65C	Body;Body;Body		TSS200	3'UTR;TSS200	FAM65C	FAM65C
Activity	Airway	cg02280483	0.00645242	0.00143979	4.4815	7.41215e-06	0.00993555	0.000648149	chr19	45840117	N_Shelf
Activity	Airway	cg03953884	-0.00594024	0.00132673	-4.47736	7.55713e-06	0.0100684	-0.000102707	chr14	65381381	Island	CHURC1	Body	Promoter_Associated	5'UTR	5'UTR;5'UTR	CHURC1	CHURC1;CHURC1-FNTB
Activity	Airway	cg05135972	0.00816186	0.00182282	4.47761	7.5484e-06	0.0100684	0.000160324	chr2	221066287	OpenSea				5'UTR;5'UTR	5'UTR;5'UTR		AC114765.2;AC114765.1
Activity	Airway	cg07312980	0.00730201	0.00163081	4.47754	7.55071e-06	0.0100684	0.000774701	chr14	103610221	OpenSea
Activity	Airway	cg16892179	0.010123	0.00226101	4.47721	7.56237e-06	0.0100684	0.000844792	chr9	89990182	OpenSea
Activity	Airway	cg21695485	-0.00380071	0.000849157	-4.47586	7.61044e-06	0.0101153	-0.000113176	chr11	66824219	Island	RHOD	TSS200	Unclassified_Cell_type_specific	TSS200;TSS200;TSS200	TSS200;TSS200;TSS200	RHOD	RHOD
Activity	Airway	cg04034380	0.0173658	0.00388159	4.47388	7.68129e-06	0.0101752	0.00217528	chr2	235743098	OpenSea				3'UTR;3'UTR	3'UTR;3'UTR		AC010148.1
Activity	Airway	cg12362432	-0.00886912	0.00198232	-4.4741	7.67334e-06	0.0101752	-0.000398982	chr9	139165778	OpenSea
Activity	Airway	cg07786535	0.00890152	0.00199009	4.47292	7.7158e-06	0.0102038	0.00101784	chr9	110166722	OpenSea
Activity	Airway	cg13840239	0.00775546	0.00173461	4.47102	7.78479e-06	0.0102777	0.000639135	chr9	89218392	OpenSea
Activity	Airway	cg17924754	0.0068948	0.00154239	4.47022	7.81392e-06	0.010299	0.000141101	chr1	63476738	OpenSea				TSS200;3'UTR;3'UTR	TSS200;3'UTR;3'UTR		RP11-5P4.1
Activity	Airway	cg09553160	0.00568401	0.00127189	4.46895	7.8605e-06	0.0103396	0.00048997	chr8	145113536	Island	OPLAH;MIR6846	Body;TSS1500		3'UTR	3'UTR;3'UTR	OPLAH;MIR6846	OPLAH
Activity	Airway	cg10019684	0.00742956	0.00166278	4.46816	7.88951e-06	0.0103396	7.71275e-05	chr3	149095931	OpenSea	TM4SF1-AS1;TM4SF1-AS1;TM4SF1-AS1;TM4SF1	Body;Body;Body;TSS1500		1stExon;5'UTR;TSS1500;TSS200;TSS1500	1stExon;5'UTR;TSS1500;TSS1500;TSS1500;TSS200;TSS1500	TM4SF1-AS1;TM4SF1	TM4SF1-AS1;TM4SF1
Activity	Airway	cg19717535	0.0067527	0.00151136	4.46795	7.89721e-06	0.0103396	0.00016936	chr5	94466785	OpenSea	MCTP1	Body			3'UTR	MCTP1	MCTP1
Activity	Airway	cg26015384	-0.0044426	0.000994182	-4.4686	7.87338e-06	0.0103396	-0.000162048	chr11	827613	Island	EFCAB4A;EFCAB4A	5'UTR;1stExon	Unclassified	3'UTR;TSS1500;TSS200;1stExon;5'UTR;1stExon;5'UTR	3'UTR;5'UTR;5'UTR;5'UTR;TSS1500;TSS1500;5'UTR;5'UTR;5'UTR;TSS200;1stExon;5'UTR;1stExon;5'UTR	EFCAB4A	AP006621.8;EFCAB4A
Activity	Airway	cg06694435	0.00460362	0.00103051	4.46734	7.91974e-06	0.0103519	0.000723941	chr13	25788013	OpenSea
Activity	Airway	cg03765063	-0.00918975	0.00205749	-4.46648	7.95156e-06	0.0103763	-0.000199511	chr12	42470758	OpenSea
Activity	Airway	cg02301805	0.00893371	0.00200079	4.4651	8.00305e-06	0.0104009	0.00033313	chr7	18125881	N_Shore				TSS1500	TSS1500		HDAC9
Activity	Airway	cg07325041	-0.0069082	0.00154709	-4.46528	7.99651e-06	0.0104009	-0.000113561	chr3	17783979	Island	TBC1D5;TBC1D5	5'UTR;1stExon		1stExon;5'UTR;3'UTR	1stExon;1stExon;1stExon;1stExon;1stExon;1stExon;1stExon;1stExon;1stExon;1stExon;1stExon;1stExon;1stExon;3'UTR;3'UTR;3'UTR;3'UTR;5'UTR;5'UTR;5'UTR;5'UTR;5'UTR;5'UTR;5'UTR;5'UTR;3'UTR;3'UTR;3'UTR;3'UTR	TBC1D5	TBC1D5
Activity	Airway	cg20860726	0.00671589	0.00150415	4.46492	8.01003e-06	0.0104009	0.000604205	chr2	1820169	OpenSea	MYT1L	Body		3'UTR	3'UTR	MYT1L	MYT1L
Activity	Airway	cg08112313	-0.00966941	0.00216649	-4.46316	8.0758e-06	0.0104691	-0.000706037	chr19	44079105	N_Shore	XRCC1	Body	Promoter_Associated			XRCC1
Activity	Airway	cg15787454	0.00643106	0.00144105	4.46275	8.09159e-06	0.0104723	0.000121876	chr8	97758266	OpenSea	CPQ	5'UTR		5'UTR	5'UTR;5'UTR;5'UTR;5'UTR	CPQ	CPQ
Activity	Airway	cg01622379	0.00838893	0.00188005	4.46208	8.11692e-06	0.0104879	0.000844001	chr1	75594001	N_Shore	LHX8	TSS200		TSS200;3'UTR	TSS200;3'UTR	LHX8	LHX8;RP11-510C10.2
Activity	Airway	cg07142466	-0.0105169	0.00235749	-4.46105	8.15573e-06	0.010495	-0.000760409	chr18	2406848	OpenSea
Activity	Airway	cg09777062	-0.00497621	0.00111561	-4.46053	8.17568e-06	0.010495	-0.000747358	chr4	4845490	OpenSea	LINC01396	TSS1500				LINC01396
Activity	Airway	cg17829116	-0.005421	0.00121523	-4.46087	8.16257e-06	0.010495	-9.11273e-05	chr17	5322937	Island	RPAIN;RPAIN;RPAIN;RPAIN;RPAIN;RPAIN;RPAIN;NUP88;RPAIN;RPAIN;RPAIN;RPAIN;RPAIN;RPAIN;RPAIN	TSS200;TSS200;TSS200;TSS200;TSS200;TSS200;TSS200;1stExon;TSS200;TSS200;TSS200;TSS200;TSS200;TSS200;TSS200	Promoter_Associated	5'UTR;TSS1500;TSS1500;TSS1500;1stExon;TSS200;1stExon	3'UTR;5'UTR;TSS1500;TSS1500;TSS1500;TSS1500;TSS1500;TSS1500;TSS1500;1stExon;1stExon;1stExon;1stExon;TSS200;TSS200;1stExon;3'UTR	RPAIN;NUP88	NUP88;RPAIN
Activity	Airway	cg20993581	-0.00545906	0.00122369	-4.46116	8.15163e-06	0.010495	-0.000111653	chr19	12273704	N_Shore	ZNF136	TSS200	Promoter_Associated	TSS1500;TSS200	TSS1500;TSS1500;TSS200	ZNF136	ZNF136
Activity	Airway	cg01358199	-0.00968462	0.00217236	-4.45811	8.26867e-06	0.0105862	-0.000146979	chr6	44094360	N_Shore	TMEM63B;MRPL14	TSS1500;5'UTR	Promoter_Associated	TSS1500;TSS1500;5'UTR	TSS1500;TSS1500;TSS1500;TSS1500;5'UTR	TMEM63B;MRPL14	TMEM63B;MRPL14
Activity	Airway	cg27599405	0.0140244	0.0031459	4.45798	8.27361e-06	0.0105862	0.00200124	chr17	57411552	S_Shore	YPEL2	5'UTR		5'UTR	5'UTR	YPEL2	YPEL2
Activity	Airway	cg09372386	0.0115087	0.00258273	4.45601	8.34994e-06	0.0106665	0.000211644	chr12	124397892	OpenSea	DNAH10	Body				DNAH10
Activity	Airway	cg08817507	0.00601483	0.0013509	4.45247	8.48868e-06	0.0108087	0.000187099	chr17	79924068	S_Shelf
Activity	Airway	cg16064425	-0.00776026	0.00174286	-4.4526	8.48386e-06	0.0108087	-0.00124779	chr14	101111348	OpenSea
Activity	Airway	cg21966729	0.00288981	0.000649167	4.45157	8.52433e-06	0.0108366	0.000423416	chr20	31174166	S_Shore	NOL4L;LOC149950	TSS1500;TSS1500	Unclassified_Cell_type_specific	TSS1500;5'UTR	TSS1500;TSS1500;5'UTR	NOL4L;LOC149950	C20orf112;RP11-410N8.4;RP11-410N8.1
Activity	Airway	cg12061118	-0.00798804	0.00179536	-4.44927	8.61615e-06	0.0109181	-0.000315797	chr15	75656960	N_Shelf	MAN2C1	Body		3'UTR	3'UTR;3'UTR;TSS1500;TSS1500;3'UTR;3'UTR;3'UTR;TSS200	MAN2C1	MAN2C1
Activity	Airway	cg24330650	-0.00990582	0.00222623	-4.4496	8.60302e-06	0.0109181	-0.00121929	chr12	100617819	OpenSea	ACTR6	3'UTR		3'UTR;3'UTR;3'UTR;3'UTR;3'UTR	3'UTR;3'UTR;3'UTR;3'UTR;3'UTR;3'UTR;3'UTR;3'UTR	ACTR6	ACTR6;DEPDC4
Activity	Airway	cg02409826	0.00795489	0.00178844	4.44794	8.66972e-06	0.0109684	0.000933718	chr17	46036334	OpenSea	PRR15L	TSS1500		TSS1500	TSS1500	PRR15L	PRR15L
Activity	Airway	cg17872608	0.00593218	0.00133417	4.44635	8.73425e-06	0.0110323	0.000884798	chr16	25160369	OpenSea	LCMT1-AS2;LCMT1;LCMT1	TSS200;Body;Body		TSS200	TSS200;5'UTR;3'UTR;5'UTR;3'UTR	LCMT1-AS2;LCMT1	RP11-266L9.2;LCMT1
Activity	Airway	cg15947201	0.0100536	0.00226212	4.44432	8.81684e-06	0.0111188	0.00107108	chr11	134846817	OpenSea				TSS1500	TSS1500		RP11-555G19.4
Activity	Airway	cg13152694	-0.00442832	0.000996624	-4.44331	8.85834e-06	0.011153	-0.000635351	chr16	15675523	OpenSea	C16orf45;C16orf45	Body;Body		5'UTR	3'UTR;5'UTR	C16orf45	C16orf45
Activity	Airway	cg14369804	0.00671652	0.00151171	4.44298	8.87222e-06	0.011153	0.00104285	chr20	47301111	OpenSea	PREX1	Body				PREX1
Activity	Airway	cg04901847	-0.00817498	0.0018408	-4.441	8.95435e-06	0.0111849	-0.000992453	chr9	138055830	OpenSea
Activity	Airway	cg09766432	0.00485218	0.00109252	4.44126	8.94351e-06	0.0111849	8.52803e-05	chr19	7267351	N_Shore	INSR;INSR	Body;Body		ExonBnd	ExonBnd	INSR	INSR
Activity	Airway	cg12548572	0.00255	0.00057419	4.44104	8.95272e-06	0.0111849	0.000309785	chr19	1473668	S_Shore	C19orf25	3'UTR		3'UTR	3'UTR	C19orf25	C19orf25
Activity	Airway	cg19532091	-0.00353966	0.000796878	-4.44191	8.91624e-06	0.0111849	-0.000220722	chr19	2984130	OpenSea	TLE6;TLE6	5'UTR;Body		TSS200;5'UTR	1stExon;5'UTR;TSS200;5'UTR;5'UTR	TLE6	TLE6
Activity	Airway	cg09931157	0.00925494	0.00208489	4.43905	9.03569e-06	0.011262	0.00106316	chr17	55665669	OpenSea	MSI2;MSI2	Body;Body				MSI2
Activity	Airway	cg25673737	-0.00546946	0.00123218	-4.43884	9.04469e-06	0.011262	-8.35735e-05	chr4	101966414	OpenSea	PPP3CA;PPP3CA;PPP3CA	Body;Body;Body				PPP3CA
Activity	Airway	cg00895196	0.0116516	0.00262545	4.43796	9.08168e-06	0.0112902	0.000594158	chr6	22147182	OpenSea	FLJ22536	Body		3'UTR	3'UTR	FLJ22536	RP1-67M12.2
Activity	Airway	cg00161683	0.00402416	0.000907484	4.43441	9.23229e-06	0.0114233	0.000663516	chr8	95563352	N_Shelf	KIAA1429;KIAA1429	Body;Body				KIAA1429
Activity	Airway	cg04918186	-0.00551251	0.00124333	-4.43366	9.26478e-06	0.0114233	-0.000115282	chr11	66726268	Island	PC;PC	TSS1500;TSS1500	Promoter_Associated	TSS1500	TSS1500;TSS1500;TSS1500;TSS1500	PC	PC
Activity	Airway	cg13448828	0.00508795	0.0011472	4.43509	9.20344e-06	0.0114233	0.000692222	chr2	111826490	OpenSea	ACOXL;ACOXL;ACOXL	Body;Body;Body			3'UTR	ACOXL	ACOXL
Activity	Airway	cg14004232	0.010178	0.00229576	4.4334	9.27566e-06	0.0114233	0.00114759	chr6	26401691	OpenSea	BTN3A1;BTN3A1;BTN3A1;BTN3A1	TSS1500;TSS1500;TSS1500;TSS1500		TSS1500;TSS1500;TSS1500	TSS1500;TSS1500;TSS1500;TSS1500;TSS1500;TSS1500	BTN3A1	BTN3A1
Activity	Airway	cg23096716	0.00713472	0.00160916	4.43383	9.25748e-06	0.0114233	0.000996757	chr14	51800117	OpenSea	LINC00640	Body		TSS200;TSS200;1stExon;5'UTR	TSS200;TSS200;1stExon;5'UTR	LINC00640	RP11-255G12.1
Activity	Airway	cg26798563	0.0075732	0.00170782	4.43443	9.23162e-06	0.0114233	0.000452574	chr5	6508769	OpenSea
Activity	Airway	cg03660451	0.00580662	0.00131028	4.43157	9.35477e-06	0.0114875	0.00011987	chr17	73664606	S_Shore	RECQL5;RECQL5;RECQL5;SAP30BP	TSS1500;TSS1500;TSS1500;Body		TSS1500;TSS1500;TSS1500;ExonBnd	TSS1500;TSS1500;TSS1500;ExonBnd	RECQL5;SAP30BP	RECQL5;SAP30BP
Activity	Airway	cg14420466	0.00957404	0.00216044	4.43152	9.35699e-06	0.0114875	0.00109888	chr5	124379966	OpenSea	LOC101927421	Body				LOC101927421
Activity	Airway	cg03386320	0.00735028	0.00165908	4.43033	9.40885e-06	0.0115332	0.000174944	chr1	198861558	OpenSea	MIR181A1HG	Body			3'UTR	MIR181A1HG	RP11-31E23.1
Activity	Airway	cg02695112	0.00601923	0.00135877	4.4299	9.42783e-06	0.0115386	0.000526597	chr16	85096134	OpenSea	KIAA0513;KIAA0513;KIAA0513;KIAA0513	TSS1500;5'UTR;5'UTR;5'UTR		TSS1500;5'UTR;5'UTR	TSS1500;5'UTR;5'UTR	KIAA0513	KIAA0513
Activity	Airway	cg06588915	-0.0114384	0.00258337	-4.42769	9.5246e-06	0.0116389	-0.0010145	chr13	31619253	OpenSea			Unclassified
Activity	Airway	cg14592690	0.00473755	0.00107007	4.42733	9.54088e-06	0.011639	0.000567072	chr6	31884432	OpenSea	C2;C2	5'UTR;Body		5'UTR;5'UTR	5'UTR;5'UTR;5'UTR	C2	C2
Activity	Airway	cg25909854	0.00691286	0.00156151	4.42702	9.55421e-06	0.011639	0.000290423	chr13	24408100	OpenSea	MIPEP	Body				MIPEP
Activity	Airway	cg00010583	-0.00876312	0.00197975	-4.42638	9.58277e-06	0.0116558	-0.001367	chr19	48467054	OpenSea			Unclassified
Activity	Airway	cg10165222	-0.0101954	0.00230391	-4.42524	9.63352e-06	0.0116995	-0.000224385	chr10	119134612	Island	PDZD8	1stExon	Promoter_Associated	1stExon	1stExon;TSS1500	PDZD8	PDZD8
Activity	Airway	cg06012347	0.00848387	0.00191746	4.42454	9.66487e-06	0.011715	0.00118829	chr11	65066368	OpenSea
Activity	Airway	cg07534892	0.0065362	0.00147734	4.42429	9.67605e-06	0.011715	0.00093509	chr12	123930117	OpenSea
Activity	Airway	cg18607849	0.00480599	0.00108697	4.42146	9.80383e-06	0.0118515	0.000204324	chr17	78803435	OpenSea	RPTOR;RPTOR	Body;Body		5'UTR	3'UTR;5'UTR;5'UTR	RPTOR	RPTOR
Activity	Airway	cg24494810	0.00920341	0.00208172	4.42105	9.82216e-06	0.0118555	0.00136924	chr20	46979445	OpenSea			Unclassified_Cell_type_specific
Activity	Airway	cg14554351	0.00619925	0.00140324	4.41783	9.96967e-06	0.0120151	0.00100044	chr10	4213136	OpenSea
Activity	Airway	cg02932591	-0.00832878	0.00188546	-4.41738	9.99028e-06	0.0120216	-0.000145221	chr6	25488753	OpenSea	LRRC16A;LRRC16A	Body;Body				LRRC16A
Activity	Airway	cg23098693	0.0190144	0.00430593	4.41587	1.00604e-05	0.0120876	0.00108687	chr1	118150813	S_Shore	FAM46C	5'UTR		5'UTR	5'UTR	FAM46C	FAM46C
Activity	Airway	cg20394540	0.0113604	0.00257329	4.41475	1.01129e-05	0.0121321	0.000921855	chr15	34225361	OpenSea	AVEN	Body				AVEN
Activity	Airway	cg00228689	0.00568398	0.00128819	4.41237	1.02244e-05	0.0121732	0.000528788	chr1	53742112	N_Shore	LRP8;LRP8;LRP8;LRP8	Body;Body;Body;Body		5'UTR	TSS1500;5'UTR	LRP8	LRP8
Activity	Airway	cg00381570	-0.00611676	0.00138624	-4.4125	1.02185e-05	0.0121732	-9.07805e-05	chr5	5422619	Island	KIAA0947	TSS200	Promoter_Associated	TSS200;5'UTR	TSS1500;TSS200;5'UTR	KIAA0947	KIAA0947
Activity	Airway	cg11185753	0.0100301	0.00227253	4.41364	1.01647e-05	0.0121732	0.00129547	chr8	105988283	OpenSea
Activity	Airway	cg11988128	0.00382503	0.000866753	4.41306	1.0192e-05	0.0121732	7.9491e-05	chr17	76449562	S_Shelf	DNAH17	Body		ExonBnd	ExonBnd	DNAH17	DNAH17
Activity	Airway	cg12410086	0.00649028	0.0014711	4.41187	1.02481e-05	0.0121732	0.000233456	chr4	131498153	OpenSea
Activity	Airway	cg16082130	0.00484563	0.00109851	4.41109	1.02853e-05	0.0121732	0.000612683	chr17	17422445	OpenSea	PEMT;PEMT;PEMT;PEMT;PEMT	Body;Body;Body;Body;Body		TSS1500	TSS1500;TSS200;3'UTR;3'UTR	PEMT	PEMT
Activity	Airway	cg20596162	0.00653632	0.00148149	4.41197	1.02433e-05	0.0121732	0.000732325	chr15	45408861	Island	DUOXA2	Body	Unclassified		5'UTR;3'UTR	DUOXA2	DUOXA2
Activity	Airway	cg22718010	0.00571406	0.00129536	4.41119	1.02805e-05	0.0121732	0.00088936	chr5	177847163	OpenSea	COL23A1	Body				COL23A1
Activity	Airway	cg25269318	0.00979994	0.00222167	4.41107	1.02862e-05	0.0121732	0.000556052	chr12	116786879	OpenSea
Activity	Airway	cg05926958	0.0136498	0.00309517	4.41005	1.03348e-05	0.0122028	0.000603633	chr3	25499366	OpenSea	RARB;RARB;RARB;RARB;RARB;RARB;RARB;RARB;RARB;RARB	TSS1500;5'UTR;5'UTR;Body;Body;Body;Body;Body;Body;Body		TSS1500;5'UTR;5'UTR	TSS1500;5'UTR;5'UTR;5'UTR	RARB	RARB
Activity	Airway	cg13832772	0.0133994	0.00303848	4.40989	1.03422e-05	0.0122028	0.000824976	chr4	186283800	OpenSea	SNX25	Body		5'UTR	3'UTR;5'UTR	SNX25	SNX25
Activity	Airway	cg04743638	0.00655861	0.00148762	4.40879	1.03949e-05	0.0122467	0.000441335	chr11	62766534	OpenSea	SLC22A8	Body		3'UTR	3'UTR;1stExon;3'UTR;3'UTR	SLC22A8	SLC22A8
Activity	Airway	cg09320367	0.00352051	0.000798842	4.40702	1.04804e-05	0.0122923	0.000551658	chr1	40177469	OpenSea					5'UTR		PPIE
Activity	Airway	cg24298026	0.00615835	0.00139733	4.40724	1.04698e-05	0.0122923	0.000249525	chr6	125824905	OpenSea
Activity	Airway	cg25219082	-0.00203312	0.000461323	-4.40715	1.0474e-05	0.0122923	-4.18161e-05	chr3	32612324	Island	DYNC1LI1;DYNC1LI1	1stExon;5'UTR	Promoter_Associated	1stExon;1stExon;5'UTR;5'UTR	1stExon;TSS1500;1stExon;1stExon;TSS200;5'UTR;5'UTR;TSS200;3'UTR	DYNC1LI1	DYNC1LI1
Activity	Airway	cg09788125	0.0083226	0.00188968	4.40423	1.06161e-05	0.0124145	0.000530216	chr15	96940323	OpenSea				TSS1500;5'UTR;3'UTR;3'UTR;3'UTR	TSS1500;5'UTR;3'UTR;3'UTR;3'UTR		RP11-522B15.4;RP11-522B15.3
Activity	Airway	cg11745881	0.00958773	0.00217684	4.40442	1.06068e-05	0.0124145	0.00114936	chr3	67353154	OpenSea				TSS200;5'UTR	TSS200;5'UTR		RP11-85I21.1
Activity	Airway	cg11150383	-0.00872215	0.0019815	-4.40179	1.07359e-05	0.0125361	-0.00144675	chr7	108168682	S_Shore					TSS1500;TSS200;3'UTR		PNPLA8
Activity	Airway	cg10010103	0.00917887	0.00208569	4.40087	1.07817e-05	0.0125709	0.000840574	chr2	115567258	OpenSea	DPP10	Body		5'UTR	5'UTR;5'UTR;5'UTR	DPP10	DPP10
Activity	Airway	cg00163472	-0.00997142	0.00226608	-4.4003	1.08103e-05	0.0125857	-0.00013751	chr5	140865902	S_Shore	PCDHGC4;PCDHGC4;PCDHGA8;PCDHGB5;PCDHGA9;PCDHGB6;PCDHGA10;PCDHGB7;PCDHGA11;PCDHGA11;PCDHGA12;PCDHGC3;PCDHGC3;PCDHGA1;PCDHGA2;PCDHGA3;PCDHGB1;PCDHGA4;PCDHGB2;PCDHGA5;PCDHGB3;PCDHGA6;PCDHGA7;PCDHGB4	1stExon;1stExon;Body;Body;Body;Body;Body;Body;Body;Body;Body;Body;Body;Body;Body;Body;Body;Body;Body;Body;Body;Body;Body;Body		1stExon	1stExon	PCDHGC4;PCDHGA8;PCDHGB5;PCDHGA9;PCDHGB6;PCDHGA10;PCDHGB7;PCDHGA11;PCDHGA12;PCDHGC3;PCDHGA1;PCDHGA2;PCDHGA3;PCDHGB1;PCDHGA4;PCDHGB2;PCDHGA5;PCDHGB3;PCDHGA6;PCDHGA7;PCDHGB4	PCDHGC4
Activity	Airway	cg08957767	0.00734273	0.001669	4.39948	1.0851e-05	0.0126073	0.000719691	chr1	156119439	OpenSea	SEMA4A	TSS1500	Unclassified_Cell_type_specific	TSS1500	TSS1500;TSS1500;TSS200;5'UTR	SEMA4A	SEMA4A
Activity	Airway	cg24141663	-0.0098612	0.00224155	-4.39928	1.08609e-05	0.0126073	-0.000738418	chr1	203095747	N_Shore	ADORA1;ADORA1	TSS1500;TSS1500	Unclassified_Cell_type_specific	TSS1500;5'UTR;TSS1500	TSS1500;5'UTR;TSS1500	ADORA1	ADORA1
Activity	Airway	cg06495803	0.00629176	0.00143049	4.39833	1.09088e-05	0.0126257	0.00091732	chr12	6553489	OpenSea	CD27;LOC678655	TSS1500;Body		3'UTR;TSS1500;TSS1500	3'UTR;3'UTR;3'UTR;3'UTR;TSS1500;TSS1500	CD27;LOC678655	LOC678655;CD27
Activity	Airway	cg22097249	0.00704005	0.00160055	4.39851	1.08998e-05	0.0126257	0.00100496	chr4	42122113	OpenSea	BEND4;BEND4	Body;Body				BEND4
Activity	Airway	cg10388190	0.00303274	0.000689749	4.39688	1.09817e-05	0.0126729	0.000320822	chr2	42983619	OpenSea	MTA3;MTA3	3'UTR;3'UTR		3'UTR	3'UTR	MTA3	MTA3
Activity	Airway	cg13413387	-0.00403146	0.00091685	-4.39708	1.09716e-05	0.0126729	-5.93927e-05	chr2	10534660	OpenSea	HPCAL1;HPCAL1	5'UTR;5'UTR		5'UTR;5'UTR	5'UTR;5'UTR;5'UTR;5'UTR	HPCAL1	HPCAL1
Activity	Airway	cg14898032	0.00895676	0.00203738	4.39622	1.10152e-05	0.0126929	0.000821757	chr3	17133559	OpenSea
Activity	Airway	cg13173888	-0.0119749	0.00272484	-4.39471	1.10921e-05	0.0127629	-0.00157499	chr15	31736040	S_Shelf
Activity	Airway	cg02081170	-0.0152144	0.00346291	-4.39353	1.11523e-05	0.0127762	-0.00190683	chr5	33272580	OpenSea				3'UTR	3'UTR		CTD-2066L21.3
Activity	Airway	cg07058058	-0.00645441	0.00146891	-4.39401	1.1128e-05	0.0127762	-0.000832274	chr12	29256578	OpenSea			Promoter_Associated
Activity	Airway	cg20644084	0.00701156	0.0015958	4.39377	1.11401e-05	0.0127762	0.000562802	chr5	92960789	S_Shelf	FAM172A;FAM172A;FAM172A;FAM172A	Body;Body;Body;Body			3'UTR	FAM172A	FAM172A
Activity	Airway	cg06426416	-0.00785534	0.00178881	-4.39138	1.12631e-05	0.0128844	-0.000247464	chr4	5710403	Island	EVC2;EVC2	5'UTR;TSS200		TSS200;5'UTR	TSS200;5'UTR;5'UTR	EVC2	EVC2
Activity	Airway	cg10626950	-0.0100863	0.00229749	-4.39015	1.13272e-05	0.012939	-0.000215912	chr6	88409589	N_Shore	AKIRIN2	Body		TSS1500	TSS1500	AKIRIN2	AKIRIN2-AS1
Activity	Airway	cg17070579	-0.0110735	0.00252311	-4.38882	1.13967e-05	0.0129995	-0.000679943	chr6	140993350	OpenSea
Activity	Airway	cg01981760	-0.00649854	0.00148137	-4.38685	1.15005e-05	0.01308	-0.000207373	chr16	53737576	N_Shore	FTO;RPGRIP1L;RPGRIP1L	TSS1500;5'UTR;5'UTR	Promoter_Associated	5'UTR;5'UTR;5'UTR;5'UTR;TSS1500;TSS1500	3'UTR;5'UTR;5'UTR;5'UTR;5'UTR;5'UTR;5'UTR;TSS1500;TSS1500;TSS1500;1stExon;1stExon	FTO;RPGRIP1L	RPGRIP1L;FTO
Activity	Airway	cg13854996	0.00444279	0.00101271	4.38703	1.14911e-05	0.01308	0.000481714	chr19	3363851	N_Shelf	NFIC;NFIC	Body;Body				NFIC
Activity	Airway	cg15790205	-0.00826306	0.00188401	-4.38589	1.15512e-05	0.0131187	-0.0011999	chr11	74190919	OpenSea				5'UTR	5'UTR		RP11-702H23.4
Activity	Airway	cg00688802	0.00463083	0.00105597	4.38538	1.15783e-05	0.0131307	0.000161143	chr2	227861715	OpenSea	RHBDD1;RHBDD1	3'UTR;3'UTR		3'UTR;3'UTR	3'UTR;3'UTR	RHBDD1	RHBDD1
Activity	Airway	cg11136969	0.00304881	0.000695367	4.38446	1.16272e-05	0.0131672	7.29512e-05	chr8	23299153	OpenSea	ENTPD4;ENTPD4	Body;Body			3'UTR	ENTPD4	ENTPD4
Activity	Airway	cg03590464	0.00332565	0.000758707	4.38331	1.1689e-05	0.0132181	5.1629e-05	chr2	120189318	Island	TMEM37	TSS200	Unclassified	TSS1500;TSS200	TSS1500;TSS200	TMEM37	TMEM37
Activity	Airway	cg01143204	-0.0043715	0.000997523	-4.38235	1.17404e-05	0.0132383	-8.83173e-05	chr22	30987612	Island	PES1	Body	Promoter_Associated	5'UTR;5'UTR	3'UTR;5'UTR;5'UTR;5'UTR	PES1	PES1;MTMR3
Activity	Airway	cg25423576	-0.00588095	0.0013419	-4.38255	1.173e-05	0.0132383	-0.000234223	chr6	117197952	N_Shore	RFX6	TSS1500		TSS1500	TSS1500;TSS1500	RFX6	RFX6
Activity	Airway	cg00299543	0.00788237	0.00179892	4.38172	1.17744e-05	0.0132577	0.00111396	chr10	5555957	S_Shore
Activity	Airway	cg17968304	0.00962944	0.00219817	4.38067	1.18318e-05	0.0133032	0.00118311	chr20	11916902	OpenSea
Activity	Airway	cg07309136	0.00954524	0.00217915	4.38026	1.18537e-05	0.0133089	0.000248941	chr12	52566879	OpenSea	KRT80;KRT80	Body;Body			3'UTR	KRT80	KRT80
Activity	Airway	cg08299672	0.00744043	0.00169882	4.37975	1.18814e-05	0.0133125	0.000306056	chr6	119356600	OpenSea	FAM184A;FAM184A	5'UTR;Body		5'UTR;5'UTR;5'UTR	5'UTR;5'UTR;5'UTR	FAM184A	FAM184A
Activity	Airway	cg08465118	-0.00798115	0.00182236	-4.37958	1.18907e-05	0.0133125	-8.6878e-05	chr16	1833689	S_Shore	SPSB3;NUBP2;NUBP2;NUBP2;NUBP2	TSS1500;5'UTR;5'UTR;Body;Body		TSS1500;TSS1500;TSS1500;5'UTR;5'UTR;5'UTR	TSS1500;TSS1500;TSS1500;TSS1500;TSS1500;TSS1500;TSS1500;TSS1500;TSS1500;TSS1500;TSS1500;TSS200;5'UTR;5'UTR;5'UTR;5'UTR;5'UTR;5'UTR;5'UTR;3'UTR	SPSB3;NUBP2	NUBP2;SPSB3;RP11-31I10.4
Activity	Airway	cg08829348	0.00327573	0.000748321	4.37744	1.20083e-05	0.0134061	0.000487132	chr12	121969725	OpenSea	KDM2B;KDM2B	Body;Body	Gene_Associated_Cell_type_specific		3'UTR;5'UTR;3'UTR;3'UTR	KDM2B	KDM2B
Activity	Airway	cg18656341	0.00405935	0.000927278	4.37771	1.19935e-05	0.0134061	0.000484376	chr10	105314124	N_Shore	NEURL1	Body	Unclassified_Cell_type_specific	TSS1500	TSS1500;TSS1500	NEURL1	NEURL
Activity	Airway	cg18247177	-0.00390458	0.000892298	-4.37587	1.20947e-05	0.0134834	-0.000127071	chr17	7745472	Island	KDM6B	5'UTR	Promoter_Associated	5'UTR;5'UTR	5'UTR;5'UTR;5'UTR	KDM6B	KDM6B
Activity	Airway	cg12953420	0.0163302	0.00373286	4.37472	1.21588e-05	0.0135261	0.000672255	chr14	22314416	OpenSea			Unclassified	TSS1500	TSS1500		TRAV8-2
Activity	Airway	cg18267049	-0.00953197	0.00217895	-4.37457	1.21673e-05	0.0135261	-0.000525252	chr10	101875028	Island			Unclassified_Cell_type_specific
Activity	Airway	cg04929355	-0.0149338	0.00341442	-4.37373	1.22141e-05	0.013559	-0.00230634	chr11	112034997	OpenSea	IL18	TSS200		TSS200;TSS200;TSS200;TSS1500	TSS200;TSS200;TSS200;TSS200;TSS1500;5'UTR	IL18	IL18;AP002884.2
Activity	Airway	cg01031271	0.00631255	0.00144355	4.37293	1.22589e-05	0.013565	0.000209961	chr7	98574177	OpenSea	TRRAP	Body			5'UTR	TRRAP	TRRAP
Activity	Airway	cg15421236	-0.00469331	0.00107332	-4.37271	1.22711e-05	0.013565	-0.000105189	chr8	125384727	Island	TMEM65;TMEM65	5'UTR;1stExon		1stExon;5'UTR	1stExon;5'UTR	TMEM65	TMEM65
Activity	Airway	cg16226764	0.00560389	0.00128148	4.37299	1.22555e-05	0.013565	0.000383653	chr5	7047236	OpenSea				TSS200;5'UTR	TSS200;5'UTR		RN5S176;RP11-122F24.1
Activity	Airway	cg00307254	0.0113302	0.00259137	4.37226	1.22965e-05	0.013574	0.00174475	chr3	126706825	N_Shore	PLXNA1	TSS1500		TSS1500	TSS1500	PLXNA1	PLXNA1
Activity	Airway	cg08077736	0.00659811	0.00150955	4.37092	1.23721e-05	0.0136384	0.000861606	chr6	33131831	S_Shelf	COL11A2;COL11A2;COL11A2	Body;Body;Body		3'UTR	3'UTR	COL11A2	COL11A2
Activity	Airway	cg07172626	0.00918089	0.00210098	4.36981	1.24352e-05	0.0136697	0.000276958	chr17	78539980	OpenSea	RPTOR;RPTOR	Body;Body		5'UTR	5'UTR;5'UTR;5'UTR	RPTOR	RPTOR
Activity	Airway	cg15628253	0.00617578	0.0014132	4.37006	1.24211e-05	0.0136697	0.000193229	chr11	121233757	Island				TSS200	TSS200		BMPR1APS2
Activity	Airway	cg00585116	0.00865525	0.00198136	4.36834	1.25194e-05	0.0136905	0.00137436	chr8	143761585	OpenSea	PSCA	TSS1500		TSS1500;TSS1500;5'UTR	TSS1500;TSS1500;3'UTR;5'UTR;5'UTR	PSCA	PSCA;JRK
Activity	Airway	cg05392435	0.00592006	0.00135532	4.36802	1.25377e-05	0.0136905	0.000873373	chr6	168139206	S_Shelf
Activity	Airway	cg12060800	0.00680875	0.00155892	4.36761	1.25613e-05	0.0136905	0.000352843	chr12	58168468	S_Shore	FAM119B;FAM119B	Body;Body		5'UTR;5'UTR;5'UTR	5'UTR;5'UTR;5'UTR	FAM119B	METTL21B;RP11-571M6.15
Activity	Airway	cg16239041	0.0121994	0.00279318	4.36755	1.25647e-05	0.0136905	0.00156206	chr9	97901109	OpenSea	FANCC;FANCC;FANCC	Body;Body;Body				FANCC
Activity	Airway	cg16931447	0.00195758	0.000448043	4.36917	1.24718e-05	0.0136905	3.15948e-05	chr4	875861	Island	GAK	Body				GAK
Activity	Airway	cg18952654	-0.00461438	0.00105663	-4.36706	1.25931e-05	0.0136905	-0.000153321	chr15	41408642	Island	INO80	TSS1500	Promoter_Associated	TSS1500;TSS200	TSS1500;TSS1500;TSS200	INO80	INO80
Activity	Airway	cg23054695	0.00701848	0.00160686	4.36781	1.25498e-05	0.0136905	0.000458884	chr12	105322740	OpenSea	SLC41A2	TSS1500		TSS1500	TSS1500;TSS1500;5'UTR;5'UTR;5'UTR;5'UTR;5'UTR;5'UTR	SLC41A2	SLC41A2
Activity	Airway	cg25699052	0.00519486	0.00118948	4.36733	1.25776e-05	0.0136905	0.00038958	chr10	126312068	OpenSea	FAM53B	Body		3'UTR	3'UTR	FAM53B	RP11-12J10.3
Activity	Airway	cg18683453	0.00520699	0.00119254	4.36631	1.26361e-05	0.0137184	0.000105805	chr19	49626988	S_Shelf	PPFIA3	5'UTR		5'UTR	5'UTR	PPFIA3	PPFIA3
Activity	Airway	cg05693489	-0.00688092	0.00157667	-4.36421	1.27583e-05	0.0138319	-0.000981782	chr6	32813441	S_Shore	TAP1;PSMB8	Body;TSS1500		5'UTR;TSS1500;5'UTR	5'UTR;5'UTR;5'UTR;5'UTR;5'UTR;5'UTR;TSS1500;TSS1500;5'UTR;5'UTR;3'UTR	TAP1;PSMB8	XXbac-BPG246D15.8;PSMB8;PSMB9;TAP1
Activity	Airway	cg06288632	0.0067174	0.00154043	4.36074	1.29626e-05	0.0140341	5.42721e-05	chr2	27358152	S_Shore	PREB	TSS1500		TSS1500;TSS1500;TSS1500;TSS1500	TSS1500;TSS1500;TSS1500;TSS1500;TSS1500;TSS1500;TSS1500	PREB	PREB
Activity	Airway	cg16050608	0.00692326	0.00158792	4.35995	1.3009e-05	0.0140651	0.000154527	chr12	30016391	OpenSea
Activity	Airway	cg14982506	0.00667295	0.00153077	4.35922	1.30529e-05	0.0140932	0.000205206	chr10	24832948	OpenSea	KIAA1217;KIAA1217;KIAA1217	Body;Body;Body				KIAA1217
Activity	Airway	cg06531580	0.00575746	0.00132089	4.35876	1.30799e-05	0.014103	0.000163908	chr6	12060075	OpenSea	HIVEP1	Body	Unclassified_Cell_type_specific			HIVEP1
Activity	Airway	cg04410080	0.00709252	0.00162731	4.35844	1.30993e-05	0.0141047	0.000598472	chr11	102267644	OpenSea	TMEM123	3'UTR		3'UTR;3'UTR	3'UTR;3'UTR	TMEM123	TMEM123
Activity	Airway	cg22065750	-0.0100204	0.00230137	-4.3541	1.33612e-05	0.014367	-0.0010231	chr22	35371849	OpenSea				3'UTR	3'UTR		RP1-272J12.1
Activity	Airway	cg16538328	-0.00610389	0.00140239	-4.35251	1.3459e-05	0.0144524	-0.000996026	chr17	1092288	OpenSea					5'UTR		ABR
Activity	Airway	cg13140773	-0.0114485	0.00263193	-4.34985	1.3623e-05	0.014586	-0.00139838	chr21	34792001	OpenSea	IFNGR2	Body		5'UTR	5'UTR;3'UTR	IFNGR2	IFNGR2
Activity	Airway	cg20693840	0.0067359	0.0015485	4.34996	1.36162e-05	0.014586	0.000582935	chr12	93156838	OpenSea	PLEKHG7	Body				PLEKHG7
Activity	Airway	cg24740026	-0.00222177	0.0005108	-4.3496	1.36389e-05	0.014586	-4.78882e-05	chr5	10333868	Island			Unclassified_Cell_type_specific
Activity	Airway	cg06999585	0.0122424	0.00281549	4.34822	1.37245e-05	0.0146576	0.00164359	chr10	108855141	OpenSea	SORCS1;SORCS1;SORCS1;SORCS1;SORCS1;SORCS1	Body;Body;Body;Body;Body;Body				SORCS1
Activity	Airway	cg10973043	0.00557503	0.00128306	4.34512	1.39201e-05	0.0148465	0.000230581	chr13	27824191	N_Shore	RPL21	TSS1500		TSS1500	TSS1500;TSS1500	RPL21	RPL21
Activity	Airway	cg13518992	-0.00982881	0.00226257	-4.34408	1.39857e-05	0.0148963	-0.000282511	chr18	55109119	S_Shore	ONECUT2	Body				ONECUT2
Activity	Airway	cg00495201	0.0130125	0.00299607	4.34319	1.40428e-05	0.014901	0.00163515	chr5	137825623	N_Shore
Activity	Airway	cg01532487	0.0101472	0.00233608	4.34367	1.40122e-05	0.014901	0.000516811	chr1	31156665	N_Shore
Activity	Airway	cg05376769	0.00470624	0.00108361	4.34313	1.40468e-05	0.014901	0.000720035	chr11	65322269	S_Shore	LTBP3;LTBP3;LTBP3	Body;Body;5'UTR		TSS1500	TSS1500;TSS1500;TSS1500	LTBP3	LTBP3
Activity	Airway	cg05573264	0.0141035	0.00324769	4.34263	1.40784e-05	0.0149144	0.00202072	chr11	44629670	OpenSea	CD82;CD82	Body;Body		TSS200;5'UTR	TSS200;5'UTR;5'UTR;5'UTR	CD82	RP11-58K22.4;CD82
Activity	Airway	cg05122887	0.00612853	0.00141168	4.34131	1.41636e-05	0.0149644	0.00059843	chr15	91424836	Island	FURIN	Body				FURIN
Activity	Airway	cg15495091	0.00464553	0.00107005	4.34141	1.41573e-05	0.0149644	9.2575e-05	chr13	113491819	N_Shore	ATP11A;ATP11A	Body;Body			5'UTR;5'UTR	ATP11A	ATP11A
Activity	Airway	cg21671595	-0.00533981	0.00123013	-4.34085	1.41931e-05	0.0149755	-0.000773942	chr12	65515483	Island	WIF1	TSS200	Unclassified_Cell_type_specific	TSS200	TSS1500;TSS200	WIF1	WIF1
Activity	Airway	cg16108710	0.00444623	0.00102436	4.34051	1.42149e-05	0.0149785	0.000145474	chr1	18924933	OpenSea			Unclassified
Activity	Airway	cg03001863	0.0041099	0.000946947	4.34015	1.42384e-05	0.0149832	0.000684928	chr20	36037325	S_Shelf
Activity	Airway	cg06712541	0.00488006	0.00112449	4.33981	1.42606e-05	0.0149866	0.000789061	chr22	39321611	N_Shore
Activity	Airway	cg12647020	-0.017633	0.00406411	-4.3387	1.43328e-05	0.0149866	-0.00220266	chr22	43241097	OpenSea	ARFGAP3;ARFGAP3	Body;Body			3'UTR;3'UTR	ARFGAP3	ARFGAP3;PACSIN2
Activity	Airway	cg15971505	-0.00428102	0.00098672	-4.33864	1.43367e-05	0.0149866	-4.54632e-05	chr6	107349930	S_Shore	C6orf203;C6orf203;C6orf203;C6orf203;C6orf203	5'UTR;5'UTR;5'UTR;1stExon;1stExon	Promoter_Associated	1stExon;5'UTR;5'UTR;5'UTR	1stExon;5'UTR;5'UTR;5'UTR	C6orf203	C6orf203
Activity	Airway	cg16646263	-0.00727648	0.00167704	-4.33888	1.43209e-05	0.0149866	-0.000658894	chr1	154232178	OpenSea	UBAP2L;UBAP2L;UBAP2L;UBAP2L	Body;Body;Body;Body		TSS200	5'UTR;5'UTR;5'UTR;TSS200;TSS200	UBAP2L	UBAP2L;SNORA58
Activity	Airway	cg24266330	0.00759897	0.0017512	4.33929	1.42942e-05	0.0149866	0.000695354	chr2	149447611	OpenSea	EPC2	Body			TSS200;5'UTR	EPC2	EPC2
Activity	Airway	cg02568684	-0.010432	0.00240494	-4.33773	1.43964e-05	0.0150291	-0.000259939	chr1	4233422	OpenSea
Activity	Airway	cg05990710	-0.00737343	0.00170038	-4.33633	1.44879e-05	0.0151046	-0.000153332	chr1	234680454	OpenSea
Activity	Airway	cg02517232	0.00362693	0.000836661	4.33501	1.45753e-05	0.0151254	0.000495861	chr21	44393736	N_Shore	PKNOX1	TSS1500		TSS1500;TSS1500;TSS1500	TSS1500;TSS1500;TSS1500;TSS1500;TSS1500	PKNOX1	PKNOX1
Activity	Airway	cg09939997	-0.00340126	0.000784642	-4.3348	1.45894e-05	0.0151254	-4.81418e-05	chr16	89323758	S_Shore			Unclassified	3'UTR	3'UTR		RP11-46C24.5
Activity	Airway	cg10519004	0.00592683	0.00136734	4.33458	1.46038e-05	0.0151254	0.00049199	chr1	3314443	S_Shelf	PRDM16;PRDM16	Body;Body	Unclassified_Cell_type_specific			PRDM16
Activity	Airway	cg19190714	-0.00946485	0.00218303	-4.33564	1.45337e-05	0.0151254	-0.000101163	chr6	16238941	Island	GMPR	1stExon	Promoter_Associated	1stExon	1stExon	GMPR	GMPR
Activity	Airway	cg20648272	-0.00689496	0.00159059	-4.33485	1.4586e-05	0.0151254	-0.000157649	chr20	35068341	S_Shelf	DLGAP4	Body	Unclassified			DLGAP4
Activity	Airway	cg02889413	0.0132071	0.00304758	4.33362	1.46674e-05	0.0151316	0.00091298	chr11	13947774	OpenSea				TSS1500	TSS1500		RP11-231N3.1
Activity	Airway	cg12240322	-0.0117454	0.00271006	-4.33401	1.46419e-05	0.0151316	-0.00120396	chr4	6046407	OpenSea	JAKMIP1	Body				JAKMIP1
Activity	Airway	cg16568256	0.012804	0.00295442	4.33383	1.46534e-05	0.0151316	0.000571071	chr17	72400209	OpenSea
Activity	Airway	cg03200095	0.00275913	0.000636925	4.33195	1.47798e-05	0.0151879	5.44425e-05	chr3	53213700	OpenSea	PRKCD;PRKCD	Body;Body				PRKCD
Activity	Airway	cg19832312	0.00621591	0.00143483	4.33217	1.47644e-05	0.0151879	9.29472e-05	chr10	74855378	N_Shore	P4HA1;P4HA1;P4HA1;P4HA1	5'UTR;5'UTR;5'UTR;5'UTR		5'UTR;5'UTR	5'UTR;5'UTR	P4HA1	P4HA1
Activity	Airway	cg21660826	0.00954779	0.00220385	4.33233	1.47537e-05	0.0151879	0.00131311	chr7	157607787	OpenSea	PTPRN2;PTPRN2;PTPRN2	Body;Body;Body	Unclassified_Cell_type_specific			PTPRN2
Activity	Airway	cg09636263	0.00687993	0.00158854	4.33099	1.48443e-05	0.0152343	0.000162308	chr16	19724367	OpenSea	C16orf88	Body		TSS1500;5'UTR	TSS1500;5'UTR;3'UTR	C16orf88	C16orf88;AC002550.5
Activity	Airway	cg11961231	0.0076249	0.00176075	4.33048	1.48786e-05	0.0152497	0.00121448	chr22	43256603	S_Shelf				3'UTR	3'UTR;3'UTR;3'UTR		PACSIN2
Activity	Airway	cg01929087	0.0033283	0.000768913	4.32857	1.50078e-05	0.0153553	0.000459221	chr20	34192501	S_Shelf	FER1L4	Body		3'UTR	3'UTR;3'UTR;3'UTR	FER1L4	FER1L4
Activity	Airway	cg03855572	0.00667371	0.00154187	4.32833	1.50243e-05	0.0153553	9.73539e-05	chr11	107880738	S_Shore	CUL5	Body			5'UTR	CUL5	CUL5
Activity	Airway	cg07437235	0.00658556	0.00152194	4.32707	1.51103e-05	0.0153553	0.000128597	chr16	30087031	N_Shore	PPP4C	TSS1500	Promoter_Associated	TSS1500;TSS1500	TSS1500;TSS1500;TSS1500;TSS1500;TSS1500;TSS1500;TSS1500;TSS1500;TSS1500;TSS1500;TSS1500;TSS1500	PPP4C	PPP4C
Activity	Airway	cg11826327	0.00589939	0.00136343	4.32687	1.51241e-05	0.0153553	0.000486207	chr11	1669926	N_Shelf	HCCA2	Body				HCCA2
Activity	Airway	cg14886666	0.00277166	0.000640553	4.32697	1.51174e-05	0.0153553	0.000432119	chr11	76915227	OpenSea	MYO7A;MYO7A	Body;Body			5'UTR;5'UTR	MYO7A	MYO7A
Activity	Airway	cg23570245	-0.00478303	0.00110534	-4.32721	1.51008e-05	0.0153553	-0.000762348	chr17	42426011	OpenSea	GRN	5'UTR	Unclassified_Cell_type_specific	5'UTR;5'UTR;5'UTR	5'UTR;5'UTR;5'UTR	GRN	GRN
Activity	Airway	cg24722215	0.00908491	0.00209962	4.32693	1.51201e-05	0.0153553	0.00138775	chr10	123957545	OpenSea	TACC2;TACC2;TACC2;TACC2;TACC2;TACC2;TACC2;TACC2	5'UTR;Body;Body;Body;Body;Body;Body;Body		5'UTR;5'UTR;5'UTR	5'UTR;5'UTR;5'UTR;5'UTR	TACC2	TACC2
Activity	Airway	cg25904013	-0.00526593	0.00121708	-4.32668	1.51375e-05	0.0153553	-0.000618413	chr12	82819360	OpenSea	METTL25	Body		5'UTR	5'UTR	METTL25	C12orf26
Activity	Airway	cg06663668	-0.00338713	0.00078316	-4.32495	1.52565e-05	0.0154561	-8.58238e-05	chr19	45909762	Island	CD3EAP;CD3EAP;PPP1R13L;PPP1R13L	5'UTR;1stExon;TSS200;TSS1500	Promoter_Associated	TSS1500;5'UTR;1stExon;TSS200	TSS1500;5'UTR;1stExon;TSS200	CD3EAP;PPP1R13L	PPP1R13L;CD3EAP
Activity	Airway	cg06909976	-0.00281454	0.000650948	-4.32376	1.53392e-05	0.01552	-8.121e-05	chr5	172411160	Island	ATP6V0E1	Body	Promoter_Associated			ATP6V0E1
Activity	Airway	cg00154189	-0.00258819	0.000598688	-4.3231	1.5385e-05	0.0155385	-4.2727e-05	chr6	30659024	S_Shelf	NRM	TSS1500	Promoter_Associated	5'UTR;TSS1500;TSS1500;TSS1500	TSS1500;TSS1500;5'UTR;TSS1500;TSS1500;TSS1500;TSS1500;TSS1500;TSS1500	NRM	NRM
Activity	Airway	cg05837491	0.00591265	0.00136774	4.32293	1.5397e-05	0.0155385	0.000326831	chr7	6676001	N_Shore
Activity	Airway	cg24734281	-0.00825341	0.00190936	-4.3226	1.54199e-05	0.0155418	-0.000288788	chr14	55308015	OpenSea
Activity	Airway	cg01455456	0.00643434	0.00148978	4.31899	1.56747e-05	0.0156275	0.000319017	chr2	200311535	OpenSea	SATB2	Body				SATB2
Activity	Airway	cg05720491	0.00966924	0.00223847	4.31958	1.56329e-05	0.0156275	0.00117619	chr17	41016839	OpenSea					TSS1500		RP11-506G7.1
Activity	Airway	cg07360609	0.00693421	0.00160549	4.31906	1.56695e-05	0.0156275	0.000351678	chr11	11319494	OpenSea	GALNT18	Body				GALNT18
Activity	Airway	cg08774656	0.00455011	0.00105324	4.3201	1.55958e-05	0.0156275	0.000639498	chr19	13869133	N_Shore	CCDC130	Body				CCDC130
Activity	Airway	cg08824227	0.00986592	0.00228365	4.32023	1.55864e-05	0.0156275	0.00108951	chr4	105513274	OpenSea				5'UTR	5'UTR		AC004053.1
Activity	Airway	cg08875802	0.00691137	0.0016001	4.31933	1.56501e-05	0.0156275	0.000104705	chr7	39949586	OpenSea
Activity	Airway	cg19121242	0.0158764	0.00367504	4.32006	1.55989e-05	0.0156275	0.000930912	chr1	89266282	OpenSea	PKN2	Body	Unclassified_Cell_type_specific			PKN2
Activity	Airway	cg23799558	0.00545096	0.00126213	4.31886	1.56834e-05	0.0156275	0.000119609	chr11	73745484	OpenSea	C2CD3	3'UTR		TSS1500;3'UTR;3'UTR	3'UTR;TSS1500;3'UTR;3'UTR;3'UTR;3'UTR	C2CD3	C2CD3
Activity	Airway	cg24928181	0.0141396	0.00327281	4.32033	1.55799e-05	0.0156275	0.00159664	chr2	151424835	OpenSea				3'UTR	3'UTR		AC104777.2
Activity	Airway	cg14922922	0.00539809	0.00125025	4.31761	1.57729e-05	0.0156968	0.000212364	chr12	109539174	S_Shelf	UNG;UNG	Body;Body				UNG
Activity	Airway	cg08409562	-0.00575218	0.00133279	-4.31591	1.58947e-05	0.0157583	-0.000457627	chr6	31737885	OpenSea	C6orf27	Body	Unclassified	ExonBnd;3'UTR	ExonBnd;3'UTR	C6orf27	VWA7
Activity	Airway	cg20696463	0.0112535	0.00260737	4.31604	1.5885e-05	0.0157583	0.000689162	chr16	54277492	OpenSea
Activity	Airway	cg25881399	0.00733661	0.0016998	4.31617	1.58761e-05	0.0157583	0.0012084	chr14	49159542	OpenSea
Activity	Airway	cg02246235	0.00438388	0.00101587	4.31537	1.59333e-05	0.0157602	0.000742131	chr20	37208754	OpenSea	ADIG;ADIG	TSS1500;TSS1500		TSS1500;TSS1500	TSS1500;TSS1500;TSS1500	ADIG	ADIG
Activity	Airway	cg07005688	0.00932546	0.00216177	4.31381	1.60468e-05	0.0157602	0.00142571	chr5	65333517	OpenSea	ERBB2IP;ERBB2IP	Body;Body				ERBB2IP
Activity	Airway	cg09912988	0.00707879	0.00164071	4.31446	1.5999e-05	0.0157602	0.000105184	chr12	25347752	N_Shore	LYRM5;CASC1;CASC1;CASC1	TSS1500;Body;Body;Body	Promoter_Associated	TSS1500;TSS1500;TSS1500;TSS1500;TSS1500;TSS1500;5'UTR;5'UTR;5'UTR;3'UTR	TSS1500;TSS1500;TSS1500;TSS1500;TSS1500;TSS1500;TSS1500;3'UTR;3'UTR;5'UTR;5'UTR;5'UTR;5'UTR;3'UTR	LYRM5;CASC1	LYRM5;CASC1
Activity	Airway	cg14152608	0.00745957	0.00172886	4.31473	1.59799e-05	0.0157602	0.000213067	chr10	3159711	N_Shore	PFKP	Body				PFKP
Activity	Airway	cg14282221	-0.00935978	0.00216912	-4.315	1.596e-05	0.0157602	-0.000615019	chr14	101121018	Island			Unclassified
Activity	Airway	cg15905406	0.00501891	0.00116349	4.31368	1.60563e-05	0.0157602	0.000244436	chr3	152167055	OpenSea	MBNL1;MBNL1;MBNL1;MBNL1;MBNL1;MBNL1;MBNL1	Body;Body;Body;Body;Body;Body;Body		TSS200	TSS200;5'UTR	MBNL1	Y_RNA;MBNL1
Activity	Airway	cg16562602	0.00994985	0.00230658	4.31367	1.60565e-05	0.0157602	0.000173806	chr2	31352537	OpenSea	GALNT14;GALNT14;GALNT14;GALNT14	TSS200;Body;Body;Body		TSS200;5'UTR	TSS1500;TSS200;TSS200;3'UTR;3'UTR;3'UTR;3'UTR;5'UTR	GALNT14	GALNT14
Activity	Airway	cg16903885	0.00428599	0.000993314	4.31484	1.59719e-05	0.0157602	0.000734387	chr10	134795548	S_Shelf
Activity	Airway	cg03676058	0.00503239	0.00116676	4.31315	1.60948e-05	0.0157697	9.7161e-05	chr1	32110874	Island	PEF1;PEF1;PEF1	TSS1500;TSS200;TSS200	Promoter_Associated	TSS1500;TSS1500;TSS1500	TSS1500;TSS1500;TSS1500;TSS1500;TSS1500;TSS1500;TSS1500	PEF1	PEF1
Activity	Airway	cg13429791	0.00697074	0.00161623	4.31297	1.61077e-05	0.0157697	0.000249163	chr5	153720161	OpenSea	GALNT10	Body		TSS1500	TSS1500;5'UTR;5'UTR;3'UTR	GALNT10	AC008625.1;GALNT10;CTB-157D17.1
Activity	Airway	cg14092966	0.01103	0.00255756	4.31271	1.61262e-05	0.0157697	0.00164199	chr12	106316569	OpenSea
Activity	Airway	cg21735516	0.0103255	0.00239435	4.31242	1.61477e-05	0.0157711	0.00128578	chr15	41150573	OpenSea
Activity	Airway	cg21730067	-0.00686951	0.0015931	-4.31205	1.61748e-05	0.0157781	-0.000120668	chr1	90460918	Island	LOC492303;ZNF326;ZNF326	TSS1500;Body;Body	Promoter_Associated	5'UTR	5'UTR	LOC492303;ZNF326	ZNF326
Activity	Airway	cg08563601	-0.0073947	0.00171531	-4.31099	1.62523e-05	0.0158188	-0.00106532	chr2	215675518	S_Shore	BARD1	TSS1500		TSS1500;TSS1500;TSS1500	TSS1500;TSS1500;TSS1500;TSS1500;TSS1500	BARD1	BARD1
Activity	Airway	cg08774561	0.00535582	0.00124243	4.31076	1.62691e-05	0.0158188	0.000277842	chr22	37263475	OpenSea	NCF4;NCF4	Body;Body		3'UTR;3'UTR	3'UTR;3'UTR	NCF4	CTA-833B7.2
Activity	Airway	cg24196814	0.00820245	0.00190283	4.31066	1.62768e-05	0.0158188	0.000180796	chr1	231665086	S_Shore	TSNAX-DISC1;TSNAX-DISC1;TSNAX-DISC1;TSNAX;TSNAX-DISC1;TSNAX-DISC1;TSNAX-DISC1;TSNAX-DISC1;TSNAX-DISC1	Body;Body;Body;Body;Body;Body;Body;Body;Body		TSS1500;TSS1500;TSS1500;TSS1500;ExonBnd	TSS1500;TSS1500;TSS1500;TSS1500;1stExon;ExonBnd;5'UTR	TSNAX-DISC1;TSNAX	RP11-295G20.2;TSNAX
Activity	Airway	cg25520422	0.00821052	0.00190492	4.31017	1.63131e-05	0.0158193	0.00022133	chr11	88240817	N_Shore	GRM5;GRM5	3'UTR;3'UTR		3'UTR;1stExon;5'UTR	3'UTR;1stExon;5'UTR	GRM5	GRM5;GRM5-AS1
Activity	Airway	cg25962210	-0.00586456	0.00136065	-4.31011	1.63175e-05	0.0158193	-0.000225493	chr11	27721222	N_Shore	BDNF;BDNF;BDNF;BDNF;BDNF;BDNF;BDNF;BDNF;BDNF;BDNF;BDNF;BDNF;BDNF;BDNF;BDNF;BDNF	Body;5'UTR;5'UTR;5'UTR;5'UTR;Body;5'UTR;TSS200;TSS200;5'UTR;5'UTR;5'UTR;5'UTR;5'UTR;5'UTR;5'UTR		TSS200;5'UTR;5'UTR;5'UTR;5'UTR;5'UTR;5'UTR;5'UTR;5'UTR;3'UTR	TSS200;5'UTR;5'UTR;5'UTR;5'UTR;5'UTR;5'UTR;5'UTR;5'UTR;3'UTR	BDNF	BDNF;RP11-587D21.4
Activity	Airway	cg13126875	0.0109669	0.00254464	4.30982	1.63386e-05	0.0158204	0.000535411	chr8	24856364	N_Shore				5'UTR	5'UTR		CTD-2168K21.1
Activity	Airway	cg16513400	0.00619073	0.00143665	4.30915	1.63882e-05	0.0158489	0.000740812	chr17	27039806	S_Shore	PROCA1;PROCA1;PROCA1;PROCA1	TSS1500;TSS1500;TSS1500;TSS1500		TSS1500;TSS1500	TSS1500;TSS1500;TSS1500	PROCA1	PROCA1
Activity	Airway	cg13897134	-0.0192072	0.004458	-4.30847	1.64388e-05	0.0158784	-0.00212604	chr3	147120248	S_Shelf	ZIC4;ZIC4;ZIC4	Body;Body;Body			5'UTR	ZIC4	ZIC1
Activity	Airway	cg00343367	0.0164689	0.00382317	4.30765	1.65e-05	0.015918	0.000884972	chr4	79105219	S_Shore	FRAS1;FRAS1	Body;Body				FRAS1
Activity	Airway	cg26140007	0.00486145	0.00112865	4.3073	1.65262e-05	0.0159237	0.000158413	chr5	64395544	N_Shelf
Activity	Airway	cg03769349	-0.00303795	0.000705492	-4.30615	1.66123e-05	0.0159872	-2.62715e-05	chr8	95565789	Island	KIAA1429;KIAA1429	TSS200;TSS200	Promoter_Associated	TSS200;TSS200;TSS200;TSS200	TSS200;TSS200;TSS200;TSS200	KIAA1429	KIAA1429;RP11-267M23.4
Activity	Airway	cg25706474	0.0105349	0.00244685	4.30547	1.6663e-05	0.0160164	0.000417159	chr2	239161157	OpenSea	PER2	Body		5'UTR;3'UTR	5'UTR;3'UTR	PER2	AC096574.4;PER2
Activity	Airway	cg19260567	0.0096827	0.00224924	4.30488	1.67078e-05	0.0160204	0.000945278	chr7	147303836	OpenSea	CNTNAP2	Body				CNTNAP2
Activity	Airway	cg25612754	-0.0194826	0.00452554	-4.30502	1.66967e-05	0.0160204	-0.00207481	chr7	948567	Island	ADAP1	Body	Unclassified	3'UTR	3'UTR;3'UTR;3'UTR;3'UTR	ADAP1	COX19;ADAP1
Activity	Airway	cg07998286	0.0126325	0.00293486	4.30429	1.67523e-05	0.0160435	0.00176844	chr5	106347654	OpenSea	LOC102467213	TSS1500		TSS1500	TSS1500	LOC102467213	CTC-254B4.1
Activity	Airway	cg11044868	0.00987435	0.00229442	4.30364	1.68014e-05	0.0160515	0.00120273	chr8	102983259	OpenSea	NCALD;NCALD;NCALD;NCALD;NCALD;NCALD;NCALD	5'UTR;5'UTR;5'UTR;5'UTR;5'UTR;5'UTR;5'UTR		5'UTR;5'UTR;5'UTR	3'UTR;5'UTR;5'UTR;5'UTR;5'UTR;5'UTR;5'UTR;5'UTR;5'UTR;5'UTR;5'UTR;5'UTR;5'UTR;5'UTR;5'UTR;3'UTR	NCALD	NCALD
Activity	Airway	cg15748006	0.00987733	0.00229506	4.30373	1.67947e-05	0.0160515	0.000577821	chr2	9772375	S_Shore	YWHAQ	TSS1500	Promoter_Associated_Cell_type_specific	TSS1500	TSS1500;TSS1500	YWHAQ	YWHAQ
Activity	Airway	cg00609466	0.0088093	0.00204759	4.30227	1.69054e-05	0.0160729	0.000266423	chr2	35735176	OpenSea
Activity	Airway	cg02352369	-0.00663877	0.00154299	-4.30254	1.68848e-05	0.0160729	-0.000980376	chr11	97029475	OpenSea
Activity	Airway	cg10895641	-0.00674473	0.00156769	-4.30232	1.69016e-05	0.0160729	-7.25142e-05	chr7	128694402	N_Shore	TPI1P2;TNPO3;TNPO3;TNPO3	TSS1500;Body;Body;Body	Promoter_Associated	5'UTR	5'UTR	TPI1P2;TNPO3	TNPO3
Activity	Airway	cg15109744	0.00957232	0.00222454	4.30306	1.68455e-05	0.0160729	0.000672243	chr1	180917873	OpenSea			Unclassified_Cell_type_specific	3'UTR;5'UTR;3'UTR	3'UTR;5'UTR;3'UTR		KIAA1614;RP11-46A10.5
Activity	Airway	cg02429945	0.00772763	0.00179652	4.30143	1.69696e-05	0.0161146	0.000132868	chr5	29150410	OpenSea				5'UTR	5'UTR		CTD-2118P12.1
Activity	Airway	cg10299086	-0.012382	0.00287879	-4.30113	1.69931e-05	0.0161174	-0.000311123	chr4	57411215	Island	THEGL	Body	Unclassified			THEGL
Activity	Airway	cg13761780	-0.00699458	0.00162649	-4.30041	1.70485e-05	0.0161505	-0.000156221	chr17	46048385	Island	CDK5RAP3	TSS200	Promoter_Associated	TSS200	TSS200	CDK5RAP3	CDK5RAP3
Activity	Airway	cg05955535	0.00600365	0.00139629	4.29972	1.71017e-05	0.0161622	0.000168001	chr1	27840936	OpenSea
Activity	Airway	cg07149535	0.0067141	0.00156146	4.29987	1.70898e-05	0.0161622	0.000673674	chr2	189961970	OpenSea	COL5A2	Body				COL5A2
Activity	Airway	cg11515222	0.00804558	0.00187139	4.29926	1.71369e-05	0.016176	0.000584633	chr8	98957094	OpenSea	MATN2;MATN2	Body;Body		5'UTR	5'UTR;5'UTR	MATN2	MATN2
Activity	Airway	cg19600583	0.00458793	0.0010674	4.29823	1.7217e-05	0.0162128	0.000497182	chr1	3145639	N_Shelf	PRDM16;PRDM16	Body;Body				PRDM16
Activity	Airway	cg26179758	-0.00867822	0.00201898	-4.29832	1.72095e-05	0.0162128	-0.00118248	chr8	38693094	OpenSea	TACC1;TACC1;TACC1	Body;Body;Body		5'UTR	5'UTR;5'UTR;5'UTR	TACC1	TACC1
Activity	Airway	cg14071419	0.00843651	0.0019633	4.29711	1.73038e-05	0.0162588	0.00112069	chr2	192614128	OpenSea
Activity	Airway	cg23787267	0.00905305	0.0021068	4.29707	1.73071e-05	0.0162588	0.00117769	chr3	134095705	S_Shore	AMOTL2	TSS1500		TSS1500	TSS1500	AMOTL2	AMOTL2
Activity	Airway	cg09661452	-0.00999617	0.00232688	-4.29596	1.73942e-05	0.0163211	-0.0015681	chr9	95086576	N_Shore	NOL8;CENPP;CENPP;NOL8;NOL8	5'UTR;TSS1500;TSS1500;5'UTR;Body		3'UTR;5'UTR;5'UTR;TSS1500;TSS200;5'UTR;5'UTR;5'UTR	3'UTR;3'UTR;5'UTR;5'UTR;5'UTR;5'UTR;5'UTR;3'UTR;3'UTR;TSS1500;1stExon;TSS200;5'UTR;5'UTR;5'UTR;5'UTR;5'UTR;5'UTR;5'UTR;5'UTR;5'UTR;5'UTR;5'UTR;5'UTR;5'UTR;5'UTR	NOL8;CENPP	NOL8;CENPP
Activity	Airway	cg01436486	-0.00601808	0.00140106	-4.29537	1.744e-05	0.0163252	-0.0001159	chr19	58963005	Island	ZNF324B;ZNF324B	1stExon;5'UTR	Promoter_Associated	TSS200;1stExon;5'UTR;1stExon;5'UTR	TSS200;1stExon;5'UTR;1stExon;5'UTR	ZNF324B	ZNF324B
Activity	Airway	cg06040270	0.00792584	0.00184519	4.29541	1.74374e-05	0.0163252	0.00115992	chr19	19550083	OpenSea	GATAD2A	5'UTR		TSS1500;5'UTR;5'UTR;5'UTR	TSS1500;5'UTR;5'UTR;5'UTR;5'UTR;5'UTR;5'UTR	GATAD2A	AC092067.1;GATAD2A
Activity	Airway	cg09328921	-0.00470654	0.001096	-4.29427	1.75269e-05	0.0163872	-0.000763044	chr1	221341100	OpenSea
Activity	Airway	cg00459354	-0.00783298	0.00182445	-4.29334	1.76008e-05	0.016415	-0.000690361	chr8	8708997	OpenSea	MFHAS1	Body			3'UTR	MFHAS1	MFHAS1
Activity	Airway	cg06952790	0.00522812	0.00121774	4.2933	1.76038e-05	0.016415	0.000144114	chr5	163942369	OpenSea				5'UTR;5'UTR;5'UTR;5'UTR;5'UTR;5'UTR;5'UTR;5'UTR;5'UTR;5'UTR	5'UTR;5'UTR;5'UTR;5'UTR;5'UTR;5'UTR;5'UTR;5'UTR;5'UTR;5'UTR		CTC-340A15.2
Activity	Airway	cg14214853	0.00636704	0.00148308	4.29311	1.76191e-05	0.016415	0.000320323	chr20	6138560	OpenSea
Activity	Airway	cg22036538	0.0063536	0.00148028	4.29216	1.76946e-05	0.0164658	0.00109265	chr12	6554051	OpenSea	CD27;CD27;LOC678655	1stExon;5'UTR;Body	Unclassified_Cell_type_specific	5'UTR;1stExon;3'UTR;TSS1500	5'UTR;1stExon;3'UTR;3'UTR;3'UTR;3'UTR;TSS1500	CD27;LOC678655	CD27;LOC678655
Activity	Airway	cg19807872	0.00578449	0.0013478	4.29181	1.77226e-05	0.0164724	0.000274499	chr3	87104264	S_Shelf
Activity	Airway	cg00206542	0.00988494	0.00230405	4.29024	1.78478e-05	0.0165043	0.000308996	chr11	59210965	OpenSea	OR5A1	1stExon		1stExon	1stExon	OR5A1	OR5A1
Activity	Airway	cg01536438	0.00775183	0.00180675	4.29049	1.78277e-05	0.0165043	0.000801967	chr10	90712625	OpenSea	ACTA2;ACTA2	TSS200;5'UTR		TSS200;TSS200;5'UTR	TSS200;TSS200;5'UTR;5'UTR;5'UTR	ACTA2	ACTA2
Activity	Airway	cg04943599	-0.00991378	0.00231051	-4.29073	1.7809e-05	0.0165043	-0.00153574	chr3	71359311	OpenSea	FOXP1;FOXP1;FOXP1;FOXP1;FOXP1	5'UTR;5'UTR;5'UTR;5'UTR;5'UTR		5'UTR;5'UTR;5'UTR;5'UTR;5'UTR	3'UTR;5'UTR;5'UTR;5'UTR;5'UTR;5'UTR;5'UTR	FOXP1	FOXP1
Activity	Airway	cg10969006	0.00594586	0.00138596	4.29007	1.78616e-05	0.0165043	0.000913943	chr4	88720620	OpenSea	IBSP	TSS200		TSS200	TSS200	IBSP	IBSP
Activity	Airway	cg11508429	0.00872036	0.00203264	4.29016	1.78541e-05	0.0165043	0.000370977	chr10	52373147	OpenSea	SGMS1	5'UTR	Unclassified_Cell_type_specific	5'UTR	5'UTR	SGMS1	SGMS1
Activity	Airway	cg13038216	-0.00354393	0.000826221	-4.28932	1.79218e-05	0.0165094	-4.60655e-05	chr15	33487120	Island			Unclassified_Cell_type_specific	TSS1500	TSS1500		FMN1
Activity	Airway	cg17166998	-0.00439581	0.00102473	-4.28974	1.78885e-05	0.0165094	-0.000477984	chr3	47464015	S_Shelf	SCAP;SCAP	ExonBnd;Body		TSS1500;ExonBnd;5'UTR	3'UTR;3'UTR;TSS1500;1stExon;ExonBnd;5'UTR	SCAP	SCAP
Activity	Airway	cg23178772	0.00485608	0.00113216	4.28922	1.793e-05	0.0165094	0.000801244	chr6	16520273	OpenSea	ATXN1;ATXN1	5'UTR;5'UTR		5'UTR;5'UTR	5'UTR;5'UTR;3'UTR;3'UTR	ATXN1	ATXN1
Activity	Airway	cg11382799	-0.0028705	0.000669369	-4.28837	1.79988e-05	0.0165534	-5.92808e-05	chr1	27930097	Island	AHDC1;AHDC1	5'UTR;1stExon		1stExon;3'UTR;5'UTR;5'UTR	1stExon;1stExon;TSS200;TSS200;3'UTR;5'UTR;5'UTR;5'UTR;3'UTR;3'UTR	AHDC1	AHDC1
Activity	Airway	cg00626312	0.00418611	0.000976473	4.28697	1.81128e-05	0.0165731	0.000587302	chr3	184409746	OpenSea
Activity	Airway	cg01112990	0.00397588	0.000927467	4.28682	1.81248e-05	0.0165731	4.17279e-05	chr3	141868544	Island	TFDP2;TFDP2	TSS200;TSS200	Promoter_Associated	TSS200;TSS200;TSS200;TSS200;TSS1500	TSS200;TSS200;TSS200;TSS200;TSS1500;TSS1500	TFDP2	TFDP2
Activity	Airway	cg08105471	0.00841559	0.00196323	4.2866	1.81426e-05	0.0165731	0.00132129	chr3	74439236	OpenSea	CNTN3	Body				CNTN3
Activity	Airway	cg14983838	-0.0376019	0.00877095	-4.2871	1.81021e-05	0.0165731	-0.00385365	chr19	29218262	Island
Activity	Airway	cg23302962	0.0054039	0.00126066	4.28656	1.81463e-05	0.0165731	0.000322373	chr3	60112912	OpenSea	FHIT;FHIT	Body;Body				FHIT
Activity	Airway	cg26332103	0.00813481	0.00189755	4.287	1.81101e-05	0.0165731	0.00107015	chr12	14310096	OpenSea
Activity	Airway	cg23779153	-0.00830323	0.00193753	-4.28547	1.82354e-05	0.0166352	-0.000848339	chr11	133895672	OpenSea				TSS1500	TSS1500		RP11-713P17.5
Activity	Airway	cg10801752	-0.00533205	0.00124443	-4.28474	1.82956e-05	0.0166708	-7.90377e-05	chr12	54812949	Island	ITGA5	1stExon		TSS1500;1stExon;5'UTR	TSS1500;1stExon;1stExon;TSS200;5'UTR;5'UTR	ITGA5	RP11-753H16.3;ITGA5;RP11-753H16.5
Activity	Airway	cg05173373	-0.00756661	0.00176661	-4.28313	1.84282e-05	0.0167722	-9.68903e-05	chr12	15942933	S_Shore	EPS8	TSS1500	Promoter_Associated	TSS1500;TSS1500	TSS1500;TSS1500;TSS1500;TSS1500;TSS1500;5'UTR	EPS8	EPS8
Activity	Airway	cg09216437	-0.00485967	0.00113468	-4.28284	1.84524e-05	0.0167748	-0.000528087	chr12	93813562	OpenSea	UBE2N	Body	Promoter_Associated	5'UTR	5'UTR	UBE2N	UBE2N
Activity	Airway	cg03783258	0.00958127	0.00223767	4.2818	1.85388e-05	0.0168146	0.000870289	chr6	33157222	N_Shelf	COL11A2;COL11A2;COL11A2;COL11A2	Body;Body;Body;Body				COL11A2
Activity	Airway	cg22284267	0.00501605	0.00117148	4.28182	1.85374e-05	0.0168146	0.00080408	chr14	71798176	OpenSea					5'UTR;5'UTR;5'UTR;5'UTR;5'UTR;5'UTR;5'UTR;5'UTR		SIPA1L1
Activity	Airway	cg00053967	0.00958735	0.00223937	4.28127	1.85834e-05	0.0168163	0.00121889	chr7	101044299	OpenSea	COL26A1;COL26A1	Body;Body				COL26A1
Activity	Airway	cg10577366	0.0158342	0.00369836	4.28142	1.85701e-05	0.0168163	0.00214606	chr3	79061506	OpenSea	ROBO1;ROBO1;ROBO1	Body;Body;Body				ROBO1
Activity	Airway	cg08600583	0.0073108	0.00170836	4.27942	1.8738e-05	0.0169368	0.000155997	chr3	161089447	N_Shore	SPTSSB;SPTSSB	1stExon;5'UTR	Unclassified_Cell_type_specific	1stExon;TSS200;5'UTR	1stExon;TSS200;TSS200;5'UTR	SPTSSB	SPTSSB
Activity	Airway	cg14543119	0.00384341	0.000898307	4.27851	1.88152e-05	0.0169483	0.000378789	chr2	234617627	OpenSea	UGT1A8;UGT1A10;UGT1A9;UGT1A7;UGT1A6;UGT1A6	Body;Body;Body;Body;Body;Body		TSS1500;5'UTR	TSS1500;5'UTR;5'UTR	UGT1A8;UGT1A10;UGT1A9;UGT1A7;UGT1A6	AC114812.8;UGT1A6
Activity	Airway	cg15032393	-0.00765119	0.00178822	-4.27867	1.88015e-05	0.0169483	-0.000105475	chr19	58789915	Island	ZNF8	TSS1500	Promoter_Associated	TSS1500;TSS1500	TSS1500;TSS1500	ZNF8	ZNF8
Activity	Airway	cg22025476	0.00662288	0.00154784	4.2788	1.87901e-05	0.0169483	0.000114074	chr1	153532184	OpenSea
Activity	Airway	cg02054964	-0.00503953	0.00117805	-4.27784	1.88717e-05	0.0169798	-0.000201306	chr7	157643770	OpenSea	PTPRN2;PTPRN2;PTPRN2	Body;Body;Body	Unclassified_Cell_type_specific			PTPRN2
Activity	Airway	cg03851835	-0.00575064	0.00134457	-4.27692	1.89498e-05	0.0169854	-0.000143289	chr11	107711742	OpenSea	SLC35F2	Body	Promoter_Associated_Cell_type_specific	5'UTR;5'UTR	5'UTR;5'UTR	SLC35F2	SLC35F2
Activity	Airway	cg04318178	0.00446858	0.00104485	4.27675	1.89641e-05	0.0169854	0.000705792	chr9	134588318	OpenSea	RAPGEF1;RAPGEF1	Body;Body		5'UTR	5'UTR	RAPGEF1	RAPGEF1
Activity	Airway	cg05821571	0.0190228	0.00444784	4.27687	1.89543e-05	0.0169854	0.0018936	chr7	158278927	S_Shore	PTPRN2;PTPRN2;PTPRN2	Body;Body;Body				PTPRN2
Activity	Airway	cg05930278	0.00662289	0.00154834	4.27741	1.89082e-05	0.0169854	0.00105279	chr3	15362399	OpenSea	SH3BP5;SH3BP5	Body;5'UTR	Unclassified	5'UTR;5'UTR;5'UTR;3'UTR	3'UTR;5'UTR;5'UTR;5'UTR;3'UTR	SH3BP5	SH3BP5
Activity	Airway	cg09813680	0.00659897	0.00154344	4.2755	1.90713e-05	0.0170426	0.000747809	chr2	72249979	OpenSea
Activity	Airway	cg11294283	-0.00709561	0.00165954	-4.27566	1.90571e-05	0.0170426	-9.71787e-05	chr3	49577229	N_Shore			Promoter_Associated
Activity	Airway	cg05371498	0.00915541	0.00214191	4.27442	1.91634e-05	0.0170862	0.00113495	chr16	10989530	OpenSea	CIITA	Body		ExonBnd;5'UTR	ExonBnd;5'UTR;5'UTR;5'UTR	CIITA	CIITA
Activity	Airway	cg06416530	-0.00567286	0.0013271	-4.27461	1.91468e-05	0.0170862	-9.96128e-05	chr3	134093339	Island	AMOTL2;AMOTL2;AMOTL2;AMOTL2;AMOTL2	5'UTR;5'UTR;1stExon;1stExon;Body	Unclassified_Cell_type_specific	5'UTR;1stExon;1stExon;TSS200;TSS200;3'UTR	5'UTR;5'UTR;TSS1500;TSS1500;TSS1500;1stExon;1stExon;1stExon;TSS200;TSS200;TSS1500;3'UTR;3'UTR	AMOTL2	AMOTL2
Activity	Airway	cg12687390	-0.00807212	0.00188877	-4.27374	1.92224e-05	0.0171001	-7.98994e-05	chr8	38775513	OpenSea	PLEKHA2	Body		5'UTR;5'UTR	5'UTR;5'UTR;5'UTR;5'UTR	PLEKHA2	PLEKHA2
Activity	Airway	cg16063747	-0.00932924	0.00218287	-4.27385	1.92125e-05	0.0171001	-0.000178585	chr10	119294173	Island	EMX2OS	Body		3'UTR;3'UTR;3'UTR	3'UTR;3'UTR;3'UTR	EMX2OS	EMX2OS
Activity	Airway	cg09116468	0.00862277	0.00201809	4.27273	1.9309e-05	0.017151	0.00145473	chr8	139473421	OpenSea	FAM135B	5'UTR		5'UTR;3'UTR	3'UTR;3'UTR;5'UTR;5'UTR;3'UTR;3'UTR	FAM135B	FAM135B
Activity	Airway	cg23045399	0.0103026	0.00241132	4.27257	1.93231e-05	0.017151	0.00128457	chr17	2134378	OpenSea	SMG6;SMG6;SMG6	Body;Body;Body				SMG6
Activity	Airway	cg11387564	-0.00826614	0.00193498	-4.27196	1.93765e-05	0.0171791	-0.000684021	chr5	169078121	OpenSea	DOCK2	Body		5'UTR	5'UTR;5'UTR	DOCK2	DOCK2
Activity	Airway	cg01893695	0.00618022	0.00144729	4.27019	1.95311e-05	0.0171826	0.000570096	chr14	77370443	OpenSea
Activity	Airway	cg04287966	0.00554207	0.00129767	4.27078	1.94789e-05	0.0171826	0.000542465	chr13	26441878	OpenSea	ATP8A2	Body		TSS200;5'UTR	TSS200;3'UTR;5'UTR	ATP8A2	AL138815.1;ATP8A2
Activity	Airway	cg07906855	-0.00873218	0.0020445	-4.27105	1.94553e-05	0.0171826	-0.000461693	chr3	9642468	Island
Activity	Airway	cg09470732	-0.00659674	0.00154463	-4.27075	1.94817e-05	0.0171826	-0.000120624	chr2	65357786	Island	RAB1A;RAB1A	TSS1500;TSS1500	Promoter_Associated	TSS1500;TSS1500;TSS1500;TSS1500;TSS1500	TSS1500;TSS1500;TSS1500;TSS1500;TSS1500	RAB1A	RAB1A
Activity	Airway	cg09793950	0.00496165	0.00116158	4.27147	1.94185e-05	0.0171826	0.000379498	chr20	39801224	OpenSea	PLCG1;PLCG1	Body;Body	Promoter_Associated	1stExon;5'UTR	1stExon;5'UTR	PLCG1	PLCG1
Activity	Airway	cg14575169	-0.00950335	0.00222571	-4.2698	1.95649e-05	0.0171826	-0.00142453	chr21	46339550	OpenSea	ITGB2-AS1;ITGB2-AS1;ITGB2-AS1;ITGB2-AS1;ITGB2-AS1;ITGB2-AS1;ITGB2;ITGB2;ITGB2	TSS1500;TSS1500;TSS1500;TSS1500;TSS1500;TSS1500;5'UTR;5'UTR;5'UTR	Promoter_Associated_Cell_type_specific	TSS1500;5'UTR;5'UTR;5'UTR;5'UTR;5'UTR;5'UTR	TSS1500;3'UTR;3'UTR;5'UTR;5'UTR;3'UTR;5'UTR;5'UTR;5'UTR;5'UTR;5'UTR;5'UTR;5'UTR;5'UTR;5'UTR;5'UTR;5'UTR	ITGB2-AS1;ITGB2	AL844908.5;ITGB2
Activity	Airway	cg14732324	-0.00407944	0.000955448	-4.26966	1.95767e-05	0.0171826	-9.4809e-05	chr5	528621	Island			Unclassified_Cell_type_specific
Activity	Airway	cg20770123	0.00927893	0.00217319	4.26973	1.95712e-05	0.0171826	0.000223598	chr17	68626722	OpenSea
Activity	Airway	cg25649784	0.0114362	0.00267793	4.27054	1.95e-05	0.0171826	0.00124384	chr8	115565512	OpenSea
Activity	Airway	cg03648063	0.00446698	0.00104652	4.26842	1.96865e-05	0.0172214	0.000740811	chr11	73003742	OpenSea	P2RY6;P2RY6;P2RY6;P2RY6;P2RY6;P2RY6;P2RY6;P2RY6	5'UTR;5'UTR;5'UTR;5'UTR;5'UTR;5'UTR;5'UTR;Body		TSS200;5'UTR;5'UTR;5'UTR;5'UTR;5'UTR;5'UTR;5'UTR	TSS200;5'UTR;5'UTR;5'UTR;5'UTR;5'UTR;5'UTR;5'UTR;5'UTR;5'UTR;5'UTR	P2RY6	P2RY6
Activity	Airway	cg04802221	0.00553479	0.00129662	4.26863	1.96675e-05	0.0172214	0.000226612	chr16	67223955	OpenSea	EXOC3L;EXOC3L	5'UTR;1stExon		5'UTR;5'UTR;5'UTR;1stExon;1stExon;1stExon	5'UTR;5'UTR;5'UTR;5'UTR;5'UTR;5'UTR;5'UTR;1stExon;1stExon;1stExon;1stExon;1stExon;1stExon;1stExon	EXOC3L	EXOC3L1
Activity	Airway	cg16699967	0.00533462	0.00124976	4.26852	1.96773e-05	0.0172214	0.000855917	chr9	113102728	OpenSea			Unclassified_Cell_type_specific
Activity	Airway	cg24580513	0.00717418	0.00168118	4.26734	1.97815e-05	0.0172853	0.000790532	chr21	27765345	OpenSea				TSS1500;5'UTR;5'UTR;5'UTR	TSS1500;5'UTR;5'UTR;5'UTR		AP001597.1;AP001596.6
Activity	Airway	cg24998192	0.00659252	0.00154505	4.26686	1.98245e-05	0.0173038	0.000842135	chr3	58820898	OpenSea	C3orf67;C3orf67-AS1	Body;Body		5'UTR;5'UTR;5'UTR;5'UTR	3'UTR;5'UTR;5'UTR;5'UTR;5'UTR	C3orf67;C3orf67-AS1	C3orf67;RP11-147N17.1
Activity	Airway	cg07337095	0.00790984	0.00185425	4.26579	1.99198e-05	0.0173677	0.000298823	chr5	126479118	OpenSea
Activity	Airway	cg07527259	-0.0108528	0.00254474	-4.26479	2.00093e-05	0.0173688	-0.00157514	chr13	103389305	OpenSea	CCDC168	Body		TSS200	TSS200	CCDC168	CCDC168
Activity	Airway	cg09071007	-0.00852016	0.00199765	-4.26509	1.99822e-05	0.0173688	-0.00135255	chr9	26954308	N_Shore	IFT74;IFT74	5'UTR;5'UTR		5'UTR;5'UTR	5'UTR;5'UTR;5'UTR	IFT74	IFT74
Activity	Airway	cg10775195	0.0118014	0.00276705	4.26498	1.99918e-05	0.0173688	0.000789956	chr14	77292399	OpenSea	C14orf166B	TSS1500		TSS1500;TSS1500	TSS1500;TSS1500;TSS1500;TSS1500;3'UTR	C14orf166B	C14orf166B;ANGEL1
Activity	Airway	cg18732855	0.0100593	0.0023584	4.26531	1.99629e-05	0.0173688	0.000668976	chr17	78939106	N_Shore	RPTOR;RPTOR	3'UTR;3'UTR		3'UTR;5'UTR	3'UTR;5'UTR	RPTOR	RPTOR
Activity	Airway	cg21429105	0.00615468	0.00144328	4.26437	2.00467e-05	0.0173822	0.000495347	chr2	27290873	N_Shelf	AGBL5	Body				AGBL5
Activity	Airway	cg00674628	-0.00569882	0.00133684	-4.2629	2.01792e-05	0.0174778	-0.000898115	chr14	102970251	N_Shelf			Unclassified_Cell_type_specific
Activity	Airway	cg00961451	0.00398649	0.000936005	4.25904	2.05304e-05	0.0174937	0.000581164	chr3	183625852	OpenSea
Activity	Airway	cg02319868	-0.00886584	0.00208006	-4.2623	2.02332e-05	0.0174937	-0.00129127	chr13	94885861	OpenSea	GPC6	Body				GPC6
Activity	Airway	cg03718411	0.0105201	0.00246863	4.2615	2.03058e-05	0.0174937	0.000956396	chr5	31280802	OpenSea	CDH6	Body				CDH6
Activity	Airway	cg04094838	-0.00422986	0.000992631	-4.26126	2.03278e-05	0.0174937	-0.000499111	chr2	45186145	S_Shelf				5'UTR	5'UTR		AC012354.6
Activity	Airway	cg09788281	0.0151147	0.00354804	4.26001	2.04421e-05	0.0174937	0.000914421	chr10	62662430	OpenSea	RHOBTB1;RHOBTB1;RHOBTB1;RHOBTB1	Body;Body;Body;Body				RHOBTB1
Activity	Airway	cg11752857	0.00894739	0.00209976	4.26115	2.03375e-05	0.0174937	0.000154318	chr17	76449599	S_Shelf	DNAH17	Body				DNAH17
Activity	Airway	cg12639019	0.0106298	0.00249401	4.26212	2.02493e-05	0.0174937	0.000377038	chr17	38734157	OpenSea			Unclassified_Cell_type_specific
Activity	Airway	cg12845529	-0.0139242	0.0032689	-4.25958	2.04809e-05	0.0174937	-0.00127808	chr16	62071495	S_Shore	CDH8	TSS1500		TSS1500	TSS1500	CDH8	CDH8
Activity	Airway	cg14850912	0.0102917	0.00241602	4.25977	2.04633e-05	0.0174937	0.00020699	chr2	148480516	OpenSea
Activity	Airway	cg15545733	-0.0117008	0.00274722	-4.25913	2.05228e-05	0.0174937	-0.000500691	chr7	101030221	OpenSea	COL26A1;COL26A1	Body;Body				COL26A1
Activity	Airway	cg17779400	0.00827138	0.00194096	4.26148	2.03074e-05	0.0174937	0.00120749	chr19	34975381	S_Shore	WTIP	Body				WTIP
Activity	Airway	cg23174344	-0.00528385	0.00124024	-4.26035	2.04106e-05	0.0174937	-8.73728e-05	chr12	62996482	Island	LINC01465;MIRLET7I	Body;TSS1500	Promoter_Associated	3'UTR;1stExon;TSS1500;TSS200	3'UTR;1stExon;TSS1500;TSS200	LINC01465;MIRLET7I	C12orf61;MIRLET7I;RP11-631N16.2
Activity	Airway	cg23946623	-0.00979759	0.00229964	-4.26048	2.03987e-05	0.0174937	-0.00119948	chr2	51260176	OpenSea	NRXN1;NRXN1	TSS1500;TSS1500		TSS1500;TSS1500;TSS1500;TSS1500;5'UTR	TSS1500;TSS1500;TSS1500;TSS1500;5'UTR	NRXN1	NRXN1;AC007682.1
Activity	Airway	cg24987100	-0.0102804	0.00241283	-4.26073	2.03761e-05	0.0174937	-0.0014862	chr19	2695405	OpenSea	GNG7	5'UTR		5'UTR	5'UTR	GNG7	GNG7
Activity	Airway	cg26716017	0.00741963	0.00174203	4.25918	2.05181e-05	0.0174937	0.00102396	chr7	135392359	OpenSea	SLC13A4	Body		TSS1500	TSS1500;TSS1500;3'UTR;3'UTR	SLC13A4	SLC13A4;AC091736.11
Activity	Airway	cg07192821	-0.00402298	0.000944834	-4.25787	2.06383e-05	0.0175303	-0.000127756	chr15	45003560	Island	B2M	TSS200	Promoter_Associated	TSS200;TSS200;TSS200;TSS200	TSS1500;TSS1500;TSS200;TSS200;TSS200;TSS200;TSS200;TSS200;TSS200	B2M	B2M;PATL2
Activity	Airway	cg18749178	0.00570424	0.00133978	4.25761	2.06624e-05	0.0175303	0.000816975	chr1	244264702	OpenSea
Activity	Airway	cg23405342	0.00909555	0.00213619	4.25785	2.06406e-05	0.0175303	0.000995634	chr17	57046983	OpenSea	PPM1E;PPM1E	Body;Body				PPM1E
Activity	Airway	cg26002218	-0.00474144	0.00111346	-4.25828	2.06005e-05	0.0175303	-0.000673526	chr14	103986227	N_Shore	CKB	Body	Unclassified		3'UTR;3'UTR;3'UTR;3'UTR	CKB	CKB
Activity	Airway	cg19538873	-0.00785955	0.00184613	-4.25732	2.06893e-05	0.0175343	-0.00134903	chr18	13794129	OpenSea
Activity	Airway	cg21242642	-0.00354741	0.000833536	-4.25585	2.08255e-05	0.0175956	-0.000447211	chr1	175121384	OpenSea			Unclassified
Activity	Airway	cg21818510	0.0080273	0.00188614	4.25593	2.08178e-05	0.0175956	0.00111419	chr2	920287	OpenSea
Activity	Airway	cg26117117	0.0083049	0.00195142	4.25582	2.08286e-05	0.0175956	0.000105325	chr14	51233271	OpenSea	NIN;NIN;NIN;NIN	Body;Body;Body;Body				NIN
Activity	Airway	cg23838005	-0.00957866	0.0022511	-4.2551	2.08958e-05	0.0176335	-0.000201788	chr17	74868604	S_Shore	MGAT5B;MGAT5B	Body;TSS200	Unclassified_Cell_type_specific	TSS200;5'UTR	TSS200;TSS200;5'UTR	MGAT5B	MGAT5B
Activity	Airway	cg13940134	0.00931241	0.00218872	4.25474	2.09295e-05	0.017643	0.000540743	chr6	37073050	OpenSea
Activity	Airway	cg07211415	-0.00847291	0.0019923	-4.25284	2.11079e-05	0.0177722	-0.000427885	chr1	49162877	OpenSea	AGBL4	Body	Unclassified			AGBL4
Activity	Airway	cg09582238	0.0127109	0.00298911	4.25239	2.11504e-05	0.0177722	0.00212937	chr1	916663	S_Shelf	PERM1;PERM1	Body;5'UTR		5'UTR	5'UTR	PERM1	C1orf170
Activity	Airway	cg15786971	0.00363693	0.000855249	4.25248	2.11414e-05	0.0177722	0.000101814	chr19	55795459	N_Shore	BRSK1	TSS200	Unclassified_Cell_type_specific	TSS200	TSS200	BRSK1	BRSK1
Activity	Airway	cg27127647	0.00799205	0.00187964	4.25191	2.11959e-05	0.0177915	0.00085933	chr14	91033621	OpenSea	TTC7B	Body		TSS1500;3'UTR	TSS1500;3'UTR;3'UTR	TTC7B	RP11-1078H9.2;TTC7B
Activity	Airway	cg19405043	0.00904851	0.00212827	4.25158	2.12268e-05	0.0177985	0.00022917	chr5	31939970	OpenSea	PDZD2	Body			5'UTR;5'UTR	PDZD2	PDZD2
Activity	Airway	cg12046375	-0.00621543	0.00146201	-4.2513	2.12531e-05	0.0178016	-6.5642e-05	chr1	150459886	OpenSea	TARS2	TSS200	Promoter_Associated	TSS1500;TSS200;TSS200;TSS200;TSS200;5'UTR;1stExon	TSS1500;TSS1500;TSS200;TSS200;TSS200;TSS200;TSS200;5'UTR;1stExon	TARS2	TARS2
Activity	Airway	cg25095029	0.00697342	0.00164083	4.24993	2.13835e-05	0.0178918	0.000212138	chr18	72268148	S_Shelf
Activity	Airway	cg01846164	-0.00205211	0.000482934	-4.24925	2.14489e-05	0.0179085	-4.47856e-05	chr19	49977398	OpenSea	FLT3LG;FLT3LG;FLT3LG;FLT3LG;FLT3LG	TSS1500;TSS200;TSS200;TSS200;TSS200	Promoter_Associated	TSS200	TSS200	FLT3LG	FLT3LG
Activity	Airway	cg14194253	0.00488977	0.00115072	4.2493	2.14437e-05	0.0179085	0.000205093	chr11	134340440	S_Shelf				5'UTR;5'UTR	5'UTR;5'UTR		RP11-627G23.1
Activity	Airway	cg01518219	-0.00684844	0.00161203	-4.24834	2.15359e-05	0.0179431	-7.77367e-05	chr4	91048916	Island	FAM190A;FAM190A	5'UTR;1stExon		1stExon;5'UTR	1stExon;1stExon;5'UTR;5'UTR	FAM190A	FAM190A
Activity	Airway	cg05195017	-0.00750393	0.00176629	-4.2484	2.15303e-05	0.0179431	-0.00109098	chr2	242758725	N_Shore	NEU4;NEU4;NEU4;NEU4;NEU4	3'UTR;3'UTR;3'UTR;3'UTR;3'UTR	Unclassified_Cell_type_specific	3'UTR;3'UTR;3'UTR;3'UTR	5'UTR;3'UTR;3'UTR;3'UTR;3'UTR;3'UTR	NEU4	NEU4
Activity	Airway	cg12915854	0.00434045	0.0010218	4.24784	2.15842e-05	0.0179644	0.000549662	chr15	65679249	OpenSea	IGDCC4	Body		TSS1500	TSS1500;TSS1500;TSS1500;3'UTR	IGDCC4	IGDCC4
Activity	Airway	cg03594290	0.00754482	0.00177648	4.24706	2.16599e-05	0.0180083	0.00104247	chr20	18964793	OpenSea
Activity	Airway	cg03931682	0.00580964	0.00136863	4.24486	2.18729e-05	0.0181472	0.000117015	chr4	16193219	OpenSea	TAPT1	Body		TSS200;3'UTR	3'UTR;3'UTR;TSS200;TSS200;3'UTR;3'UTR;3'UTR;3'UTR;3'UTR	TAPT1	TAPT1
Activity	Airway	cg22272994	-0.00946307	0.00222929	-4.24488	2.18714e-05	0.0181472	-0.00126095	chr10	48481389	OpenSea			Unclassified_Cell_type_specific
Activity	Airway	cg05409419	0.00554578	0.00130731	4.24212	2.21416e-05	0.0181758	0.000141265	chr14	30953702	OpenSea				3'UTR;3'UTR	3'UTR;3'UTR		RP11-1103G16.1
Activity	Airway	cg07342790	-0.00969036	0.00228418	-4.24237	2.21169e-05	0.0181758	-0.000310127	chr11	102962134	N_Shore	DCUN1D5	Body	Promoter_Associated	3'UTR	3'UTR;3'UTR	DCUN1D5	DCUN1D5
Activity	Airway	cg08917429	0.00330188	0.000778002	4.24405	2.19518e-05	0.0181758	0.000535483	chr17	48634213	N_Shore	CACNA1G-AS1	Body		3'UTR;3'UTR	3'UTR;3'UTR	CACNA1G-AS1	RP11-94C24.10
Activity	Airway	cg10345036	-0.0112219	0.00264533	-4.24214	2.214e-05	0.0181758	-0.001127	chr20	4756422	OpenSea
Activity	Airway	cg11901695	0.00702517	0.00165531	4.24401	2.19563e-05	0.0181758	0.000166289	chr2	1291450	OpenSea	SNTG2	Body			5'UTR	SNTG2	SNTG2
Activity	Airway	cg11977229	0.0125317	0.00295294	4.24378	2.19782e-05	0.0181758	0.00121513	chr8	27761834	OpenSea	SCARA5	Body		TSS200	TSS200	SCARA5	RP11-597M17.1
Activity	Airway	cg13193497	0.00634982	0.0014966	4.24282	2.20726e-05	0.0181758	0.000829638	chr6	159344810	OpenSea
Activity	Airway	cg16074228	-0.0124005	0.00292285	-4.24261	2.20936e-05	0.0181758	-0.00108349	chr6	74072261	N_Shore	C6orf221	TSS200		TSS200	TSS200	C6orf221	C6orf221
Activity	Airway	cg19365884	0.00272914	0.000643389	4.24181	2.21722e-05	0.0181758	2.39642e-05	chr6	32163814	Island	GPSM3;NOTCH4	TSS1500;Body	Promoter_Associated	TSS1500	3'UTR;3'UTR;TSS1500	GPSM3;NOTCH4	NOTCH4;GPSM3
Activity	Airway	cg19908151	0.00645889	0.00152255	4.24216	2.21377e-05	0.0181758	0.000435493	chr15	68908107	OpenSea	CORO2B	Body		TSS1500;5'UTR	TSS1500;5'UTR	CORO2B	CORO2B
Activity	Airway	cg20092942	-0.00961202	0.00226512	-4.24349	2.20075e-05	0.0181758	-0.0015387	chr3	177538695	OpenSea	KCCAT211	Body		5'UTR	5'UTR	KCCAT211	RP11-91K9.1
Activity	Airway	cg20182985	-0.00643833	0.00151787	-4.24169	2.21842e-05	0.0181758	-0.00015475	chr17	79871841	N_Shelf	SIRT7	Body			3'UTR;3'UTR;3'UTR;3'UTR;3'UTR;3'UTR;3'UTR	SIRT7	SIRT7
Activity	Airway	cg03745160	0.00738935	0.00174231	4.24112	2.22408e-05	0.0182033	0.0010479	chr19	17393902	S_Shore	ANKLE1	Body	Promoter_Associated			ANKLE1
Activity	Airway	cg04375897	0.0116265	0.00274185	4.24039	2.23129e-05	0.0182434	0.00109973	chr4	159603427	OpenSea	ETFDH;ETFDH;ETFDH	1stExon;Body;Body			1stExon;5'UTR;5'UTR;5'UTR;5'UTR	ETFDH	ETFDH
Activity	Airway	cg13971680	-0.00821922	0.0019385	-4.23999	2.23526e-05	0.0182569	-0.000847989	chr3	194090448	OpenSea	LRRC15;LRRC15;LRRC15;LRRC15	1stExon;1stExon;5'UTR;5'UTR	Unclassified_Cell_type_specific	1stExon;1stExon;5'UTR;5'UTR	1stExon;1stExon;5'UTR;5'UTR	LRRC15	LRRC15
Activity	Airway	cg03974204	0.0152643	0.00360251	4.23712	2.26409e-05	0.018397	0.000763364	chr10	124252811	OpenSea	HTRA1	Body				HTRA1
Activity	Airway	cg05423418	0.00621066	0.0014657	4.23734	2.26179e-05	0.018397	0.00102526	chr6	32044254	N_Shelf	TNXB	Body				TNXB
Activity	Airway	cg08870177	0.00541756	0.00127854	4.23731	2.26209e-05	0.018397	0.000660566	chr2	31480304	OpenSea	EHD3	Body				EHD3
Activity	Airway	cg16960396	0.00559717	0.00132084	4.23757	2.25951e-05	0.018397	0.000880088	chr7	157588520	S_Shore	PTPRN2;PTPRN2;PTPRN2	Body;Body;Body	Unclassified_Cell_type_specific			PTPRN2
Activity	Airway	cg19092708	0.00635699	0.00149999	4.23801	2.25513e-05	0.018397	0.000847101	chr19	40772212	OpenSea	AKT2;AKT2;AKT2	5'UTR;5'UTR;5'UTR		TSS1500;TSS1500;5'UTR;5'UTR;5'UTR;3'UTR	5'UTR;5'UTR;5'UTR;TSS1500;TSS1500;TSS1500;TSS1500;1stExon;1stExon;5'UTR;5'UTR;5'UTR;5'UTR;5'UTR;5'UTR;5'UTR;3'UTR;3'UTR	AKT2	AKT2
Activity	Airway	cg11864609	-0.00579063	0.00136673	-4.23685	2.26678e-05	0.0183999	-0.000493395	chr3	184098911	N_Shore	THPO;THPO;THPO;THPO;THPO;THPO;CHRD;CHRD;CHRD;CHRD;CHRD;CHRD	TSS1500;TSS1500;TSS1500;TSS1500;TSS1500;TSS1500;5'UTR;5'UTR;ExonBnd;Body;Body;Body		TSS1500;1stExon;5'UTR	TSS1500;5'UTR;5'UTR;5'UTR;TSS1500;TSS1500;1stExon;5'UTR;1stExon;1stExon;5'UTR;5'UTR;3'UTR;ExonBnd;5'UTR;5'UTR;3'UTR	THPO;CHRD	CHRD
Activity	Airway	cg14081465	-0.0141673	0.00334546	-4.23477	2.28781e-05	0.0185327	-0.000899659	chr9	119722239	OpenSea	ASTN2;ASTN2;ASTN2	Body;Body;Body		5'UTR	5'UTR	ASTN2	ASTN2
Activity	Airway	cg25634032	0.00543973	0.00128454	4.23477	2.28784e-05	0.0185327	0.000928829	chr11	67135897	N_Shelf	LOC100130987;CLCF1;CLCF1	Body;Body;5'UTR	Unclassified	TSS1500;3'UTR;5'UTR	TSS1500;3'UTR;5'UTR	LOC100130987;CLCF1	CLCF1;AP003419.11
Activity	Airway	cg19453181	0.00578782	0.00136693	4.23416	2.29406e-05	0.018564	6.92888e-05	chr15	48011002	Island	SEMA6D;SEMA6D;SEMA6D;SEMA6D;SEMA6D;SEMA6D;SEMA6D;SEMA6D;SEMA6D;SEMA6D;SEMA6D;SEMA6D	5'UTR;1stExon;1stExon;5'UTR;5'UTR;1stExon;1stExon;1stExon;5'UTR;5'UTR;5'UTR;1stExon	Unclassified_Cell_type_specific	1stExon;1stExon;5'UTR;5'UTR;5'UTR;5'UTR;5'UTR;5'UTR	1stExon;1stExon;5'UTR;5'UTR;5'UTR;5'UTR;5'UTR;5'UTR;5'UTR;5'UTR;5'UTR;5'UTR	SEMA6D	SEMA6D
Activity	Airway	cg18881937	-0.0131956	0.00311676	-4.23374	2.29839e-05	0.0185666	-0.00190127	chr19	52306961	OpenSea	FPR3	5'UTR		5'UTR	5'UTR	FPR3	FPR3
Activity	Airway	cg21213332	-0.00475555	0.00112327	-4.23367	2.2991e-05	0.0185666	-0.000519294	chr21	45345433	OpenSea	AGPAT3;AGPAT3	5'UTR;5'UTR		5'UTR;5'UTR;5'UTR;5'UTR;5'UTR	5'UTR;5'UTR;5'UTR;5'UTR;5'UTR;5'UTR;5'UTR;5'UTR	AGPAT3	AGPAT3
Activity	Airway	cg00554570	0.00288553	0.000681755	4.23251	2.31102e-05	0.0186057	4.77408e-05	chr17	78880228	Island	RPTOR;RPTOR	Body;Body		5'UTR	5'UTR;5'UTR	RPTOR	RPTOR
Activity	Airway	cg15082024	-0.0041454	0.000979323	-4.23292	2.30672e-05	0.0186057	-0.00054822	chr3	197186132	S_Shelf				5'UTR;TSS1500	5'UTR;TSS1500		AC128709.2;AC128709.3
Activity	Airway	cg25260865	-0.0104363	0.00246572	-4.23256	2.31045e-05	0.0186057	-0.000989205	chr3	124932002	S_Shore	SLC12A8	TSS1500	Unclassified_Cell_type_specific	TSS1500	TSS1500;TSS1500	SLC12A8	SLC12A8
Activity	Airway	cg09832911	0.00745091	0.00176064	4.23194	2.31687e-05	0.0186338	0.00118714	chr10	45923678	S_Shore	ALOX5	Body			5'UTR	ALOX5	ALOX5
Activity	Airway	cg04633676	0.00461685	0.00109132	4.2305	2.3317e-05	0.0187339	0.000768268	chr17	32581220	OpenSea	CCL2	TSS1500		TSS1500	TSS1500	CCL2	CCL2
Activity	Airway	cg08899632	0.00563777	0.00133309	4.22911	2.34621e-05	0.0188169	7.37666e-05	chr20	50809000	S_Shore	ZFP64;ZFP64;ZFP64;ZFP64	TSS1500;TSS1500;TSS1500;TSS1500		TSS1500;TSS1500;TSS1500;TSS1500;TSS1500;TSS1500;TSS1500	TSS1500;TSS1500;TSS1500;TSS1500;TSS1500;TSS1500;TSS1500;3'UTR	ZFP64	ZFP64
Activity	Airway	cg17552742	0.0046679	0.00110377	4.22905	2.34681e-05	0.0188169	0.000793767	chr16	3631153	OpenSea				TSS200	TSS200		RP11-461A8.1
Activity	Airway	cg05903223	-0.00454776	0.00107543	-4.22877	2.34971e-05	0.0188211	-4.15139e-05	chr7	35836570	N_Shelf				3'UTR	3'UTR;3'UTR;3'UTR		AC007551.3
Activity	Airway	cg10782380	-0.00374507	0.000885745	-4.22816	2.35609e-05	0.0188531	-6.98224e-05	chr11	9113167	Island	SCUBE2;SCUBE2	TSS200;TSS200	Unclassified_Cell_type_specific	TSS200;TSS200;TSS200;TSS200;3'UTR	TSS200;TSS200;TSS200;TSS200;3'UTR	SCUBE2	SCUBE2
Activity	Airway	cg00522262	0.0135595	0.00320733	4.22765	2.36141e-05	0.0188764	0.00203021	chr22	30713066	OpenSea	TBC1D10A;TBC1D10A	Body;Body		3'UTR	3'UTR;5'UTR	TBC1D10A	TBC1D10A;MTMR3
Activity	Airway	cg21153102	0.014031	0.00331936	4.22701	2.36821e-05	0.0189116	0.00172816	chr15	41252147	OpenSea
Activity	Airway	cg14002258	-0.00587551	0.00139054	-4.22534	2.38577e-05	0.0190326	-0.000908036	chr8	144432274	OpenSea	TOP1MT;TOP1MT	5'UTR;5'UTR		TSS200;5'UTR;5'UTR;3'UTR	5'UTR;3'UTR;TSS200;5'UTR;5'UTR;5'UTR;3'UTR	TOP1MT	TOP1MT;U6
Activity	Airway	cg01748326	0.0133062	0.00314982	4.22442	2.39556e-05	0.019041	0.000881668	chr7	143104089	OpenSea	EPHA1-AS1;EPHA1	TSS1500;Body		TSS1500	3'UTR;TSS1500;TSS1500;3'UTR	EPHA1-AS1;EPHA1	EPHA1;AC092214.10
Activity	Airway	cg22101098	0.0118277	0.00279988	4.22436	2.39617e-05	0.019041	0.000817158	chr6	25830789	OpenSea	SLC17A1	5'UTR		TSS200;5'UTR;5'UTR	TSS200;5'UTR;5'UTR;5'UTR	SLC17A1	SLC17A1
Activity	Airway	cg24636357	0.00744273	0.00176187	4.22433	2.3965e-05	0.019041	0.00104651	chr6	131458368	S_Shore	AKAP7	Body		TSS200	TSS200	AKAP7	AKAP7
Activity	Airway	cg26458439	0.00777575	0.00184057	4.22465	2.39317e-05	0.019041	0.000246492	chr14	102368121	OpenSea	PPP2R5C;PPP2R5C;PPP2R5C;PPP2R5C;PPP2R5C	Body;Body;Body;Body;Body			TSS200;5'UTR	PPP2R5C	PPP2R5C
Activity	Airway	cg17663860	0.00844658	0.00199969	4.22395	2.40058e-05	0.0190543	0.00134629	chr14	54584802	OpenSea
Activity	Airway	cg05959476	0.00530915	0.00125726	4.22279	2.41293e-05	0.0190619	0.000843711	chr5	141139928	OpenSea			Unclassified_Cell_type_specific
Activity	Airway	cg10568297	-0.00871204	0.00206302	-4.22296	2.41115e-05	0.0190619	-0.00149283	chr7	5321676	N_Shore	SLC29A4;SLC29A4	TSS1500;TSS1500		TSS1500;TSS1500;TSS1500	TSS1500;TSS1500;TSS1500;TSS1500;5'UTR	SLC29A4	SLC29A4
Activity	Airway	cg12393605	-0.014778	0.00349945	-4.22294	2.41138e-05	0.0190619	-0.000269187	chr5	159592379	OpenSea
Activity	Airway	cg21361894	0.0066437	0.00157332	4.22273	2.41364e-05	0.0190619	6.44427e-05	chr4	20599849	OpenSea	SLIT2;SLIT2;SLIT2	Body;Body;Body			TSS200	SLIT2	SLIT2
Activity	Airway	cg25097095	0.00747958	0.00177092	4.22356	2.4047e-05	0.0190619	0.0011607	chr17	26216277	N_Shelf	LYRM9	5'UTR		3'UTR;5'UTR;5'UTR	3'UTR;5'UTR;5'UTR	LYRM9	C17orf108
Activity	Airway	cg11800943	0.00711915	0.00168618	4.22206	2.42076e-05	0.0190883	0.00105561	chr6	118606405	OpenSea	SLC35F1	Body	Unclassified_Cell_type_specific			SLC35F1
Activity	Airway	cg27402579	0.0121061	0.00286742	4.22196	2.42182e-05	0.0190883	0.00106587	chr10	121579007	S_Shore	INPP5F;INPP5F	1stExon;Body		1stExon;TSS200	1stExon;TSS200	INPP5F	INPP5F
Activity	Airway	cg09290065	0.00565685	0.00134002	4.22148	2.42705e-05	0.0191104	0.000520785	chr12	5673852	OpenSea	ANO2;ANO2	Body;Body		TSS200	TSS1500;TSS200	ANO2	ANO2
Activity	Airway	cg05375705	0.0080852	0.00191569	4.22051	2.43751e-05	0.0191736	0.000481721	chr8	27788799	OpenSea	SCARA5	Body				SCARA5
Activity	Airway	cg05225684	-0.00717125	0.00170035	-4.21752	2.47003e-05	0.0193329	-0.00107411	chr14	53257343	N_Shore	GNPNAT1	5'UTR		5'UTR;5'UTR	5'UTR;5'UTR;5'UTR	GNPNAT1	GNPNAT1
Activity	Airway	cg05304556	-0.00784625	0.00186024	-4.21788	2.46611e-05	0.0193329	-0.000911024	chr6	36850806	N_Shelf				5'UTR;5'UTR	5'UTR;5'UTR		C6orf89;PI16
Activity	Airway	cg17703658	-0.00698743	0.00165671	-4.21766	2.46846e-05	0.0193329	-0.000124385	chr12	57914352	N_Shore	DDIT3	TSS200	Promoter_Associated	TSS1500;TSS1500;TSS200;TSS200;TSS200	TSS1500;TSS1500;TSS1500;TSS1500;TSS200;TSS200;TSS200;TSS200	DDIT3	MIR616;MBD6;DDIT3
Activity	Airway	cg21556281	0.00590923	0.00140109	4.21759	2.4693e-05	0.0193329	0.000833424	chr7	27154720	N_Shore	HOXA3;HOXA3;HOXA3	5'UTR;TSS1500;5'UTR		5'UTR;TSS1500;TSS1500;5'UTR;TSS1500;5'UTR;5'UTR	5'UTR;TSS1500;TSS1500;5'UTR;TSS1500;TSS1500;5'UTR;5'UTR;5'UTR;5'UTR;3'UTR	HOXA3	HOXA3;HOXA-AS2
Activity	Airway	cg23996306	-0.00507657	0.00120353	-4.21806	2.46409e-05	0.0193329	-7.54765e-05	chr2	136743411	Island	DARS	TSS200	Promoter_Associated	5'UTR;5'UTR;TSS200;TSS1500;5'UTR;5'UTR	5'UTR;5'UTR;5'UTR;5'UTR;5'UTR;TSS200;TSS1500;TSS1500;1stExon;1stExon;5'UTR;5'UTR	DARS	DARS;AC093391.2
Activity	Airway	cg07013032	0.00825215	0.00195711	4.21651	2.48111e-05	0.0194004	0.000184391	chr16	23074005	OpenSea	USP31	3'UTR		3'UTR;1stExon	3'UTR;1stExon	USP31	USP31;RP11-20G6.3
Activity	Airway	cg06794504	0.00569849	0.00135172	4.21573	2.48973e-05	0.0194485	0.000534819	chr16	89987128	N_Shore	MC1R;MC1R;TUBB3	1stExon;3'UTR;TSS1500		1stExon;3'UTR;3'UTR;TSS1500;ExonBnd	1stExon;3'UTR;TSS1500;3'UTR;TSS1500;TSS1500;ExonBnd	MC1R;TUBB3	MC1R;RP11-566K11.4;TUBB3;RP11-566K11.2
Activity	Airway	cg19266034	-0.005165	0.0012255	-4.21461	2.50207e-05	0.0195255	-0.000199587	chr7	108210536	Island	THAP5;DNAJB9;THAP5;DNAJB9	TSS1500;1stExon;TSS1500;5'UTR		1stExon;5'UTR;TSS1500;TSS1500;TSS1500;TSS1500	TSS1500;1stExon;5'UTR;TSS1500;TSS1500;TSS1500;1stExon;TSS1500;5'UTR;TSS1500;TSS1500;TSS1500;TSS1500	THAP5;DNAJB9	THAP5;DNAJB9;PNPLA8
Activity	Airway	cg07716110	0.00692095	0.00164228	4.21423	2.50627e-05	0.019539	0.000130997	chr17	15994753	OpenSea	NCOR1;NCOR1	Body;Body		3'UTR	3'UTR	NCOR1	NCOR1
Activity	Airway	cg03768634	0.00667898	0.00158563	4.2122	2.5289e-05	0.0195799	0.000983331	chr8	8310618	OpenSea			Unclassified_Cell_type_specific
Activity	Airway	cg05774358	-0.0105625	0.00250709	-4.21307	2.51927e-05	0.0195799	-0.000561428	chr4	120001762	OpenSea
Activity	Airway	cg09777220	0.010865	0.002579	4.21288	2.52137e-05	0.0195799	0.000632197	chr1	55031308	OpenSea	ACOT11;ACOT11	Body;Body	Unclassified	5'UTR	5'UTR;5'UTR	ACOT11	ACOT11
Activity	Airway	cg10167303	0.00304548	0.000722999	4.21229	2.52795e-05	0.0195799	0.000424541	chr3	47000909	OpenSea	CCDC12;CCDC12;CCDC12	Body;Body;Body			3'UTR;3'UTR;3'UTR	CCDC12	CCDC12
Activity	Airway	cg10474881	0.00738054	0.00175179	4.21313	2.51852e-05	0.0195799	0.00114523	chr6	114181686	Island	MARCKS	Body				MARCKS
Activity	Airway	cg15511879	0.00988221	0.00234583	4.21268	2.52359e-05	0.0195799	0.00108449	chr2	191372138	OpenSea	NEMP2	3'UTR		3'UTR	3'UTR;3'UTR	NEMP2	TMEM194B;MFSD6
Activity	Airway	cg27383174	0.0072969	0.00173214	4.21264	2.52398e-05	0.0195799	0.000300108	chr3	148450860	OpenSea	AGTR1;AGTR1;AGTR1;AGTR1;AGTR1	5'UTR;5'UTR;5'UTR;5'UTR;5'UTR		5'UTR;5'UTR;5'UTR;5'UTR;5'UTR	5'UTR;5'UTR;5'UTR;5'UTR;5'UTR	AGTR1	AGTR1
Activity	Airway	cg09107343	0.0157571	0.00374216	4.21069	2.54592e-05	0.0196922	0.00155611	chr17	6161252	OpenSea
Activity	Airway	cg20532148	-0.00762817	0.00181174	-4.21041	2.54913e-05	0.0196978	-0.0011253	chr18	48171572	OpenSea	MAPK4;MAPK4;MAPK4	5'UTR;5'UTR;5'UTR		5'UTR;5'UTR	5'UTR;5'UTR	MAPK4	MAPK4
Activity	Airway	cg11185452	0.00624944	0.00148442	4.21002	2.55349e-05	0.0197121	5.05551e-05	chr14	69865072	Island	SLC39A9;ERH	TSS1500;TSS200	Promoter_Associated	TSS1500;TSS1500;TSS1500;1stExon;5'UTR;TSS200;TSS200	TSS1500;TSS1500;TSS1500;TSS1500;TSS1500;1stExon;TSS200;TSS200;1stExon;5'UTR;TSS200;TSS200;5'UTR	SLC39A9;ERH	SLC39A9;ERH
Activity	Airway	cg01643624	0.00807842	0.00191957	4.20846	2.57117e-05	0.0197197	0.00100984	chr11	8954893	OpenSea	C11orf16	TSS1500		TSS1500;TSS1500;TSS1500	TSS1500;TSS1500;TSS1500;TSS1500;TSS1500;TSS1500	C11orf16	C11orf16
Activity	Airway	cg01806085	0.00993098	0.00235998	4.20809	2.57543e-05	0.0197197	0.000866658	chr17	57583133	OpenSea	LINC01476	Body				LINC01476
Activity	Airway	cg02019528	0.0115086	0.00273425	4.20906	2.56435e-05	0.0197197	0.00115765	chr14	101470446	OpenSea
Activity	Airway	cg04007987	0.00962303	0.00228599	4.20957	2.55853e-05	0.0197197	0.000226113	chr17	72241818	OpenSea	TTYH2	Body			5'UTR;5'UTR	TTYH2	TTYH2
Activity	Airway	cg04567800	0.00869183	0.00206532	4.20846	2.57118e-05	0.0197197	0.00108732	chr19	8067997	OpenSea	ELAVL1	5'UTR		TSS1500;5'UTR	TSS1500;5'UTR	ELAVL1	ELAVL1
Activity	Airway	cg05206937	-0.00407082	0.000967323	-4.20834	2.57255e-05	0.0197197	-8.64255e-05	chr16	3109206	Island	MMP25-AS1;MMP25	Body;3'UTR	Promoter_Associated	3'UTR;3'UTR;3'UTR;TSS1500;1stExon;1stExon;1stExon;TSS200;3'UTR	3'UTR;3'UTR;3'UTR;TSS1500;1stExon;1stExon;1stExon;TSS200;3'UTR	MMP25-AS1;MMP25	RP11-473M20.7;MMP25
Activity	Airway	cg06307058	0.0126744	0.00301217	4.20773	2.57949e-05	0.0197197	0.000654095	chr4	159943439	OpenSea	C4orf45	Body		3'UTR	3'UTR	C4orf45	C4orf45
Activity	Airway	cg14519392	0.0109855	0.00261067	4.20792	2.57731e-05	0.0197197	0.00164783	chr6	4140258	S_Shelf				5'UTR;5'UTR	5'UTR;5'UTR		RP3-400B16.4;RP3-400B16.1
Activity	Airway	cg22344021	0.00471693	0.00112079	4.20858	2.56983e-05	0.0197197	0.000639266	chr20	10333308	OpenSea				3'UTR	3'UTR;3'UTR		RP5-839B4.7
Activity	Airway	cg27644733	0.0041794	0.000992868	4.20942	2.56029e-05	0.0197197	6.5898e-05	chr16	9857216	OpenSea	GRIN2A;GRIN2A;GRIN2A	Body;Body;Body			3'UTR	GRIN2A	GRIN2A
Activity	Airway	cg20847228	0.00582765	0.00138517	4.20716	2.58596e-05	0.01975	0.000914815	chr3	50297087	N_Shore			Gene_Associated	TSS1500	TSS1500;TSS1500		U73166.2
Activity	Airway	cg13468667	-0.00894206	0.00212592	-4.20621	2.59688e-05	0.0197821	-0.00119474	chr18	3411996	OpenSea	TGIF1	TSS200	Unclassified	TSS200	TSS1500;TSS1500;1stExon;TSS200;5'UTR	TGIF1	TGIF1
Activity	Airway	cg17242143	0.0136842	0.00325339	4.20614	2.59769e-05	0.0197821	0.000279114	chr1	6278786	OpenSea	RNF207	Body		3'UTR	5'UTR;3'UTR;5'UTR	RNF207	RNF207
Activity	Airway	cg19838506	0.00971409	0.00230928	4.20654	2.59311e-05	0.0197821	0.00111418	chr7	13025242	OpenSea
Activity	Airway	cg09799091	0.0109996	0.00261537	4.20576	2.60208e-05	0.0197964	0.000754356	chr8	104241650	OpenSea	BAALC;BAALC	3'UTR;3'UTR		3'UTR;3'UTR;TSS200;3'UTR	3'UTR;3'UTR;TSS200;3'UTR;3'UTR	BAALC	BAALC;RP11-318M2.3;RP11-318M2.2
Activity	Airway	cg20195623	-0.00596912	0.00141947	-4.20517	2.60882e-05	0.0198286	-0.000188352	chr1	182371014	OpenSea	TEDDM1	TSS1500		TSS1500	TSS1500	TEDDM1	TEDDM1
Activity	Airway	cg00372692	0.00588075	0.00139856	4.20486	2.6124e-05	0.0198366	0.000424154	chr2	204800409	OpenSea	ICOS	TSS1500		TSS1500;TSS1500	TSS1500;TSS1500	ICOS	ICOS
Activity	Airway	cg12559866	0.00884657	0.00210434	4.20396	2.62284e-05	0.0198585	0.000347301	chr18	28842033	OpenSea
Activity	Airway	cg16854444	0.00643817	0.00153143	4.20403	2.62204e-05	0.0198585	0.000147006	chr9	37081363	S_Shore	EBLN3	Body		5'UTR;5'UTR	5'UTR;5'UTR	EBLN3	RP11-220I1.1
Activity	Airway	cg18021847	0.00608343	0.00144701	4.20415	2.6206e-05	0.0198585	0.000124559	chr8	105275730	OpenSea
Activity	Airway	cg03953246	0.00801247	0.00190649	4.20273	2.6371e-05	0.0198842	0.00127194	chr15	47967175	OpenSea				5'UTR;5'UTR	5'UTR;5'UTR;5'UTR;5'UTR		SEMA6D
Activity	Airway	cg05277096	0.00686761	0.0016345	4.20165	2.64976e-05	0.0198842	0.00118332	chr3	73672998	N_Shore	PDZRN3	Body		1stExon;5'UTR	1stExon;5'UTR	PDZRN3	PDZRN3-AS1
Activity	Airway	cg06464452	-0.0063708	0.00151595	-4.2025	2.6398e-05	0.0198842	-0.000145375	chr4	77227879	Island	STBD1;STBD1	1stExon;5'UTR	Promoter_Associated	5'UTR;1stExon;5'UTR	5'UTR;1stExon;5'UTR;3'UTR	STBD1	STBD1;FAM47E
Activity	Airway	cg06999074	0.00864405	0.00205644	4.2034	2.62935e-05	0.0198842	0.000668289	chr1	77404331	OpenSea	ST6GALNAC5	Body		5'UTR	5'UTR	ST6GALNAC5	ST6GALNAC5
Activity	Airway	cg08429502	0.00861538	0.00205005	4.20253	2.6395e-05	0.0198842	0.000741411	chr22	49070415	OpenSea	FAM19A5;FAM19A5	Body;Body		5'UTR	5'UTR	FAM19A5	FAM19A5
Activity	Airway	cg09795194	-0.00281533	0.00066999	-4.20205	2.64507e-05	0.0198842	-2.91976e-05	chr17	19770910	Island	ULK2;ULK2;ULK2;ULK2	1stExon;5'UTR;5'UTR;1stExon	Promoter_Associated	1stExon;1stExon;5'UTR;5'UTR	1stExon;1stExon;5'UTR;5'UTR	ULK2	ULK2
Activity	Airway	cg13384138	0.00569962	0.00135601	4.20321	2.63152e-05	0.0198842	0.000403594	chr22	46778947	S_Shore	CELSR1	Body				CELSR1
Activity	Airway	cg15390517	-0.0101553	0.00241707	-4.2015	2.65147e-05	0.0198842	-0.000674658	chr12	648437	OpenSea	B4GALNT3	Body	Unclassified_Cell_type_specific	TSS1500	TSS1500;5'UTR	B4GALNT3	B4GALNT3
Activity	Airway	cg16758532	-0.00831862	0.00197984	-4.20165	2.64973e-05	0.0198842	-0.000209307	chr13	96368528	OpenSea	DNAJC3	Body		TSS1500	TSS1500	DNAJC3	snR65
Activity	Airway	cg21312695	-0.0108651	0.00258572	-4.20197	2.64599e-05	0.0198842	-0.000405856	chr2	29597701	OpenSea	ALK	Body				ALK
Activity	Airway	cg14601709	-0.00700354	0.00166702	-4.20124	2.6546e-05	0.0198888	-0.00015611	chr6	35027147	OpenSea	ANKS1A	Body		5'UTR	5'UTR	ANKS1A	ANKS1A
Activity	Airway	cg09373765	0.00485688	0.00115641	4.19996	2.66965e-05	0.0199489	8.95905e-05	chr2	39320345	OpenSea	SOS1	Body		5'UTR;5'UTR	5'UTR;5'UTR	SOS1	SOS1
Activity	Airway	cg19331040	0.00476923	0.00113556	4.19991	2.67021e-05	0.0199489	6.25567e-05	chr6	30882208	Island	VARS2;VARS2;VARS2	1stExon;5'UTR;5'UTR	Promoter_Associated	5'UTR;1stExon;5'UTR;5'UTR;1stExon	5'UTR;1stExon;5'UTR;5'UTR;5'UTR;1stExon;1stExon;5'UTR;5'UTR;5'UTR	VARS2	VARS2
Activity	Airway	cg24619407	0.0134772	0.00320881	4.20005	2.66853e-05	0.0199489	0.00175811	chr18	56296349	OpenSea	ALPK2	TSS200		TSS200	TSS200	ALPK2	ALPK2
Activity	Airway	cg12336252	-0.00647633	0.00154227	-4.19923	2.67829e-05	0.0199903	-0.000189618	chr6	138910068	OpenSea			Unclassified		3'UTR		NHSL1
Activity	Airway	cg24130564	0.00544638	0.00129769	4.19697	2.70509e-05	0.0201712	8.72558e-05	chr14	104152367	OpenSea	KLC1;KLC1;KLC1	Body;Body;3'UTR		3'UTR;3'UTR;3'UTR	3'UTR;3'UTR;3'UTR;3'UTR;TSS1500;TSS1500;3'UTR	KLC1	KLC1
Activity	Airway	cg02633413	-0.0128206	0.00305528	-4.1962	2.71428e-05	0.0201825	-0.000969001	chr5	176238343	S_Shore	UNC5A	Body	Unclassified			UNC5A
Activity	Airway	cg13780890	0.00936103	0.00223079	4.19628	2.71337e-05	0.0201825	0.00020389	chr16	2060257	S_Shore	ZNF598	TSS1500		TSS1500;TSS1500;TSS1500	TSS1500;TSS1500;TSS1500;TSS1500;TSS1500	ZNF598	ZNF598
Activity	Airway	cg14394740	0.00808951	0.00192771	4.19644	2.71144e-05	0.0201825	0.000476024	chr3	99595952	S_Shore	FILIP1L;FILIP1L;FILIP1L;MIR548G;CMSS1;FILIP1L;FILIP1L	TSS1500;TSS1500;TSS1500;Body;Body;Body;Body	Promoter_Associated	TSS1500;TSS1500;TSS1500;TSS1500;5'UTR	TSS1500;TSS1500;TSS1500;TSS1500;TSS1500;5'UTR;5'UTR	FILIP1L;MIR548G;CMSS1	FILIP1L;C3orf26
Activity	Airway	cg11328054	0.0109513	0.00260994	4.19599	2.71685e-05	0.0201825	0.000268113	chr7	159023335	N_Shore
Activity	Airway	cg00434535	0.0118656	0.00282891	4.1944	2.73595e-05	0.0203053	0.00128467	chr7	9022554	OpenSea
Activity	Airway	cg00242936	-0.00904084	0.00215608	-4.19319	2.75058e-05	0.0203947	-0.000910733	chr10	106089307	OpenSea	ITPRIP;ITPRIP;ITPRIP	TSS1500;5'UTR;5'UTR	Promoter_Associated	TSS1500;5'UTR;5'UTR	TSS1500;5'UTR;5'UTR	ITPRIP	ITPRIP
Activity	Airway	cg06934468	0.00656907	0.00156702	4.19208	2.76403e-05	0.0204751	0.000544484	chr14	105248634	N_Shelf	AKT1;AKT1;AKT1	Body;Body;Body			5'UTR	AKT1	AKT1
Activity	Airway	cg00849044	0.0106698	0.00254576	4.19122	2.77463e-05	0.0204767	0.00153387	chr8	145558967	Island	SCRT1	Body	Unclassified_Cell_type_specific			SCRT1
Activity	Airway	cg03241287	0.00524965	0.00125249	4.19138	2.77257e-05	0.0204767	0.000101522	chr5	118324324	Island	DTWD2	TSS200	Promoter_Associated	TSS200;TSS200;TSS1500	TSS200;TSS200;TSS1500	DTWD2	DTWD2
Activity	Airway	cg10231115	0.00509772	0.00121619	4.19156	2.77041e-05	0.0204767	0.000796543	chr21	45724906	OpenSea	PFKL;PFKL	5'UTR;Body	Promoter_Associated	5'UTR;TSS1500;5'UTR;5'UTR	5'UTR;TSS1500;TSS200;5'UTR;5'UTR;5'UTR;3'UTR	PFKL	PFKL
Activity	Airway	cg22297661	0.00574336	0.00137018	4.19169	2.76881e-05	0.0204767	0.000871546	chr17	73104630	N_Shore	ARMC7;ARMC7;ARMC7;ARMC7	TSS1500;TSS1500;TSS1500;TSS1500	Unclassified_Cell_type_specific	TSS1500	TSS1500	ARMC7	ARMC7
Activity	Airway	cg02551323	-0.00319563	0.000762548	-4.19072	2.78071e-05	0.0205023	-6.09584e-05	chr4	7104897	OpenSea	FLJ36777	Body	Promoter_Associated	3'UTR;1stExon	3'UTR;3'UTR;1stExon	FLJ36777	RP11-367J11.3;RP11-367J11.4
Activity	Airway	cg13490753	0.00569343	0.00135892	4.18967	2.79362e-05	0.0205783	0.000507639	chr8	145825518	S_Shore	KIAA1688	Body				KIAA1688
Activity	Airway	cg07719529	-0.00449255	0.0010724	-4.18924	2.79892e-05	0.0205981	-0.000640453	chr2	10689590	OpenSea
Activity	Airway	cg04504542	-0.00412804	0.000985466	-4.18892	2.8028e-05	0.0206074	-0.000125903	chr22	46432271	S_Shore
Activity	Airway	cg08595278	0.00678079	0.00161908	4.18806	2.81344e-05	0.0206664	0.000811971	chr9	80004560	OpenSea	VPS13A;VPS13A	Body;Body		TSS1500;TSS200	TSS1500;TSS200	VPS13A	VPS13A
Activity	Airway	cg00878240	0.0119053	0.00284281	4.18785	2.81608e-05	0.0206664	0.000154387	chr7	157879915	OpenSea	PTPRN2;PTPRN2;PTPRN2;PTPRN2;PTPRN2	Body;Body;Body;Body;Body				PTPRN2
Activity	Airway	cg01967523	0.00812302	0.0019398	4.18757	2.81963e-05	0.0206733	0.000460967	chr16	68357996	OpenSea	PRMT7;PRMT7;PRMT7	Body;Body;Body		5'UTR	TSS1500;1stExon;5'UTR;1stExon;5'UTR;5'UTR;5'UTR;5'UTR;5'UTR;5'UTR;5'UTR	PRMT7	PRMT7
Activity	Airway	cg24187984	0.00702765	0.00167844	4.18702	2.82636e-05	0.0207034	0.000789091	chr16	30106211	N_Shore	YPEL3;YPEL3;YPEL3;YPEL3	Body;Body;ExonBnd;ExonBnd		3'UTR;ExonBnd	3'UTR;3'UTR;3'UTR;3'UTR;ExonBnd;TSS200	YPEL3	YPEL3
Activity	Airway	cg24707671	0.00405298	0.000968106	4.1865	2.83286e-05	0.0207317	0.000181004	chr6	148766789	OpenSea	SASH1	Body		5'UTR;3'UTR	5'UTR;3'UTR	SASH1	SASH1
Activity	Airway	cg13685680	-0.00414728	0.000990735	-4.18607	2.83831e-05	0.0207523	-0.000239614	chr12	133144341	N_Shelf	FBRSL1	Body	Gene_Associated_Cell_type_specific		5'UTR;5'UTR;5'UTR	FBRSL1	FBRSL1
Activity	Airway	cg19638477	-0.00939312	0.0022444	-4.18514	2.84996e-05	0.0208182	-0.000215602	chr3	128212273	Island	GATA2	TSS1500	Unclassified_Cell_type_specific	TSS1500;5'UTR	5'UTR;TSS1500;TSS1500;5'UTR	GATA2	RP11-475N22.4;GATA2
Activity	Airway	cg03399655	0.0109112	0.00260758	4.18444	2.85875e-05	0.0208416	0.00153367	chr3	112541437	OpenSea	CD200R1L	Body			3'UTR	CD200R1L	CD200R1L
Activity	Airway	cg06622857	0.0038865	0.000928774	4.18455	2.85735e-05	0.0208416	0.000651614	chr9	24545490	OpenSea	IZUMO3	1stExon	Unclassified_Cell_type_specific	1stExon	1stExon	IZUMO3	IZUMO3
Activity	Airway	cg08485427	0.00746108	0.00178322	4.18404	2.86374e-05	0.0208416	0.00017068	chr2	26960023	OpenSea
Activity	Airway	cg09123677	0.00876518	0.00209491	4.18404	2.86372e-05	0.0208416	0.00139143	chr2	1929925	OpenSea	MYT1L;MYT1L	Body;Body				MYT1L
Activity	Airway	cg06104769	0.00888426	0.00212348	4.18382	2.86648e-05	0.0208423	0.00131041	chr12	45366486	OpenSea
Activity	Airway	cg08594696	-0.00647206	0.00154724	-4.18298	2.87715e-05	0.020872	-0.000191192	chr8	125491085	S_Shelf	RNF139	Body				RNF139
Activity	Airway	cg15556781	0.00312987	0.000748259	4.18287	2.87851e-05	0.020872	0.000471818	chr22	25756688	S_Shore	LRP5L;LRP5L;LRP5L	5'UTR;1stExon;5'UTR		TSS1500;5'UTR;5'UTR	1stExon;TSS1500;TSS1500;3'UTR;5'UTR;5'UTR;5'UTR	LRP5L	LRP5L
Activity	Airway	cg17472610	0.00450492	0.0010769	4.18324	2.87381e-05	0.020872	0.000624088	chr7	101723410	OpenSea	CUX1;CUX1;CUX1	Body;Body;Body		5'UTR	5'UTR;5'UTR	CUX1	CUX1
Activity	Airway	cg06732450	0.00987386	0.00236092	4.18221	2.88691e-05	0.0209136	0.000230395	chr10	134572361	OpenSea	INPP5A	Body		3'UTR	3'UTR	INPP5A	INPP5A
Activity	Airway	cg16043840	0.00744135	0.00177976	4.1811	2.90102e-05	0.0209965	0.000155187	chr11	72827692	OpenSea	FCHSD2	Body		5'UTR;5'UTR;5'UTR	5'UTR;5'UTR;5'UTR	FCHSD2	FCHSD2
Activity	Airway	cg00267919	0.00975361	0.00233321	4.18034	2.9107e-05	0.0210473	0.00148483	chr1	87115905	OpenSea	CLCA3P	Body		3'UTR;5'UTR	3'UTR;5'UTR;5'UTR	CLCA3P	RP4-651E10.4;CLCA3P
Activity	Airway	cg22820375	0.0029792	0.00071272	4.18004	2.91461e-05	0.0210562	0.000156259	chr1	44789316	OpenSea	ERI3;ERI3;ERI3;ERI3;ERI3	5'UTR;Body;Body;Body;Body		TSS1500;3'UTR;5'UTR	TSS1500;3'UTR;5'UTR	ERI3	ERI3
Activity	Airway	cg00091742	0.00503766	0.0012057	4.17821	2.93817e-05	0.0211417	7.97474e-05	chr7	23796949	OpenSea	STK31;STK31;STK31	Body;Body;Body		5'UTR	5'UTR;5'UTR;5'UTR	STK31	STK31
Activity	Airway	cg03209871	-0.00959082	0.00229517	-4.17869	2.93194e-05	0.0211417	-0.00154267	chr4	76438412	N_Shore	RCHY1;RCHY1;RCHY1;THAP6	Body;Body;Body;TSS1500		TSS1500;TSS1500;TSS1500;TSS1500;3'UTR	TSS1500;TSS1500;TSS1500;TSS1500;TSS1500;TSS1500;TSS1500;TSS1500;3'UTR;3'UTR;3'UTR	RCHY1;THAP6	THAP6;RCHY1
Activity	Airway	cg04636406	0.00585267	0.00140078	4.17814	2.939e-05	0.0211417	0.000476416	chr12	6993009	OpenSea	RPL13P5	TSS200		5'UTR;5'UTR;5'UTR;3'UTR	5'UTR;5'UTR;5'UTR;5'UTR;5'UTR;3'UTR	RPL13P5	RPL13P5;LRRC23;SPSB2
Activity	Airway	cg15811371	0.0138856	0.0033229	4.17876	2.93106e-05	0.0211417	0.00185347	chr19	9093198	OpenSea	MUC16	TSS1500		TSS1500	TSS1500	MUC16	MUC16
Activity	Airway	cg18959759	0.00690752	0.00165328	4.17808	2.93986e-05	0.0211417	0.00065961	chr14	92916350	OpenSea	SLC24A4;SLC24A4;SLC24A4	Body;Body;Body		TSS1500	TSS1500;5'UTR	SLC24A4	SLC24A4
Activity	Airway	cg06550676	0.00703875	0.001685	4.1773	2.94984e-05	0.021144	0.000393851	chr7	106716203	OpenSea	PRKAR2B	Body		5'UTR	5'UTR	PRKAR2B	PRKAR2B
Activity	Airway	cg11337413	0.00646498	0.00154755	4.17754	2.94677e-05	0.021144	0.000290202	chr17	64536644	OpenSea	PRKCA	Body				PRKCA
Activity	Airway	cg13997720	-0.00707337	0.00169341	-4.177	2.95379e-05	0.021144	-0.000376523	chr11	68780984	S_Shelf	MRGPRF;MRGPRF	TSS200;TSS200	Unclassified	TSS200;TSS200;TSS1500;5'UTR;5'UTR	TSS200;TSS200;TSS1500;5'UTR;5'UTR	MRGPRF	MRGPRF;RP11-554A11.6
Activity	Airway	cg15751214	0.0098469	0.00235732	4.17716	2.95173e-05	0.021144	0.000307944	chr6	13251024	OpenSea	PHACTR1;PHACTR1	Body;Body				PHACTR1
Activity	Airway	cg16442312	-0.00556764	0.00133279	-4.17744	2.94815e-05	0.021144	-0.000642206	chr2	174279907	OpenSea
Activity	Airway	cg17851037	-0.0138764	0.00332225	-4.17681	2.95626e-05	0.021144	-0.000390883	chr2	20213850	S_Shore	MATN3	TSS1500		TSS1500;TSS1500	TSS1500;TSS1500	MATN3	MATN3
Activity	Airway	cg01223499	0.00277414	0.000664211	4.17659	2.9591e-05	0.0211451	0.000342161	chr14	93107823	S_Shore	RIN3	Body		5'UTR	5'UTR;5'UTR	RIN3	RIN3
Activity	Airway	cg11016764	0.00541398	0.0012965	4.17586	2.96868e-05	0.0211943	0.000438462	chr5	171476587	OpenSea	STK10	Body			3'UTR	STK10	STK10
Activity	Airway	cg04974499	0.00378154	0.000905659	4.17546	2.97384e-05	0.021212	0.000543902	chr1	3326008	N_Shore	PRDM16;PRDM16	Body;Body	Unclassified			PRDM16
Activity	Airway	cg01087925	-0.00538241	0.00128957	-4.17381	2.99541e-05	0.0213465	-0.000381357	chr3	52554798	S_Shore	STAB1	Body	Unclassified_Cell_type_specific		5'UTR;TSS1500;TSS1500	STAB1	STAB1
Activity	Airway	cg08499158	0.00566232	0.00135761	4.17079	3.03546e-05	0.0215285	0.000407685	chr17	42289980	S_Shore	UBTF;UBTF;UBTF	Body;Body;Body	Gene_Associated_Cell_type_specific		3'UTR	UBTF	UBTF
Activity	Airway	cg08718872	-0.00586921	0.00140712	-4.17107	3.03169e-05	0.0215285	-0.0010052	chr1	202778575	N_Shore	KDM5B;PCAT6;PCAT6	TSS1500;TSS1500;TSS1500		1stExon;5'UTR;TSS1500;TSS200	1stExon;5'UTR;TSS1500;TSS200	KDM5B;PCAT6	KDM5B
Activity	Airway	cg09072266	-0.00762139	0.00182732	-4.1708	3.03527e-05	0.0215285	-0.000206632	chr10	52750568	N_Shore	PRKG1	TSS1500		TSS1500;TSS1500	TSS1500;TSS1500	PRKG1	PRKG1
Activity	Airway	cg09570655	-0.00716007	0.00171645	-4.17143	3.0269e-05	0.0215285	-0.000788952	chr8	2147004	OpenSea
Activity	Airway	cg15369608	0.00275773	0.000661117	4.17132	3.02841e-05	0.0215285	3.36227e-05	chr2	239975220	S_Shore	HDAC4	Body				HDAC4
Activity	Airway	cg19737225	-0.00885952	0.00212425	-4.17065	3.03734e-05	0.0215285	-0.00120766	chr19	17392320	N_Shore	ANKLE1	TSS200	Promoter_Associated	TSS1500;TSS1500;TSS200;TSS200	TSS1500;TSS1500;TSS200;TSS200	ANKLE1	ANKLE1
Activity	Airway	cg06789340	0.0196756	0.00472094	4.16773	3.07642e-05	0.0217506	0.00257135	chr6	26000384	OpenSea
Activity	Airway	cg08056240	-0.00797301	0.00191302	-4.16777	3.07592e-05	0.0217506	-0.00135766	chr16	24268164	S_Shore	CACNG3	1stExon		1stExon	1stExon	CACNG3	CACNG3
Activity	Airway	cg15348274	0.00432333	0.00103734	4.16769	3.07695e-05	0.0217506	0.000673395	chr12	123451191	Island	ABCB9;ABCB9;ABCB9	TSS200;5'UTR;TSS200	Promoter_Associated	TSS200;TSS200;TSS200;TSS200;TSS1500;5'UTR;5'UTR	TSS200;TSS200;TSS200;TSS200;TSS1500;TSS1500;5'UTR;5'UTR;5'UTR	ABCB9	ABCB9
Activity	Airway	cg01720696	0.00490839	0.00117788	4.16714	3.08447e-05	0.02177	0.00065884	chr17	55521077	OpenSea	MSI2;MSI2	Body;Body	Promoter_Associated			MSI2
Activity	Airway	cg05646117	-0.00682601	0.00163816	-4.16688	3.08799e-05	0.02177	-0.000656302	chr10	127569567	OpenSea	DHX32;DHX32	1stExon;5'UTR		1stExon;5'UTR	1stExon;5'UTR;5'UTR	DHX32	DHX32
Activity	Airway	cg08765638	-0.00690601	0.00165735	-4.1669	3.08775e-05	0.02177	-0.000243332	chr3	98460330	OpenSea	ST3GAL6;ST3GAL6;ST3GAL6;ST3GAL6;ST3GAL6;ST3GAL6	5'UTR;5'UTR;5'UTR;5'UTR;5'UTR;Body		5'UTR;5'UTR;5'UTR;5'UTR	5'UTR;5'UTR;5'UTR;5'UTR;5'UTR;5'UTR;5'UTR;5'UTR;5'UTR;5'UTR;5'UTR;5'UTR;5'UTR	ST3GAL6	ST3GAL6
Activity	Airway	cg08324703	0.00816568	0.0019598	4.16659	3.09184e-05	0.0217777	0.000324834	chr10	679514	Island	DIP2C	Body				DIP2C
Activity	Airway	cg08611714	0.00914082	0.00219452	4.1653	3.10945e-05	0.0218524	0.00136127	chr17	39623858	OpenSea	KRT32	TSS1500		TSS1500;TSS200	TSS1500;TSS200	KRT32	U2;KRT32
Activity	Airway	cg11501644	-0.0101364	0.00243358	-4.1652	3.11075e-05	0.0218524	-0.000518964	chr12	8234014	N_Shore	NECAP1;NECAP1	TSS1500;TSS1500	Promoter_Associated	TSS1500;TSS1500;5'UTR	TSS1500;TSS1500;TSS1500;TSS1500;TSS1500;TSS1500;TSS1500;TSS1500;5'UTR	NECAP1	NECAP1
Activity	Airway	cg15154540	0.00547541	0.00131446	4.16553	3.10634e-05	0.0218524	0.000562546	chr1	167502324	OpenSea			Unclassified	3'UTR	3'UTR		CREG1
Activity	Airway	cg13654350	-0.00996969	0.00239395	-4.16454	3.11986e-05	0.0218831	-0.000876375	chr18	286054	OpenSea
Activity	Airway	cg17979827	0.0163574	0.00392784	4.16448	3.12068e-05	0.0218831	0.00146434	chr14	34162679	OpenSea	NPAS3;NPAS3;NPAS3;NPAS3	Body;Body;Body;Body				NPAS3
Activity	Airway	cg08918534	-0.00624707	0.00150017	-4.16424	3.12398e-05	0.0218867	-0.00102029	chr5	113783269	OpenSea	KCNN2;KCNN2;KCNN2;KCNN2;LOC101927078	5'UTR;Body;5'UTR;Body;Body		5'UTR;5'UTR	5'UTR;5'UTR;5'UTR	KCNN2;LOC101927078	KCNN2
Activity	Airway	cg00021123	0.00908728	0.00218236	4.16398	3.12753e-05	0.0218922	0.000891513	chr1	16945449	OpenSea	CROCCL1	Body	Gene_Associated		3'UTR;3'UTR	CROCCL1	CROCCP2
Activity	Airway	cg03159785	-0.00245451	0.000589498	-4.16373	3.13094e-05	0.0218966	-2.43175e-05	chr3	170075773	Island	SKIL;SKIL	5'UTR;5'UTR	Promoter_Associated	TSS1500;5'UTR;5'UTR	TSS1500;5'UTR;5'UTR;5'UTR;5'UTR;5'UTR	SKIL	SKIL
Activity	Airway	cg22635120	0.00733713	0.00176246	4.16299	3.14101e-05	0.0219475	0.00103164	chr1	46090107	S_Shore	CCDC17;CCDC17	TSS1500;TSS1500		TSS1500;TSS1500;TSS1500	TSS1500;TSS1500;TSS1500;TSS1500;TSS1500;TSS1500;TSS1500	CCDC17	CCDC17
Activity	Airway	cg20718643	-0.00373415	0.000897133	-4.16232	3.15031e-05	0.021993	-6.85654e-05	chr2	20646775	Island	RHOB	TSS200	Promoter_Associated	TSS200	TSS200	RHOB	RHOB
Activity	Airway	cg00112048	0.0043474	0.00104465	4.1616	3.16032e-05	0.0220434	0.000182369	chr8	144958131	OpenSea
Activity	Airway	cg11813976	0.00624195	0.0015	4.16129	3.16453e-05	0.0220532	0.000516296	chr8	25901335	Island	EBF2	Body			3'UTR	EBF2	EBF2
Activity	Airway	cg08478182	-0.00813592	0.00195532	-4.16092	3.16971e-05	0.0220698	-0.000992127	chr5	55468570	OpenSea	ANKRD55	Body				ANKRD55
Activity	Airway	cg02563578	0.0145792	0.00350434	4.16033	3.17782e-05	0.0220984	0.00120742	chr5	134639684	OpenSea	C5orf66	5'UTR		5'UTR	5'UTR	C5orf66	CTC-203F4.1
Activity	Airway	cg25127117	0.0084147	0.00202266	4.16022	3.17943e-05	0.0220984	0.000459046	chr21	18759721	OpenSea
Activity	Airway	cg09618877	0.00570165	0.00137076	4.1595	3.18951e-05	0.022149	0.000927255	chr1	33638218	OpenSea	TRIM62	Body		3'UTR	3'UTR	TRIM62	TRIM62
Activity	Airway	cg02668655	0.00503904	0.00121195	4.1578	3.21325e-05	0.0222746	0.000250642	chr1	241523165	S_Shelf
Activity	Airway	cg20410363	-0.00751648	0.00180773	-4.15796	3.21096e-05	0.0222746	-0.000148122	chr20	16711241	S_Shore	SNRPB2;SNRPB2	5'UTR;5'UTR	Promoter_Associated	3'UTR;1stExon;5'UTR;5'UTR;5'UTR	3'UTR;1stExon;5'UTR;5'UTR;5'UTR	SNRPB2	RP4-705D16.3;SNRPB2
Activity	Airway	cg01058266	0.00281411	0.000676874	4.15751	3.21736e-05	0.0222828	3.09661e-05	chr7	789926	N_Shelf	HEATR2	Body		5'UTR	5'UTR	HEATR2	HEATR2
Activity	Airway	cg13094036	0.00419344	0.00100869	4.15732	3.22009e-05	0.0222828	3.68999e-05	chr7	30722359	Island	CRHR2	TSS1500	Unclassified	TSS1500;TSS200	3'UTR;TSS1500;TSS200;3'UTR	CRHR2	CRHR2
Activity	Airway	cg16371477	0.00913848	0.00219839	4.1569	3.2259e-05	0.0223034	0.00131146	chr14	24838828	Island	NFATC4;NFATC4	Body;Body		1stExon;5'UTR	1stExon;5'UTR;5'UTR;5'UTR;5'UTR;5'UTR	NFATC4	NFATC4
Activity	Airway	cg02108736	-0.00476158	0.00114557	-4.15651	3.23141e-05	0.0223219	-0.000749563	chr19	10222041	S_Shore	P2RY11;PPAN-P2RY11;PPAN-P2RY11	TSS200;Body;Body		TSS1500;TSS200	5'UTR;TSS1500;TSS200	P2RY11;PPAN-P2RY11	PPAN;P2RY11
Activity	Airway	cg19459447	0.012771	0.00307283	4.1561	3.23727e-05	0.0223262	0.000990401	chr11	107547395	OpenSea
Activity	Airway	cg23395404	-0.0121306	0.00291877	-4.15607	3.23769e-05	0.0223262	-0.00044717	chr1	174768585	OpenSea	RABGAP1L;RABGAP1L	TSS1500;Body	Promoter_Associated	TSS1500;5'UTR	TSS1500;5'UTR	RABGAP1L	RABGAP1L
Activity	Airway	cg21191541	-0.00443366	0.0010672	-4.15447	3.26037e-05	0.022463	-9.85305e-05	chr3	195634833	N_Shore	TNK2	5'UTR	Promoter_Associated	TSS200;3'UTR;5'UTR	TSS200;3'UTR;5'UTR	TNK2	AC124944.2;TNK2
Activity	Airway	cg00359967	0.00670182	0.00161344	4.15375	3.27075e-05	0.0224767	0.00104133	chr9	80149485	OpenSea	GNA14	Body				GNA14
Activity	Airway	cg18329352	0.00534968	0.00128792	4.15374	3.2708e-05	0.0224767	0.000461828	chr1	1061585	OpenSea
Activity	Airway	cg26413672	0.00557728	0.00134271	4.15373	3.27092e-05	0.0224767	0.000945058	chr15	102084204	OpenSea
Activity	Airway	cg11541409	-0.0184532	0.00444355	-4.15281	3.28411e-05	0.0225476	-0.00156509	chr8	2069673	OpenSea	MYOM2	Body			5'UTR;5'UTR;5'UTR	MYOM2	MYOM2
Activity	Airway	cg13562565	-0.00375934	0.000905307	-4.15256	3.2878e-05	0.0225533	-0.000480377	chr5	180596444	N_Shore
Activity	Airway	cg24632943	0.00727692	0.00175262	4.15201	3.29566e-05	0.0225876	0.000782159	chr20	51826334	OpenSea	TSHZ2;TSHZ2	Body;Body		TSS1500	TSS1500	TSHZ2	RP11-15M15.2
Activity	Airway	cg07119157	-0.00697828	0.00168112	-4.15097	3.31065e-05	0.0226524	-0.00110807	chr1	1142932	S_Shore	TNFRSF18;TNFRSF18;TNFRSF18	TSS1500;TSS1500;TSS1500	Unclassified	TSS1500;TSS1500	TSS1500;TSS1500	TNFRSF18	TNFRSF18
Activity	Airway	cg14795281	-0.00214254	0.000516157	-4.15096	3.31086e-05	0.0226524	-4.79233e-05	chr19	13953361	Island			Promoter_Associated
Activity	Airway	cg06521253	-0.00575341	0.00138666	-4.14913	3.3374e-05	0.0228142	-6.57182e-05	chr4	2765938	Island			Unclassified
Activity	Airway	cg14188232	-0.00651035	0.00156944	-4.14819	3.35115e-05	0.0228883	-9.62125e-05	chr15	68724065	Island	ITGA11	Body				ITGA11
Activity	Airway	cg03552688	0.00838752	0.00202213	4.14787	3.35584e-05	0.0228885	0.000736243	chr3	138822369	OpenSea	BPESC1	TSS1500		TSS1500;5'UTR	TSS1500;5'UTR	BPESC1	BPESC1;MRPS22
Activity	Airway	cg20407496	0.00635501	0.00153214	4.14779	3.35699e-05	0.0228885	8.18692e-05	chr15	86215274	OpenSea	AKAP13;AKAP13;AKAP13	Body;Body;Body		TSS1500;5'UTR;5'UTR	TSS1500;5'UTR;5'UTR;5'UTR	AKAP13	RP11-815J21.4;AKAP13
Activity	Airway	cg09392355	0.00520263	0.0012544	4.14751	3.36116e-05	0.0228972	0.000259026	chr3	148805174	S_Shore	HLTF;HLTF	TSS1500;TSS1500		TSS1500;TSS1500;TSS1500;TSS1500;TSS1500;5'UTR	TSS1500;TSS1500;TSS1500;TSS1500;TSS1500;5'UTR	HLTF	HLTF;HLTF-AS1
Activity	Airway	cg04126592	0.00751026	0.001811	4.14702	3.36829e-05	0.0229154	0.00121708	chr20	32112080	OpenSea	CBFA2T2	Body		TSS1500;5'UTR;5'UTR	TSS1500;5'UTR;5'UTR;5'UTR	CBFA2T2	AL162505.1;CBFA2T2
Activity	Airway	cg10471451	-0.0067708	0.00163273	-4.14693	3.36965e-05	0.0229154	-0.000118416	chr2	27546430	OpenSea	MPV17	TSS1500	Promoter_Associated	TSS1500;TSS1500;TSS1500;TSS1500;TSS1500;TSS1500	TSS1500;TSS1500;TSS1500;TSS1500;TSS1500;TSS1500;TSS1500;TSS1500;TSS1500;TSS1500	MPV17	MPV17
Activity	Airway	cg04864807	-0.00680155	0.00164063	-4.14569	3.38789e-05	0.0229208	-0.00102415	chr2	121412139	Island
Activity	Airway	cg07728935	0.00615469	0.00148446	4.14608	3.38214e-05	0.0229208	0.000791305	chr6	30972498	OpenSea	MUC22	TSS1500				MUC22
Activity	Airway	cg20584925	0.00658746	0.00158888	4.14597	3.38377e-05	0.0229208	0.000912378	chr3	126761818	OpenSea
Activity	Airway	cg25316812	0.00949279	0.00228957	4.1461	3.38186e-05	0.0229208	0.00103298	chr17	6119507	OpenSea
Activity	Airway	cg26138500	0.0326626	0.00787826	4.14591	3.38461e-05	0.0229208	0.00156392	chr7	158278954	S_Shore	PTPRN2;PTPRN2;PTPRN2	Body;Body;Body				PTPRN2
Activity	Airway	cg26706520	0.00951805	0.00229588	4.14571	3.38755e-05	0.0229208	0.00132152	chr17	15655637	S_Shelf
Activity	Airway	cg03530347	0.00691866	0.00166963	4.14383	3.41557e-05	0.0230882	0.000158649	chr10	121287029	OpenSea	RGS10;RGS10	Body;Body		TSS1500;TSS200	TSS1500;TSS200	RGS10	RGS10
Activity	Airway	cg07107199	0.00443179	0.00106966	4.14317	3.42543e-05	0.023135	0.000726001	chr1	205215911	OpenSea	TMCC2;TMCC2;TMCC2	Body;Body;Body		5'UTR	5'UTR	TMCC2	TMCC2
Activity	Airway	cg17033698	0.00427735	0.00103244	4.14295	3.42873e-05	0.0231375	4.61282e-05	chr12	56013655	OpenSea			Unclassified_Cell_type_specific
Activity	Airway	cg06498897	0.00967319	0.00233541	4.14197	3.44336e-05	0.0232163	0.000315196	chr16	55241597	OpenSea
Activity	Airway	cg19317877	-0.00762322	0.00184065	-4.14158	3.44923e-05	0.023236	-0.00126093	chr12	65515525	Island	WIF1	TSS200	Unclassified_Cell_type_specific	TSS200	TSS1500;TSS200	WIF1	WIF1
Activity	Airway	cg00367135	-0.00808827	0.00195313	-4.14119	3.45501e-05	0.0232551	-0.000231364	chr11	61722666	N_Shore	BEST1;BEST1	Body;Body	Unclassified	1stExon;5'UTR;ExonBnd;5'UTR;5'UTR	1stExon;5'UTR;ExonBnd;5'UTR;5'UTR;5'UTR;5'UTR;5'UTR	BEST1	BEST1
Activity	Airway	cg17523385	0.00770662	0.0018614	4.14022	3.46968e-05	0.0233339	0.000515125	chr4	5141495	OpenSea	STK32B;STK32B	5'UTR;Body		1stExon;1stExon;5'UTR;5'UTR	1stExon;1stExon;5'UTR;5'UTR	STK32B	STK32B
Activity	Airway	cg10668781	0.0106279	0.00256733	4.13967	3.47801e-05	0.0233626	0.00117637	chr12	2307325	OpenSea	CACNA1C;CACNA1C;CACNA1C;CACNA1C;CACNA1C;CACNA1C;CACNA1C;CACNA1C;CACNA1C;CACNA1C;CACNA1C;CACNA1C;CACNA1C;CACNA1C;CACNA1C;CACNA1C;CACNA1C;CACNA1C;CACNA1C;CACNA1C;CACNA1C;CACNA1C;CACNA1C	Body;Body;Body;Body;Body;Body;Body;Body;Body;Body;Body;Body;Body;Body;Body;Body;Body;Body;Body;Body;Body;Body;Body	Unclassified_Cell_type_specific			CACNA1C
Activity	Airway	cg15358701	-0.00806168	0.00194748	-4.13955	3.47988e-05	0.0233626	-0.000457041	chr1	161410459	Island			NonGene_Associated
Activity	Airway	cg04717447	-0.00519768	0.00125585	-4.13876	3.49188e-05	0.0234126	-7.85114e-05	chr13	103244746	OpenSea			Promoter_Associated
Activity	Airway	cg08580187	-0.00676174	0.0016338	-4.13867	3.49327e-05	0.0234126	-0.00101591	chr16	84027871	N_Shore	NECAB2	Body		5'UTR	5'UTR	NECAB2	NECAB2
Activity	Airway	cg17338816	0.00538127	0.00130039	4.13819	3.50049e-05	0.0234411	0.000916377	chr7	2607424	OpenSea	IQCE;IQCE	Body;Body	Unclassified	5'UTR	5'UTR;5'UTR;5'UTR;5'UTR;5'UTR;5'UTR	IQCE	IQCE
Activity	Airway	cg08944352	0.00579055	0.0013995	4.13758	3.50986e-05	0.0234441	0.000401014	chr10	112620730	OpenSea			Unclassified
Activity	Airway	cg22139025	0.00629917	0.00152237	4.13773	3.50752e-05	0.0234441	0.000150802	chr13	113499261	S_Shore	ATP11A;ATP11A	Body;Body			5'UTR;5'UTR	ATP11A	ATP11A
Activity	Airway	cg27146011	0.00498476	0.00120475	4.1376	3.50954e-05	0.0234441	0.000775292	chr19	15542191	N_Shore	WIZ	Body		5'UTR;TSS200	5'UTR;TSS200	WIZ	WIZ
Activity	Airway	cg06820364	0.0067786	0.00163892	4.13602	3.53385e-05	0.0235401	0.000936846	chr14	20469187	OpenSea				TSS1500	TSS1500		OR4Q2
Activity	Airway	cg09755102	-0.00453072	0.00109538	-4.13623	3.53063e-05	0.0235401	-0.000163495	chr1	33283495	Island	S100PBP;YARS;YARS;S100PBP	5'UTR;1stExon;5'UTR;5'UTR		1stExon;5'UTR;5'UTR;5'UTR;5'UTR;5'UTR	5'UTR;1stExon;5'UTR;5'UTR;TSS1500;5'UTR;5'UTR;5'UTR;5'UTR;5'UTR;5'UTR;5'UTR;5'UTR;5'UTR	S100PBP;YARS	S100PBP;YARS
Activity	Airway	cg13738273	0.00541442	0.00130925	4.1355	3.54178e-05	0.0235401	0.000110217	chr3	193345647	OpenSea	OPA1-AS1;OPA1;OPA1;OPA1;OPA1;OPA1;OPA1;OPA1;OPA1	TSS1500;Body;Body;Body;Body;Body;Body;Body;Body		5'UTR;TSS1500;TSS1500	5'UTR;TSS1500;TSS1500;5'UTR;5'UTR	OPA1-AS1;OPA1	OPA1;OPA1-AS1
Activity	Airway	cg15186869	-0.00546342	0.00132099	-4.13584	3.53657e-05	0.0235401	-0.000183371	chr14	93673274	Island	UBR7;UBR7;C14orf142	TSS200;TSS200;1stExon	Promoter_Associated	1stExon;TSS200;5'UTR	TSS1500;TSS1500;TSS1500;1stExon;TSS200;1stExon;5'UTR;3'UTR	UBR7;C14orf142	UBR7;C14orf142;RP11-371E8.4
Activity	Airway	cg16178491	-0.00929404	0.00224702	-4.13616	3.5316e-05	0.0235401	-0.000193526	chr12	101603996	S_Shore	SLC5A8;SLC5A8	1stExon;5'UTR		1stExon;5'UTR	1stExon;5'UTR	SLC5A8	SLC5A8
Activity	Airway	cg20701535	0.00815224	0.00197129	4.13548	3.54216e-05	0.0235401	0.00127115	chr16	85060307	N_Shore	KIAA0513;KIAA0513;KIAA0513	TSS1500;TSS1500;TSS1500		TSS1500;TSS1500	TSS1500;TSS1500	KIAA0513	KIAA0513
Activity	Airway	cg00823095	-0.0108365	0.00262156	-4.13361	3.5711e-05	0.0236527	-0.000499526	chr1	208416449	N_Shore	PLXNA2	5'UTR		5'UTR	5'UTR;3'UTR	PLXNA2	PLXNA2
Activity	Airway	cg14963485	0.0118114	0.00285719	4.13391	3.56639e-05	0.0236527	0.000979939	chr18	45087321	OpenSea
Activity	Airway	cg21979559	0.00879909	0.00212865	4.13364	3.57058e-05	0.0236527	0.00123933	chr5	17224135	OpenSea	BASP1	5'UTR		5'UTR;5'UTR	5'UTR;5'UTR	BASP1	BASP1
Activity	Airway	cg25797694	0.0080687	0.00195176	4.13405	3.56419e-05	0.0236527	0.000641223	chr7	54646595	OpenSea				TSS200	TSS200		GS1-18A18.2
Activity	Airway	cg14630361	0.00387232	0.000936847	4.13335	3.5751e-05	0.0236593	0.000598699	chr2	241408022	S_Shelf
Activity	Airway	cg16519737	0.00745828	0.00180452	4.13311	3.57893e-05	0.0236648	0.00123598	chr2	159591905	OpenSea				TSS1500;TSS1500;5'UTR	TSS1500;TSS1500;5'UTR		AC005042.4;AC005042.5
Activity	Airway	cg22701516	-0.00943509	0.00228324	-4.13232	3.59117e-05	0.0237258	-0.000127766	chr12	113321125	OpenSea	RPH3A;RPH3A	Body;Body			TSS200	RPH3A	RPH3A
Activity	Airway	cg27082881	0.0092374	0.00223567	4.13182	3.59904e-05	0.0237579	0.000481033	chr3	11062724	S_Shelf	SLC6A1	Body	Unclassified_Cell_type_specific		5'UTR	SLC6A1	SLC6A1
Activity	Airway	cg10986760	0.00861718	0.0020859	4.13116	3.60938e-05	0.0238062	0.00140594	chr6	129868359	OpenSea				TSS1500;3'UTR;5'UTR	TSS1500;3'UTR;5'UTR		RP1-69D17.4;RP11-73O6.4
Activity	Airway	cg08345707	0.0104141	0.00252123	4.13056	3.61877e-05	0.0238083	0.00171613	chr16	16187572	OpenSea	ABCC1	Body			5'UTR	ABCC1	ABCC1
Activity	Airway	cg10918552	0.00499826	0.00121001	4.13076	3.61559e-05	0.0238083	0.000792812	chr16	1276753	OpenSea	TPSG1	TSS1500		TSS1500	TSS1500	TPSG1	TPSG1
Activity	Airway	cg15945561	0.00439802	0.0010647	4.13074	3.61591e-05	0.0238083	0.00068474	chr4	5014867	OpenSea
Activity	Airway	cg03399048	0.00954674	0.00231166	4.12983	3.63039e-05	0.0238251	0.000757891	chr7	158180335	OpenSea	PTPRN2;PTPRN2;PTPRN2;PTPRN2;PTPRN2	Body;Body;Body;Body;Body	Unclassified_Cell_type_specific			PTPRN2
Activity	Airway	cg15773704	-0.00434871	0.00105298	-4.1299	3.62925e-05	0.0238251	-0.000108158	chr13	100633995	Island	ZIC2	TSS1500		TSS1500;TSS200;TSS200	TSS1500;TSS200;TSS200	ZIC2	ZIC2
Activity	Airway	cg26370130	-0.0149559	0.00362143	-4.12983	3.63038e-05	0.0238251	-0.00196078	chr20	60011450	OpenSea	CDH4	Body				CDH4
Activity	Airway	cg16114380	-0.0070722	0.00171266	-4.12937	3.63756e-05	0.0238523	-0.000956593	chr12	50606100	OpenSea	LIMA1;LIMA1;LIMA1	Body;Body;Body	Unclassified_Cell_type_specific	3'UTR	3'UTR;3'UTR	LIMA1	LIMA1
Activity	Airway	cg12202928	0.00770321	0.00186569	4.12887	3.64545e-05	0.0238842	0.000957322	chr2	231036395	OpenSea	SP110;SP110;SP110	ExonBnd;Body;Body		TSS1500;ExonBnd	3'UTR;3'UTR;TSS1500;TSS1500;TSS200;ExonBnd	SP110	SP110;AC009950.2
Activity	Airway	cg04797359	0.0086549	0.0020964	4.12845	3.65218e-05	0.0239031	0.00137553	chr4	55434850	OpenSea
Activity	Airway	cg04988061	-0.0145675	0.00352884	-4.12812	3.65744e-05	0.0239031	-0.000564927	chr3	43731533	N_Shore	ABHD5	TSS1500		TSS1500	TSS1500;TSS1500;TSS1500;TSS1500;TSS200;5'UTR;5'UTR;5'UTR;5'UTR;3'UTR	ABHD5	ABHD5;ANO10
Activity	Airway	cg19995118	0.00509988	0.00123538	4.12819	3.65627e-05	0.0239031	0.000816679	chr14	104306637	OpenSea	PPP1R13B	Body		5'UTR	TSS200;3'UTR;5'UTR;3'UTR;5'UTR	PPP1R13B	PPP1R13B
Activity	Airway	cg10776509	0.00709486	0.0017191	4.12707	3.67411e-05	0.0239405	0.00116312	chr18	55589087	OpenSea
Activity	Airway	cg15236196	0.00894932	0.00216848	4.127	3.67525e-05	0.0239405	0.00014894	chr17	62969294	N_Shelf	FLJ32065	Body		3'UTR	3'UTR;3'UTR	FLJ32065	AMZ2P1
Activity	Airway	cg16440299	0.00709432	0.00171884	4.12739	3.66898e-05	0.0239405	0.00114555	chr16	56779141	OpenSea	NUP93	5'UTR	Unclassified_Cell_type_specific	5'UTR;5'UTR	5'UTR;5'UTR;5'UTR;5'UTR;5'UTR;5'UTR	NUP93	NUP93
Activity	Airway	cg25617756	-0.0128493	0.00311347	-4.127	3.67531e-05	0.0239405	-0.000467691	chr20	44939766	N_Shore
Activity	Airway	cg03769734	0.00540512	0.00131035	4.12493	3.70849e-05	0.0240155	0.000867381	chr1	235021334	OpenSea
Activity	Airway	cg03870842	-0.00432144	0.00104762	-4.125	3.70743e-05	0.0240155	-7.72488e-05	chr4	123843873	N_Shore	NUDT6;NUDT6;SPATA5	5'UTR;TSS200;TSS1500	Promoter_Associated	TSS1500;TSS1500;TSS200;5'UTR	TSS1500;TSS1500;TSS200;TSS200;TSS200;TSS200;TSS1500;5'UTR	NUDT6;SPATA5	SPATA5;NUDT6
Activity	Airway	cg04745032	-0.0116231	0.00281726	-4.12569	3.69617e-05	0.0240155	-0.00054529	chr2	20384496	OpenSea
Activity	Airway	cg06993952	-0.0133521	0.00323725	-4.12453	3.71499e-05	0.0240155	-0.00177574	chr14	81408941	S_Shore				TSS1500;TSS1500	TSS1500;TSS1500;TSS1500;TSS1500;5'UTR;5'UTR;5'UTR		CEP128
Activity	Airway	cg07558761	0.00833998	0.00202212	4.12438	3.71729e-05	0.0240155	0.000680599	chr16	87866696	OpenSea	SLC7A5	Body			3'UTR	SLC7A5	SLC7A5
Activity	Airway	cg12012932	-0.00539208	0.00130721	-4.12488	3.70929e-05	0.0240155	-9.31505e-05	chr15	30484033	Island
Activity	Airway	cg13180058	0.00973916	0.00236123	4.12462	3.71347e-05	0.0240155	0.0003549	chr20	36358355	OpenSea	CTNNBL1;CTNNBL1	5'UTR;Body		5'UTR	5'UTR;5'UTR	CTNNBL1	CTNNBL1
Activity	Airway	cg13461137	-0.0105136	0.00254852	-4.1254	3.70091e-05	0.0240155	-0.00110092	chr11	69910152	OpenSea	LOC101928443;LOC101928443	TSS200;Body		TSS200;3'UTR;1stExon	TSS200;3'UTR;1stExon	LOC101928443	RP11-626H12.3
Activity	Airway	cg17503663	0.00333083	0.000807392	4.12543	3.7005e-05	0.0240155	0.000555228	chr15	25200202	Island	SNURF;SNRPN;SNURF;SNRPN;SNRPN;SNRPN;SNRPN;SNRPN	1stExon;1stExon;1stExon;5'UTR;5'UTR;5'UTR;5'UTR;5'UTR	Promoter_Associated	1stExon;1stExon;1stExon;1stExon;5'UTR;5'UTR;5'UTR;5'UTR;5'UTR;5'UTR	1stExon;1stExon;1stExon;1stExon;5'UTR;5'UTR;5'UTR;5'UTR;5'UTR;5'UTR	SNURF;SNRPN	SNRPN;SNURF
Activity	Airway	cg23785456	0.00734151	0.00177945	4.12571	3.69589e-05	0.0240155	0.000606327	chr19	38148040	S_Shore				TSS1500	TSS1500		ZFP30
Activity	Airway	cg01630765	0.00479452	0.00116275	4.12342	3.73296e-05	0.024097	0.000541961	chr10	126516303	OpenSea	FAM175B	Body	Gene_Associated_Cell_type_specific		5'UTR	FAM175B	FAM175B
Activity	Airway	cg05075921	0.00631088	0.00153076	4.1227	3.7445e-05	0.0241517	8.64353e-05	chr1	3062287	S_Shelf	PRDM16;PRDM16	Body;Body				PRDM16
Activity	Airway	cg06599483	0.00384841	0.000933596	4.12214	3.75369e-05	0.0241611	0.000506312	chr12	113599358	OpenSea	DDX54;DDX54	Body;Body		TSS200	TSS200;TSS200	DDX54	DDX54
Activity	Airway	cg20886318	-0.00856587	0.00207806	-4.12205	3.75515e-05	0.0241611	-0.000492771	chr5	122284252	OpenSea	SNX24	Body		5'UTR	TSS200;5'UTR;5'UTR;3'UTR;5'UTR;5'UTR	SNX24	SNX24
Activity	Airway	cg26651148	0.0156933	0.00380711	4.12212	3.75404e-05	0.0241611	0.00260842	chr7	157867300	OpenSea	PTPRN2;PTPRN2;PTPRN2	Body;Body;Body				PTPRN2
Activity	Airway	cg18358650	-0.00808826	0.00196242	-4.12158	3.76288e-05	0.0241911	-0.000975188	chr16	50307938	OpenSea	ADCY7	5'UTR	Promoter_Associated	5'UTR;5'UTR;5'UTR	TSS200;TSS200;TSS200;5'UTR;5'UTR;5'UTR;5'UTR;5'UTR;5'UTR	ADCY7	ADCY7
Activity	Airway	cg07382842	-0.00609233	0.00147834	-4.12107	3.7712e-05	0.0242248	-0.00076576	chr6	18278113	S_Shore
Activity	Airway	cg01905321	0.00412344	0.00100076	4.1203	3.78373e-05	0.0242502	0.00067893	chr3	121312383	OpenSea	FBXO40	5'UTR		5'UTR	5'UTR	FBXO40	FBXO40
Activity	Airway	cg17719951	0.00712814	0.00173002	4.12026	3.78438e-05	0.0242502	0.00104549	chr2	69970639	S_Shore	ANXA4	5'UTR		5'UTR;5'UTR;5'UTR;5'UTR	5'UTR;5'UTR;5'UTR;5'UTR;5'UTR;5'UTR;5'UTR	ANXA4	AC092431.1;ANXA4
Activity	Airway	cg17974286	0.0113468	0.00275365	4.12064	3.77824e-05	0.0242502	0.00046142	chr4	26431683	OpenSea	RBPJ;RBPJ;RBPJ;RBPJ;RBPJ;RBPJ;RBPJ;RBPJ	ExonBnd;ExonBnd;ExonBnd;ExonBnd;Body;Body;Body;Body		ExonBnd	5'UTR;TSS200;ExonBnd;5'UTR	RBPJ	RBPJ
Activity	Airway	cg21782376	-0.00260995	0.000633549	-4.11957	3.79575e-05	0.0243033	-3.52937e-05	chr2	127534799	Island			Unclassified
Activity	Airway	cg00723299	-0.00913848	0.00221921	-4.1179	3.82343e-05	0.0243421	-0.000975872	chr7	154775631	OpenSea	PAXIP1	Body		3'UTR	TSS200;3'UTR;3'UTR	PAXIP1	PAXIP1
Activity	Airway	cg11599505	0.00819397	0.00198956	4.11848	3.81381e-05	0.0243421	0.000951227	chr20	36532096	Island	VSTM2L	Body	Unclassified_Cell_type_specific			VSTM2L
Activity	Airway	cg14541419	0.00537097	0.00130415	4.11836	3.81575e-05	0.0243421	7.17673e-05	chr15	47689345	OpenSea	SEMA6D	5'UTR		TSS1500;TSS1500;TSS1500;5'UTR	TSS1500;TSS1500;TSS1500;5'UTR;5'UTR;5'UTR	SEMA6D	CTD-2050N2.1;SEMA6D
Activity	Airway	cg16139075	0.00802235	0.0019481	4.11804	3.82102e-05	0.0243421	0.000423696	chr2	121679057	OpenSea	GLI2	Body		5'UTR;5'UTR	5'UTR;5'UTR;5'UTR;5'UTR	GLI2	GLI2
Activity	Airway	cg16477187	-0.00896469	0.00217665	-4.11857	3.81228e-05	0.0243421	-0.000146753	chr5	122372821	Island	PPIC	TSS1500		TSS1500;5'UTR	TSS1500;TSS1500;5'UTR	PPIC	PPIC;RP11-359P5.1
Activity	Airway	cg24653772	0.00758134	0.00184098	4.1181	3.82011e-05	0.0243421	0.000973978	chr7	788989	N_Shelf	HEATR2	Body		5'UTR	5'UTR	HEATR2	HEATR2
Activity	Airway	cg27565899	0.00448506	0.00108899	4.11854	3.81288e-05	0.0243421	0.000667075	chr1	110166664	S_Shelf	AMPD2;AMPD2;AMPD2	Body;Body;TSS1500	Promoter_Associated	1stExon;5'UTR;5'UTR	1stExon;5'UTR;1stExon;5'UTR;5'UTR;5'UTR;5'UTR;5'UTR;3'UTR	AMPD2	AMPD2
Activity	Airway	cg07267968	0.00861899	0.00209332	4.11737	3.83213e-05	0.0243778	0.000268102	chr2	100909858	OpenSea	LONRF2	Body				LONRF2
Activity	Airway	cg02744428	0.00787738	0.00191345	4.11684	3.84096e-05	0.0244094	0.000167147	chr16	85580761	OpenSea
Activity	Airway	cg08892208	0.00803958	0.00195292	4.1167	3.8433e-05	0.0244094	0.00015345	chr1	92950711	Island	GFI1;GFI1;GFI1	5'UTR;5'UTR;TSS1500	Promoter_Associated	5'UTR;5'UTR;TSS1500;TSS1500	5'UTR;5'UTR;TSS1500;TSS1500	GFI1	GFI1
Activity	Airway	cg13501912	0.00414392	0.00100682	4.11583	3.85786e-05	0.0244769	0.000183957	chr3	87424518	OpenSea
Activity	Airway	cg13619670	0.00836839	0.00203334	4.1156	3.8618e-05	0.0244769	0.000700717	chr8	117819059	OpenSea					3'UTR;3'UTR		UTP23
Activity	Airway	cg20779373	0.00786655	0.00191144	4.11551	3.86324e-05	0.0244769	0.000759608	chr1	37428969	OpenSea	GRIK3	Body				GRIK3
Activity	Airway	cg05039282	0.00791643	0.00192398	4.11462	3.87824e-05	0.0245124	0.001236	chr16	84603334	OpenSea	COTL1	Body		3'UTR	1stExon;3'UTR;3'UTR	COTL1	COTL1
Activity	Airway	cg12280343	0.00535125	0.00130066	4.11425	3.88439e-05	0.0245124	0.000160628	chr5	45793663	OpenSea
Activity	Airway	cg16035236	0.0116081	0.00282143	4.11425	3.88433e-05	0.0245124	0.000848852	chr15	93635003	S_Shore
Activity	Airway	cg16694480	0.00288762	0.000701814	4.11451	3.88008e-05	0.0245124	0.00034698	chr1	19732786	OpenSea	CAPZB	Body		3'UTR	3'UTR;3'UTR;3'UTR	CAPZB	CAPZB
Activity	Airway	cg19288598	-0.00764157	0.00185707	-4.11484	3.87443e-05	0.0245124	-0.000252249	chr22	28389054	OpenSea	TTC28-AS1;TTC28	Body;Body	Unclassified_Cell_type_specific	1stExon;5'UTR	1stExon;3'UTR;TSS200;1stExon;5'UTR;5'UTR;5'UTR;5'UTR;5'UTR;5'UTR;5'UTR;5'UTR;5'UTR;5'UTR;5'UTR	TTC28-AS1;TTC28	TTC28-AS1;TTC28
Activity	Airway	cg13751723	0.00787641	0.00191456	4.11397	3.8892e-05	0.0245231	0.000527996	chr7	75457766	OpenSea
Activity	Airway	cg09695518	0.00529974	0.00128836	4.11355	3.89619e-05	0.0245285	0.000482108	chr4	157563813	OpenSea				5'UTR;TSS1500	5'UTR;TSS1500;TSS1500		RP11-171N4.3;RP11-171N4.2
Activity	Airway	cg10544152	0.00618474	0.00150357	4.11336	3.8994e-05	0.0245285	0.000172322	chr6	169637427	OpenSea	THBS2	Body		ExonBnd;5'UTR	3'UTR;1stExon;ExonBnd;5'UTR	THBS2	THBS2;XXyac-YX65C7_A.2
Activity	Airway	cg11593645	0.00710452	0.00172711	4.11352	3.89664e-05	0.0245285	0.000115746	chr6	56590175	OpenSea	RNU6-71P;DST;DST;DST	Body;Body;Body;Body			3'UTR;3'UTR	RNU6-71P;DST	DST
Activity	Airway	cg00115101	0.0029272	0.000711731	4.11279	3.90899e-05	0.024534	4.13512e-05	chr1	36689877	Island	THRAP3	TSS200	Unclassified	TSS200;TSS200	TSS200;TSS200;TSS200	THRAP3	THRAP3
Activity	Airway	cg18382590	-0.00490244	0.00119201	-4.11276	3.9096e-05	0.024534	-0.000136188	chr9	131219195	Island	ODF2;ODF2	TSS200;5'UTR	Promoter_Associated	TSS200;5'UTR;5'UTR;5'UTR;5'UTR;5'UTR	TSS200;TSS200;5'UTR;5'UTR;5'UTR;5'UTR;5'UTR;5'UTR;5'UTR;5'UTR;5'UTR;5'UTR;5'UTR;5'UTR;5'UTR	ODF2	ODF2
Activity	Airway	cg24431693	0.00682139	0.00165852	4.11293	3.9067e-05	0.024534	0.000309946	chr6	101597928	OpenSea
Activity	Airway	cg17507374	-0.00355088	0.000863535	-4.11203	3.92195e-05	0.0245919	-5.9233e-05	chr5	180237222	Island	MGAT1;MGAT1	TSS200;TSS1500	Promoter_Associated	TSS1500;TSS1500;1stExon;5'UTR;5'UTR	3'UTR;3'UTR;3'UTR;3'UTR;TSS1500;3'UTR;TSS1500;1stExon;TSS1500;TSS1500;TSS200;1stExon;1stExon;3'UTR;3'UTR;5'UTR;5'UTR;5'UTR;5'UTR;3'UTR	MGAT1	MGAT1
Activity	Airway	cg08513943	0.00452241	0.00109993	4.11153	3.93043e-05	0.0246015	0.000640111	chr3	42574531	N_Shelf	VIPR1;VIPR1-AS1;VIPR1;VIPR1;VIPR1;VIPR1	Body;TSS1500;Body;Body;Body;Body		TSS1500	TSS1500;1stExon;5'UTR;3'UTR;3'UTR	VIPR1;VIPR1-AS1	VIPR1-AS1;VIPR1
Activity	Airway	cg18803215	-0.00984225	0.00239389	-4.11141	3.93248e-05	0.0246015	-0.00166686	chr1	170555798	OpenSea
Activity	Airway	cg19354851	0.00377832	0.00091899	4.11139	3.93285e-05	0.0246015	4.59563e-05	chr1	94375246	Island	GCLM	TSS1500	Promoter_Associated	TSS1500;TSS1500	TSS1500;TSS1500;TSS1500	GCLM	GCLM
Activity	Airway	cg26049706	-0.0122714	0.00298492	-4.11114	3.93703e-05	0.0246082	-0.00187398	chr17	16523104	S_Shore
Activity	Airway	cg19960793	0.0122477	0.00297995	4.11004	3.95593e-05	0.0247067	0.000649209	chr16	69391693	OpenSea	TERF2	Body		3'UTR;TSS1500	3'UTR;TSS1500	TERF2	TERF2;RP11-343C2.9
Activity	Airway	cg09971227	-0.00571315	0.00139015	-4.10973	3.96118e-05	0.0247199	-0.000128713	chr2	8310218	OpenSea				3'UTR;3'UTR	3'UTR;3'UTR		AC007464.1;LINC00299
Activity	Airway	cg12357304	-0.00463299	0.00112759	-4.10874	3.9783e-05	0.0248071	-0.000165236	chr6	35464821	Island	TEAD3;TEAD3	1stExon;5'UTR		1stExon;1stExon;TSS200;5'UTR;5'UTR	1stExon;1stExon;TSS200;5'UTR;5'UTR	TEAD3	TEAD3
Activity	Airway	cg26020521	0.00984993	0.00239748	4.10846	3.9831e-05	0.0248174	0.00114388	chr11	8680436	OpenSea	TRIM66	TSS200		TSS200;3'UTR;5'UTR	TSS200;3'UTR;5'UTR	TRIM66	TRIM66
Activity	Airway	cg19245120	-0.00942104	0.00229334	-4.108	3.99103e-05	0.0248472	-0.000826688	chr2	222411535	OpenSea	EPHA4	Body				EPHA4
Activity	Airway	cg10801292	-0.00787562	0.00191723	-4.1078	3.99443e-05	0.0248487	-0.000127796	chr3	14186445	OpenSea			Promoter_Associated	TSS200;1stExon;5'UTR	TSS200;1stExon;5'UTR		AC093495.4
Activity	Airway	cg12355840	0.00957103	0.00233012	4.10753	3.99907e-05	0.024858	0.000434305	chr14	25481245	OpenSea	STXBP6;STXBP6;STXBP6	5'UTR;5'UTR;5'UTR		TSS1500;5'UTR;5'UTR;5'UTR;5'UTR;5'UTR	TSS1500;5'UTR;5'UTR;5'UTR;5'UTR;5'UTR;5'UTR	STXBP6	STXBP6
Activity	Airway	cg27467739	-0.00581019	0.00141462	-4.10726	4.00381e-05	0.0248678	-6.44616e-05	chr3	179322367	Island	MRPL47;NDUFB5;NDUFB5;NDUFB5;MRPL47;MRPL47	5'UTR;TSS1500;TSS1500;TSS1500;1stExon;1stExon	Promoter_Associated	5'UTR;TSS1500;TSS1500;TSS1500;TSS200;1stExon;1stExon;1stExon	5'UTR;TSS1500;TSS1500;TSS1500;TSS1500;TSS1500;TSS1500;TSS1500;TSS1500;TSS1500;TSS200;TSS200;1stExon;1stExon;1stExon	MRPL47;NDUFB5	MRPL47;NDUFB5
Activity	Airway	cg20624325	0.00392982	0.000956848	4.10705	4.00739e-05	0.0248704	0.000573452	chr3	50270958	N_Shelf	GNAI2;GNAI2;GNAI2	5'UTR;Body;5'UTR		5'UTR	5'UTR;5'UTR	GNAI2	GNAI2
Activity	Airway	cg19881234	0.00936545	0.00228079	4.10623	4.02176e-05	0.0249204	0.00130806	chr13	45048389	OpenSea	TSC22D1;TSC22D1;TSC22D1;TSC22D1	1stExon;5'UTR;Body;Body		5'UTR	TSS200;5'UTR	TSC22D1	TSC22D1;FILIP1LP1
Activity	Airway	cg26024624	0.00639811	0.00155813	4.10629	4.02066e-05	0.0249204	0.000338884	chr1	243217776	OpenSea
Activity	Airway	cg05052407	0.0047196	0.00114963	4.1053	4.03783e-05	0.0249611	0.000758943	chr16	4389420	OpenSea	GLIS2	3'UTR		3'UTR	3'UTR	GLIS2	GLIS2
Activity	Airway	cg12271966	0.0058381	0.00142199	4.10559	4.03285e-05	0.0249611	6.22747e-05	chr22	31742955	Island	PATZ1;PATZ1;PATZ1;PATZ1	TSS1500;TSS1500;TSS1500;TSS1500	Promoter_Associated	TSS1500;TSS1500;5'UTR;1stExon	TSS1500;TSS1500;5'UTR;1stExon	PATZ1	PATZ1;AC005003.1
Activity	Airway	cg23921743	-0.00258522	0.000629726	-4.10531	4.03767e-05	0.0249611	-4.1793e-05	chr19	2977317	Island	TLE6;TLE6	TSS1500;TSS1500	Unclassified	TSS1500;TSS1500;TSS200	TSS1500;TSS1500;TSS1500;TSS1500;TSS200	TLE6	TLE6
Activity	Airway	cg02533992	-0.00362005	0.000882032	-4.10422	4.05688e-05	0.0250592	-0.000352794	chr19	19758520	OpenSea	ATP13A1	Body			TSS200;3'UTR;3'UTR;3'UTR	ATP13A1	ATP13A1
Activity	Airway	cg11007380	-0.00580016	0.00141331	-4.10395	4.06147e-05	0.0250679	-5.12798e-05	chr6	73972704	N_Shore	KHDC1;KHDC1	1stExon;5'UTR	Promoter_Associated_Cell_type_specific	1stExon;1stExon;5'UTR;5'UTR	TSS1500;TSS1500;1stExon;1stExon;1stExon;5'UTR;5'UTR;5'UTR	KHDC1	RP11-398K22.12;KHDC1;RP11-257K9.7
Activity	Airway	cg12973855	-0.00453292	0.00110458	-4.10373	4.06536e-05	0.0250723	-0.000705382	chr15	59816483	OpenSea			Unclassified_Cell_type_specific
Activity	Airway	cg20071427	0.00264536	0.000644759	4.10286	4.08082e-05	0.0251479	0.000457621	chr19	54058085	Island	ZNF331;ZNF331;ZNF331	5'UTR;5'UTR;TSS1500	Unclassified	1stExon;5'UTR;5'UTR;5'UTR;5'UTR;5'UTR;5'UTR;5'UTR;5'UTR	TSS1500;TSS1500;TSS1500;1stExon;1stExon;5'UTR;5'UTR;5'UTR;5'UTR;5'UTR;5'UTR;5'UTR;5'UTR;5'UTR;5'UTR;5'UTR;5'UTR;5'UTR;5'UTR;5'UTR	ZNF331	ZNF331
Activity	Airway	cg11641916	0.00508881	0.00124043	4.10245	4.08798e-05	0.0251555	0.00078239	chr8	1923815	S_Shore	KBTBD11-OT1;KBTBD11	Body;5'UTR		5'UTR;TSS1500;5'UTR	5'UTR;TSS1500;5'UTR	KBTBD11-OT1;KBTBD11	RP11-439C15.2;RP11-439C15.4;KBTBD11
Activity	Airway	cg14431587	0.00846478	0.00206336	4.10242	4.08843e-05	0.0251555	0.000300321	chr9	133484895	OpenSea	FUBP3	Body			5'UTR	FUBP3	FUBP3
Activity	Airway	cg14919558	-0.00546762	0.00133293	-4.10196	4.09671e-05	0.0251672	-0.000433328	chr6	10882220	S_Shore	GCM2	TSS200		5'UTR;TSS200;5'UTR	5'UTR;TSS200;5'UTR	GCM2	RP11-637O19.2;GCM2;SYCP2L
Activity	Airway	cg24090671	-0.00536583	0.00130811	-4.10198	4.09627e-05	0.0251672	-6.64196e-05	chr10	17686217	Island	STAM;STAM	5'UTR;1stExon	Promoter_Associated	TSS200;TSS1500;5'UTR;1stExon;5'UTR	TSS1500;TSS200;TSS1500;5'UTR;1stExon;5'UTR;1stExon;5'UTR;5'UTR	STAM	STAM;RP11-390B4.5
Activity	Airway	cg02850207	0.00805663	0.00196456	4.10097	4.11415e-05	0.0252546	0.00018678	chr6	40999801	S_Shelf	UNC5CL	Body		3'UTR	3'UTR	UNC5CL	UNC5CL
Activity	Airway	cg13309429	0.00897778	0.00218942	4.10052	4.12215e-05	0.025284	0.000194007	chr6	138540851	OpenSea	KIAA1244;PBOV1	Body;TSS1500		TSS1500	TSS1500	KIAA1244;PBOV1	PBOV1
Activity	Airway	cg00682826	0.00600793	0.00146528	4.10019	4.12806e-05	0.0253006	6.50913e-05	chr6	109327768	N_Shelf	SESN1;SESN1;SESN1	5'UTR;Body;Body		5'UTR	5'UTR	SESN1	SESN1
Activity	Airway	cg17547199	0.00610724	0.00148961	4.09991	4.13315e-05	0.0253121	0.000676272	chr3	181412819	N_Shore	SOX2-OT;SOX2-OT;SOX2-OT;SOX2-OT;SOX2-OT;SOX2-OT	Body;Body;Body;Body;Body;Body		5'UTR	5'UTR;5'UTR;5'UTR;5'UTR;5'UTR;5'UTR;5'UTR;5'UTR;5'UTR;5'UTR	SOX2-OT	SOX2-OT
Activity	Airway	cg19048812	-0.00723758	0.00176569	-4.099	4.14943e-05	0.025392	-0.00123652	chr6	112735084	OpenSea
Activity	Airway	cg12662459	0.00587518	0.00143363	4.09811	4.16534e-05	0.0254377	0.000701381	chr9	136394096	OpenSea				TSS1500	TSS1500		TMEM8C
Activity	Airway	cg14290450	0.016259	0.00396751	4.09804	4.16656e-05	0.0254377	0.00249342	chr14	100614523	N_Shore	DEGS2	Body				DEGS2
Activity	Airway	cg27638713	-0.00457274	0.00111583	-4.09808	4.1659e-05	0.0254377	-0.000120845	chr6	52149159	Island	MCM3	Body	Promoter_Associated	5'UTR	5'UTR;3'UTR	MCM3	MCM3
Activity	Airway	cg05063895	-0.00497802	0.00121504	-4.09699	4.18551e-05	0.0254612	-0.000206821	chr16	2073518	N_Shelf			Unclassified
Activity	Airway	cg08398290	-0.00455783	0.00111245	-4.09712	4.18327e-05	0.0254612	-7.78822e-05	chr16	734514	Island	JMJD8	TSS200	Promoter_Associated	1stExon;TSS200;TSS200;TSS200;5'UTR	3'UTR;TSS1500;TSS1500;TSS1500;1stExon;1stExon;TSS1500;TSS200;TSS200;TSS200;TSS200;TSS200;TSS1500;TSS200;TSS200;TSS1500;TSS1500;5'UTR	JMJD8	JMJD8;MSLN
Activity	Airway	cg10851350	0.00650877	0.00158869	4.09693	4.18658e-05	0.0254612	0.000546276	chr6	31600597	S_Shore	BAT2	Body			TSS1500	BAT2	PRRC2A
Activity	Airway	cg14323984	0.0069769	0.00170287	4.09714	4.18289e-05	0.0254612	0.000894172	chr4	6695203	OpenSea	S100P	TSS1500		TSS1500;5'UTR;1stExon	TSS1500;5'UTR;1stExon	S100P	S100P
Activity	Airway	cg23817893	0.00508152	0.00124024	4.09721	4.18155e-05	0.0254612	0.000862302	chr11	86085932	Island	CCDC81;CCDC81;CCDC81;CCDC81	1stExon;5'UTR;1stExon;5'UTR		TSS200;5'UTR;1stExon;5'UTR	TSS200;5'UTR;1stExon;5'UTR;1stExon;5'UTR	CCDC81	CCDC81
Activity	Airway	cg07291317	0.00301203	0.000735331	4.09616	4.20055e-05	0.0255265	3.98546e-05	chr5	16701194	Island	MYO10	Body				MYO10
Activity	Airway	cg11945644	0.0069317	0.00169232	4.09596	4.20417e-05	0.0255288	0.00105785	chr3	50341369	OpenSea	HYAL1;HYAL1;HYAL1;HYAL1;HYAL1;HYAL1;HYAL1	TSS1500;TSS1500;TSS1500;TSS1500;TSS1500;ExonBnd;5'UTR		TSS1500;TSS1500;TSS1500;ExonBnd;5'UTR	5'UTR;TSS1500;TSS1500;TSS1500;1stExon;TSS1500;ExonBnd;5'UTR	HYAL1	HYAL1
Activity	Airway	cg02400708	0.00617783	0.00150848	4.09539	4.21457e-05	0.0255723	0.000947149	chr1	36947271	OpenSea	CSF3R;CSF3R;CSF3R	5'UTR;5'UTR;5'UTR		TSS200;5'UTR	TSS200;3'UTR;3'UTR;5'UTR;5'UTR	CSF3R	CSF3R
Activity	Airway	cg19231244	-0.00286493	0.000699724	-4.09438	4.23304e-05	0.0256646	-7.34181e-05	chr19	4066983	Island	ZBTB7A	TSS200		TSS200	TSS200	ZBTB7A	ZBTB7A
Activity	Airway	cg08905629	-0.00555119	0.00135619	-4.09322	4.25423e-05	0.0257534	-6.98763e-05	chr1	183188297	OpenSea	LAMC2;LAMC2	Body;Body	Unclassified_Cell_type_specific			LAMC2
Activity	Airway	cg17552578	-0.00522004	0.00127527	-4.09328	4.25313e-05	0.0257534	-0.000756807	chr1	220517835	OpenSea
Activity	Airway	cg06618629	-0.00538405	0.00131548	-4.09285	4.26113e-05	0.0257754	-0.000883013	chr17	4437077	N_Shelf	SPNS2	Body	Unclassified	ExonBnd	TSS1500;1stExon;1stExon;1stExon;5'UTR;ExonBnd;5'UTR;5'UTR	SPNS2	SPNS2
Activity	Airway	cg00293519	-0.0125071	0.00305634	-4.09219	4.27326e-05	0.025829	-0.000698689	chr2	216275155	OpenSea	FN1;FN1;FN1;FN1;FN1;FN1;FN1;FN1;FN1	Body;Body;Body;Body;Body;Body;Body;Body;Body			TSS1500	FN1	FN1
Activity	Airway	cg20241156	-0.00935618	0.00228675	-4.09148	4.28632e-05	0.0258484	-0.000762952	chr9	72338498	OpenSea	PTAR1	Body			TSS200	PTAR1	PTAR1
Activity	Airway	cg21093671	0.00652686	0.00159518	4.09161	4.28394e-05	0.0258484	0.00106827	chr14	73343550	OpenSea	DPF3;DPF3;DPF3;DPF3	Body;Body;Body;Body				DPF3
Activity	Airway	cg22082046	-0.00758107	0.00185276	-4.09176	4.2811e-05	0.0258484	-0.000638979	chr9	19934447	Island
Activity	Airway	cg27076799	0.00656291	0.00160419	4.0911	4.29331e-05	0.0258708	0.00012173	chr11	74303461	N_Shore	POLD3	TSS200	Promoter_Associated	TSS1500;TSS200;TSS200;TSS200	TSS1500;TSS1500;TSS200;TSS200;TSS200;5'UTR	POLD3	POLD3
Activity	Airway	cg06945634	0.00780201	0.00190722	4.09078	4.29933e-05	0.0258869	0.000851032	chr8	30413794	OpenSea	RBPMS;RBPMS;RBPMS	Body;Body;Body	Unclassified		TSS1500;TSS200;3'UTR	RBPMS	RBPMS
Activity	Airway	cg17003250	-0.0275174	0.00672709	-4.09053	4.30384e-05	0.0258869	-0.000992762	chr1	171313713	OpenSea
Activity	Airway	cg22282062	0.00560108	0.00136932	4.09043	4.30583e-05	0.0258869	0.00089821	chr2	96812605	S_Shore	DUSP2	TSS1500	Promoter_Associated	3'UTR;TSS1500	3'UTR;TSS1500	DUSP2	AC012307.2;DUSP2
Activity	Airway	cg08706628	0.00385979	0.00094372	4.08998	4.31418e-05	0.0259017	0.000428683	chr3	126872668	OpenSea
Activity	Airway	cg15071842	-0.0181772	0.00444448	-4.08983	4.31689e-05	0.0259017	-0.000823468	chr3	48388952	OpenSea
Activity	Airway	cg25942539	0.00759226	0.00185641	4.08976	4.31816e-05	0.0259017	7.78522e-05	chr13	89539539	OpenSea
Activity	Airway	cg04858453	0.00509322	0.00124568	4.0887	4.33797e-05	0.025981	0.000767892	chr5	174697402	OpenSea
Activity	Airway	cg11467508	0.00877313	0.00214562	4.08885	4.3351e-05	0.025981	0.000343077	chr12	1212995	OpenSea	ERC1;ERC1;ERC1;ERC1;ERC1;ERC1	Body;Body;Body;Body;Body;Body		TSS1500	5'UTR;TSS1500	ERC1	ERC1
Activity	Airway	cg09695126	-0.00639301	0.00156385	-4.088	4.35101e-05	0.0260393	-0.00100377	chr9	21976040	S_Shore	CDKN2A;CDKN2A;CDKN2A;CDKN2A	TSS1500;TSS1500;TSS1500;Body		TSS1500;TSS1500;3'UTR	TSS1500;TSS1500;TSS1500;TSS1500;3'UTR;3'UTR	CDKN2A	CDKN2A
Activity	Airway	cg14662172	0.0075384	0.00184415	4.08774	4.35589e-05	0.0260487	0.000172092	chr13	46679081	OpenSea	CPB2;CPB2	1stExon;1stExon		1stExon;5'UTR	1stExon;5'UTR	CPB2	CPB2;CPB2-AS1
Activity	Airway	cg04356090	0.00967001	0.00236648	4.08623	4.38431e-05	0.0260629	0.000239749	chr12	129280133	N_Shore	SLC15A4	Body			3'UTR	SLC15A4	SLC15A4
Activity	Airway	cg05076152	0.020466	0.00500849	4.08627	4.38358e-05	0.0260629	0.00251304	chr14	54369663	OpenSea
Activity	Airway	cg09001701	0.0096546	0.00236249	4.08662	4.37696e-05	0.0260629	0.000346088	chr6	58677861	OpenSea
Activity	Airway	cg10139739	-0.00551439	0.00134951	-4.08621	4.38471e-05	0.0260629	-0.000822615	chr7	75280150	OpenSea	HIP1;HIP1	Body;Body				HIP1
Activity	Airway	cg12334842	0.00718963	0.00175928	4.0867	4.37558e-05	0.0260629	0.000238313	chr4	184127739	OpenSea	WWC2	Body		5'UTR	5'UTR;5'UTR;5'UTR	WWC2	WWC2
Activity	Airway	cg16468168	-0.00460433	0.00112676	-4.08633	4.38246e-05	0.0260629	-9.35156e-05	chr3	195642211	OpenSea			Unclassified
Activity	Airway	cg20428989	0.0108545	0.00265561	4.08737	4.36282e-05	0.0260629	0.00117806	chr2	216715956	OpenSea
Activity	Airway	cg24947371	0.0108242	0.00264841	4.08706	4.3688e-05	0.0260629	0.000630985	chr12	131488726	Island	GPR133	Body		ExonBnd	ExonBnd	GPR133	GPR133
Activity	Airway	cg25411987	0.00697403	0.00170683	4.08597	4.38936e-05	0.0260709	0.00110888	chr20	61287678	N_Shore	SLCO4A1	5'UTR	Gene_Associated_Cell_type_specific	TSS200;TSS200;5'UTR;5'UTR	TSS200;TSS200;5'UTR;5'UTR;5'UTR	SLCO4A1	SLCO4A1
Activity	Airway	cg17183073	-0.00515139	0.00126096	-4.08528	4.4023e-05	0.0261084	-0.000687315	chr1	219728629	OpenSea
Activity	Airway	cg26418880	-0.00641474	0.00157015	-4.08543	4.39946e-05	0.0261084	-0.000125719	chr12	56123972	S_Shore	CD63;CD63	TSS1500;TSS1500	Promoter_Associated	5'UTR;TSS1500;TSS1500;TSS1500	5'UTR;TSS1500;TSS1500;TSS1500;TSS1500;TSS1500;TSS1500	CD63	RP11-644F5.11;CD63
Activity	Airway	cg08703606	-0.00875771	0.00214382	-4.08511	4.40568e-05	0.0261088	-0.000278809	chr19	15197641	OpenSea	OR1I1	TSS1500		TSS200	TSS200	OR1I1	OR1I1
Activity	Airway	cg10822008	-0.00404867	0.000991153	-4.0848	4.41142e-05	0.0261232	-0.000121314	chr15	90437384	Island	AP3S2;AP3S2;AP3S2	5'UTR;Body;1stExon	Promoter_Associated	1stExon;5'UTR;TSS200;TSS200;TSS200	1stExon;5'UTR;TSS200;TSS200;TSS200;TSS200;TSS200;3'UTR	AP3S2	AP3S2;C15orf38-AP3S2
Activity	Airway	cg08531025	0.00505709	0.00123817	4.08432	4.4207e-05	0.0261584	0.000224229	chr12	99041644	S_Shelf	APAF1;APAF1;APAF1;APAF1;APAF1	5'UTR;5'UTR;5'UTR;5'UTR;5'UTR		5'UTR;5'UTR;5'UTR;TSS1500;TSS1500;TSS1500;TSS1500	5'UTR;5'UTR;5'UTR;TSS1500;TSS1500;TSS1500;TSS1500	APAF1	APAF1
Activity	Airway	cg23358871	-0.00383207	0.000938303	-4.08405	4.42583e-05	0.0261692	-6.61027e-05	chr17	78121069	Island	EIF4A3	TSS200	Promoter_Associated	TSS200	TSS200;TSS200;TSS200;TSS200;TSS200	EIF4A3	EIF4A3
Activity	Airway	cg15609471	0.00584725	0.00143183	4.08377	4.43112e-05	0.0261808	0.00093597	chr19	45606565	OpenSea	PPP1R37	Body	Unclassified	5'UTR	5'UTR;5'UTR	PPP1R37	PPP1R37
Activity	Airway	cg10399701	0.0073022	0.00178825	4.08342	4.43772e-05	0.0262002	0.000883888	chr8	117671064	OpenSea	EIF3H;EIF3H	ExonBnd;Body		ExonBnd	TSS1500;ExonBnd;3'UTR;3'UTR;3'UTR	EIF3H	EIF3H
Activity	Airway	cg02576569	0.00899684	0.00220364	4.08273	4.45104e-05	0.0262591	0.000314556	chr8	6800959	OpenSea
Activity	Airway	cg21592003	0.0055416	0.00135801	4.08066	4.49074e-05	0.0264735	0.000423209	chr15	74687517	OpenSea
Activity	Airway	cg04260643	0.00475311	0.00116506	4.07972	4.50909e-05	0.0264845	9.85802e-05	chr2	65221688	OpenSea	SLC1A4;SLC1A4	5'UTR;Body		TSS200;5'UTR;5'UTR	TSS200;5'UTR;5'UTR;5'UTR	SLC1A4	U6;SLC1A4
Activity	Airway	cg11863961	-0.00613076	0.00150286	-4.0794	4.5153e-05	0.0264845	-0.000183863	chr10	103559126	OpenSea	MGEA5;MGEA5	Body;Body		TSS200	TSS1500;TSS200	MGEA5	MGEA5
Activity	Airway	cg14412815	0.00476515	0.00116792	4.08004	4.50285e-05	0.0264845	0.000357333	chr2	131588831	OpenSea				3'UTR	3'UTR		AC133785.1
Activity	Airway	cg18194038	-0.00678995	0.00166421	-4.07997	4.50411e-05	0.0264845	-0.000102272	chr19	1270018	S_Shore	CIRBP;CIRBP;CIRBP;C19orf23	Body;5'UTR;Body;Body	Promoter_Associated	5'UTR;5'UTR;5'UTR	5'UTR;5'UTR;5'UTR	CIRBP;C19orf23	CIRBP
Activity	Airway	cg18482576	0.00518535	0.00127112	4.07935	4.51612e-05	0.0264845	0.000567267	chr3	127350189	S_Shore	PODXL2	Body				PODXL2
Activity	Airway	cg21838115	-0.00706768	0.00173255	-4.07936	4.51606e-05	0.0264845	-0.000120382	chr6	45645436	OpenSea			Unclassified_Cell_type_specific
Activity	Airway	cg24653737	0.00596729	0.00146247	4.08028	4.49824e-05	0.0264845	0.000321958	chr2	88319305	S_Shelf
Activity	Airway	cg04459211	0.0104884	0.00257166	4.07847	4.53325e-05	0.0265454	0.00050027	chr20	24997569	OpenSea	ACSS1;ACSS1;ACSS1;ACSS1	Body;Body;Body;Body				ACSS1
Activity	Airway	cg07531343	0.00787986	0.00193199	4.07863	4.53021e-05	0.0265454	0.00121952	chr2	135130472	OpenSea	MGAT5	Body				MGAT5
Activity	Airway	cg06276857	0.00883203	0.00216595	4.07766	4.54903e-05	0.0266018	0.000508536	chr5	133586988	OpenSea				3'UTR	3'UTR;3'UTR		CDKL3
Activity	Airway	cg12600550	-0.00575475	0.0014113	-4.07763	4.54963e-05	0.0266018	-0.000141033	chr4	36246388	Island	ARAP2	TSS1500		TSS1500;5'UTR	TSS1500;TSS1500;TSS1500;5'UTR	ARAP2	ARAP2;RP11-431M7.3
Activity	Airway	cg13752949	-0.00453751	0.00111294	-4.07705	4.56101e-05	0.0266486	-0.000112938	chr16	19535313	Island	CP110;CP110	1stExon;5'UTR	Promoter_Associated	1stExon;5'UTR;1stExon;5'UTR;1stExon;5'UTR;1stExon;5'UTR	1stExon;5'UTR;1stExon;5'UTR;1stExon;5'UTR;1stExon;5'UTR;1stExon;5'UTR;1stExon;5'UTR;1stExon;5'UTR	CP110	CCP110
Activity	Airway	cg07732626	0.00924911	0.00226897	4.07634	4.57502e-05	0.0267107	0.00109247	chr2	180727353	S_Shore	ZNF385B	TSS1500		TSS1500	TSS1500	ZNF385B	ZNF385B
Activity	Airway	cg04582974	-0.00693712	0.00170211	-4.07561	4.58943e-05	0.026775	-0.000305618	chr2	75427632	Island	TACR1;TACR1	TSS1500;TSS1500		TSS1500;TSS1500	TSS1500;TSS1500	TACR1	TACR1
Activity	Airway	cg18843326	0.00637332	0.00156392	4.07521	4.59727e-05	0.0268009	0.000995957	chr6	169095875	OpenSea
Activity	Airway	cg18005280	0.0126749	0.00311105	4.07416	4.618e-05	0.0268928	0.00107323	chr3	66463731	OpenSea	LRIG1	Body			3'UTR;TSS1500;3'UTR	LRIG1	LRIG1
Activity	Airway	cg19379569	0.00783945	0.00192423	4.07407	4.61987e-05	0.0268928	0.00113262	chr10	134079358	OpenSea	STK32C	Body		3'UTR;5'UTR	3'UTR;5'UTR	STK32C	STK32C
Activity	Airway	cg09423378	0.020031	0.00491726	4.07362	4.62884e-05	0.0269252	0.00266461	chr5	73208988	OpenSea	ARHGEF28;ARHGEF28;ARHGEF28	Body;Body;Body				ARHGEF28
Activity	Airway	cg16801887	-0.00235541	0.000578267	-4.07323	4.63659e-05	0.0269504	-4.67025e-05	chr16	86541480	Island			Unclassified
Activity	Airway	cg00764518	0.00651526	0.00159978	4.07259	4.64936e-05	0.0269697	9.43697e-05	chr12	56510643	N_Shore	ZC3H10;ZC3H10;RPL41;RPL41	TSS1500;TSS1500;Body;Body	Promoter_Associated	TSS1500;TSS1500;1stExon;5'UTR	5'UTR;5'UTR;TSS1500;TSS1500;TSS1500;TSS1500;5'UTR;1stExon;5'UTR;TSS1500	ZC3H10;RPL41	RPL41;ZC3H10;ESYT1
Activity	Airway	cg05730537	0.0100551	0.00246899	4.07255	4.6502e-05	0.0269697	0.00165957	chr19	49715516	S_Shore
Activity	Airway	cg10891521	-0.0112271	0.0027568	-4.07253	4.65062e-05	0.0269697	-0.00165177	chr17	81047941	Island	METRNL	Body				METRNL
Activity	Airway	cg19260376	0.00730009	0.00179301	4.07142	4.67271e-05	0.0269697	0.000955611	chr1	156875482	N_Shelf	PEAR1	Body			TSS1500;3'UTR	PEAR1	PEAR1
Activity	Airway	cg20158248	-0.00815852	0.00200349	-4.07216	4.65796e-05	0.0269697	-0.000287949	chr16	16042956	N_Shore	ABCC1;ABCC1;ABCC1;ABCC1;ABCC1	TSS1500;TSS1500;TSS1500;TSS1500;TSS1500		TSS1500	TSS1500	ABCC1	ABCC1
Activity	Airway	cg23372544	-0.0066564	0.00163467	-4.07203	4.66056e-05	0.0269697	-0.00113846	chr19	23387068	Island
Activity	Airway	cg23611326	0.0138935	0.00341191	4.07207	4.65966e-05	0.0269697	0.00191003	chr5	126211278	OpenSea	2022-03-03	Body			3'UTR	2022-03-03	2022-03-03
Activity	Airway	cg25149326	0.00776903	0.00190808	4.07164	4.66826e-05	0.0269697	0.000196123	chr1	221949124	OpenSea
Activity	Airway	cg25577099	0.00645344	0.001585	4.07157	4.66969e-05	0.0269697	0.00093217	chr10	81141746	OpenSea				TSS1500	TSS1500		RP11-342M3.5
Activity	Airway	cg27055728	-0.00524497	0.00128826	-4.07135	4.67414e-05	0.0269697	-6.11131e-05	chr1	24740330	S_Shore	STPG1;STPG1;STPG1;STPG1	TSS200;TSS200;TSS200;5'UTR	Promoter_Associated	1stExon;TSS200;TSS200;3'UTR;5'UTR	1stExon;TSS200;TSS200;3'UTR;3'UTR;5'UTR	STPG1	C1orf201
Activity	Airway	cg01156012	0.00486093	0.00119409	4.07083	4.68467e-05	0.0269714	0.000244896	chr13	110424686	OpenSea	IRS2	Body				IRS2
Activity	Airway	cg02641560	-0.00682857	0.00167764	-4.07033	4.69464e-05	0.0269714	-7.53343e-05	chr1	24828811	N_Shore	RCAN3	TSS1500		TSS1500	TSS1500	RCAN3	RCAN3
Activity	Airway	cg03545677	-0.00452417	0.00111146	-4.07047	4.69178e-05	0.0269714	-0.000117978	chr2	47403996	Island	CALM2	TSS1500	Promoter_Associated	TSS1500;TSS1500	TSS1500;TSS1500;TSS1500;TSS1500;TSS1500	CALM2	CALM2
Activity	Airway	cg04303139	0.00195653	0.000480743	4.06981	4.70523e-05	0.0269714	0.00033774	chr7	94286753	S_Shore	SGCE;PEG10;SGCE;PEG10;SGCE	TSS1500;5'UTR;TSS1500;5'UTR;TSS1500	Promoter_Associated	TSS1500;TSS1500;TSS1500;TSS1500;TSS1500;5'UTR;5'UTR	TSS1500;TSS1500;TSS1500;TSS1500;TSS1500;TSS1500;TSS1500;5'UTR;5'UTR;5'UTR	SGCE;PEG10	SGCE;PEG10
Activity	Airway	cg07362177	0.00717161	0.00176209	4.06995	4.7023e-05	0.0269714	9.43482e-05	chr6	147981161	OpenSea				TSS1500;TSS1500	TSS1500;TSS1500		RP11-307P5.1
Activity	Airway	cg15089864	0.00705046	0.00173213	4.0704	4.69333e-05	0.0269714	0.000132818	chr11	75946986	Island			Promoter_Associated
Activity	Airway	cg16139635	-0.00865317	0.00212569	-4.07076	4.68595e-05	0.0269714	-0.000871015	chr8	67925392	OpenSea	PPP1R42	Body		TSS200	3'UTR;TSS200;TSS200;3'UTR;3'UTR;3'UTR	PPP1R42	PPP1R42
Activity	Airway	cg16150047	-0.0186254	0.00457646	-4.06983	4.7048e-05	0.0269714	-0.00131057	chr1	145042811	S_Shelf	PDE4DIP	Body	NonGene_Associated		3'UTR;3'UTR;3'UTR	PDE4DIP	PDE4DIP
Activity	Airway	cg25910911	0.0067176	0.00165059	4.06982	4.70497e-05	0.0269714	8.84272e-05	chr2	9613122	N_Shore	CPSF3	Body		TSS1500;5'UTR;3'UTR	TSS1500;TSS1500;5'UTR;3'UTR	CPSF3	IAH1;CPSF3
Activity	Airway	cg07347276	-0.00612445	0.00150497	-4.06949	4.71165e-05	0.026972	-0.000163376	chr11	34949324	OpenSea	PDHX;PDHX;PDHX	Body;Body;Body			5'UTR	PDHX	PDHX
Activity	Airway	cg10239077	-0.010607	0.00260649	-4.06946	4.71218e-05	0.026972	-0.000224749	chr8	55294882	OpenSea
Activity	Airway	cg04766618	0.00602706	0.00148126	4.06887	4.72407e-05	0.0270185	0.000760529	chr11	57310571	OpenSea	SMTNL1	Body		1stExon;1stExon	1stExon;1stExon	SMTNL1	SMTNL1
Activity	Airway	cg21548071	-0.00626938	0.00154093	-4.06855	4.73058e-05	0.0270185	-0.000120471	chr3	105088546	S_Shore	ALCAM	Body	Promoter_Associated		5'UTR	ALCAM	ALCAM
Activity	Airway	cg22235407	0.00741283	0.00182195	4.06862	4.72916e-05	0.0270185	0.00107359	chr15	66209223	OpenSea	MEGF11	Body	Unclassified	5'UTR	TSS1500;5'UTR	MEGF11	MEGF11
Activity	Airway	cg00299820	-0.00878406	0.00215954	-4.06756	4.75071e-05	0.0270355	-0.000367698	chr1	11943154	OpenSea			Unclassified_Cell_type_specific
Activity	Airway	cg06450634	0.00352013	0.000865331	4.06796	4.74258e-05	0.0270355	0.000532845	chr16	30430044	S_Shore				3'UTR	3'UTR		ZNF771
Activity	Airway	cg12856369	0.007864	0.00193334	4.06758	4.75034e-05	0.0270355	0.000135039	chr7	65772576	OpenSea	TPST1	Body		5'UTR	5'UTR	TPST1	TPST1
Activity	Airway	cg17987466	0.00384244	0.000944608	4.06776	4.7467e-05	0.0270355	0.000578293	chr17	21199453	OpenSea	MAP2K3;MAP2K3	Body;5'UTR		5'UTR;5'UTR;5'UTR	5'UTR;5'UTR;5'UTR;5'UTR;5'UTR;5'UTR;5'UTR;5'UTR	MAP2K3	MAP2K3
Activity	Airway	cg27494124	0.00633755	0.00155781	4.06823	4.73713e-05	0.0270355	0.000389338	chr11	12142959	OpenSea	MICAL2;MICAL2;MICAL2	5'UTR;5'UTR;5'UTR		5'UTR;5'UTR	TSS200;5'UTR;5'UTR;5'UTR;5'UTR;5'UTR;5'UTR	MICAL2	MICAL2
Activity	Airway	cg16079749	-0.00584284	0.0014367	-4.06684	4.76539e-05	0.0270799	-0.00093864	chr5	134783881	OpenSea	DCANP1	TSS1500		3'UTR;TSS1500	3'UTR;TSS1500	DCANP1	TIFAB;C5orf20
Activity	Airway	cg20590312	0.00659646	0.00162198	4.06692	4.76379e-05	0.0270799	0.000205089	chr9	103339027	OpenSea	MURC;MSANTD3-TMEFF1;TMEFF1	TSS1500;3'UTR;3'UTR		TSS1500;3'UTR;3'UTR	TSS1500;3'UTR;3'UTR	MURC;MSANTD3-TMEFF1;TMEFF1	MURC;TMEFF1;MSANTD3-TMEFF1
Activity	Airway	cg15641657	0.00593842	0.00146029	4.0666	4.77038e-05	0.0270888	0.000727152	chr12	103344564	Island					3'UTR;3'UTR;1stExon;1stExon;1stExon;1stExon;3'UTR;5'UTR;5'UTR;3'UTR		PAH
Activity	Airway	cg01008405	0.00485985	0.00119554	4.06497	4.80386e-05	0.0271225	0.000814656	chr5	139039026	N_Shore	CXXC5	5'UTR	Unclassified_Cell_type_specific	5'UTR;5'UTR	TSS200;5'UTR;5'UTR;5'UTR;5'UTR;5'UTR;5'UTR;5'UTR;5'UTR;5'UTR	CXXC5	CXXC5
Activity	Airway	cg03402994	0.00535872	0.00131801	4.06578	4.78722e-05	0.0271225	0.000269604	chr4	984131	Island	SLC26A1;IDUA;SLC26A1;SLC26A1	Body;Body;Body;Body			TSS1500;5'UTR;5'UTR;5'UTR	SLC26A1;IDUA	IDUA
Activity	Airway	cg04689428	-0.00749789	0.00184446	-4.06509	4.80141e-05	0.0271225	-0.00127108	chr5	14727162	OpenSea	ANKH	Body	Unclassified			ANKH
Activity	Airway	cg07922843	0.00794159	0.00195355	4.06522	4.79877e-05	0.0271225	0.00135825	chr1	92083173	OpenSea
Activity	Airway	cg07953677	0.00709638	0.00174567	4.06513	4.80054e-05	0.0271225	0.000242015	chr2	68949981	OpenSea			Unclassified_Cell_type_specific	5'UTR	5'UTR;5'UTR;5'UTR;5'UTR		ARHGAP25
Activity	Airway	cg19326244	-0.00595738	0.00146535	-4.0655	4.79296e-05	0.0271225	-0.000831285	chr2	47075777	OpenSea	LOC100134259	Body	Unclassified_Cell_type_specific	5'UTR	5'UTR;5'UTR	LOC100134259	AC016722.2
Activity	Airway	cg26539593	-0.0022244	0.000547155	-4.06539	4.79516e-05	0.0271225	-4.16684e-05	chr5	137774958	OpenSea	REEP2	Body	Unclassified	5'UTR;5'UTR	TSS1500;5'UTR;5'UTR;5'UTR;5'UTR	REEP2	REEP2
Activity	Airway	cg26726402	0.00693727	0.00170648	4.06525	4.79806e-05	0.0271225	0.000320273	chr2	46948107	OpenSea	SOCS5;SOCS5	5'UTR;5'UTR		5'UTR;5'UTR	5'UTR;5'UTR	SOCS5	SOCS5
Activity	Airway	cg12667521	-0.0207435	0.00510341	-4.06463	4.81081e-05	0.0271229	-0.00332983	chr19	29218732	Island
Activity	Airway	cg21499869	-0.00410019	0.00100871	-4.06478	4.80769e-05	0.0271229	-0.000281634	chr19	18589848	OpenSea	ELL	Body	Unclassified			ELL
Activity	Airway	cg01576531	-0.0051064	0.00125656	-4.06379	4.82819e-05	0.0271272	-0.000124025	chr8	29206508	Island	DUSP4;DUSP4	TSS200;Body		TSS200	TSS200	DUSP4	DUSP4
Activity	Airway	cg04486846	0.00837803	0.00206137	4.0643	4.81759e-05	0.0271272	0.000609415	chr22	28392224	OpenSea	TTC28-AS1;TTC28	Body;Body		5'UTR	3'UTR;5'UTR;TSS1500;1stExon;1stExon;5'UTR;5'UTR;5'UTR;5'UTR;5'UTR;5'UTR;5'UTR;5'UTR;5'UTR	TTC28-AS1;TTC28	TTC28;TTC28-AS1
Activity	Airway	cg12225910	-0.00317783	0.000782023	-4.0636	4.83221e-05	0.0271272	-7.84861e-05	chr19	40006292	Island	SELV	1stExon	Unclassified_Cell_type_specific	1stExon	1stExon	SELV	SELV
Activity	Airway	cg13376953	-0.00636617	0.00156641	-4.06417	4.82027e-05	0.0271272	-0.000816327	chr11	1750381	OpenSea	HCCA2	Body				HCCA2
Activity	Airway	cg19320193	0.0100448	0.00247189	4.06362	4.83185e-05	0.0271272	0.00121535	chr11	59827975	OpenSea	MS4A3;MS4A3;MS4A3	5'UTR;5'UTR;5'UTR		5'UTR;5'UTR;TSS1500;TSS1500;5'UTR	5'UTR;5'UTR;5'UTR;5'UTR;TSS1500;TSS1500;5'UTR	MS4A3	MS4A3
Activity	Airway	cg19919217	0.0069313	0.00170554	4.064	4.82388e-05	0.0271272	0.00101147	chr17	38248105	N_Shore	THRA	Body		3'UTR	3'UTR	THRA	THRA
Activity	Airway	cg18191196	0.00401768	0.000988822	4.06309	4.84266e-05	0.0271664	0.000672498	chr11	107890656	OpenSea	CUL5	Body			5'UTR	CUL5	CUL5
Activity	Airway	cg22506399	-0.00893042	0.00219829	-4.06244	4.85619e-05	0.027223	-0.000849145	chr15	95334307	OpenSea
Activity	Airway	cg21123733	-0.00562438	0.00138478	-4.06157	4.87438e-05	0.0273055	-0.000132076	chr5	153569932	Island	GALNT10	TSS1500	Promoter_Associated	TSS1500;TSS1500;5'UTR	TSS1500;TSS1500;TSS1500;TSS1500;TSS1500;5'UTR	GALNT10	GALNT10;MFAP3
Activity	Airway	cg23105068	0.0113423	0.00279332	4.0605	4.89675e-05	0.0274114	0.000322936	chr3	128996993	N_Shore	HMCES;HMCES	TSS1500;TSS1500		TSS1500;TSS1500;TSS1500;TSS1500	TSS1500;TSS1500;TSS1500;TSS1500;TSS1500;TSS1500;TSS1500;TSS1500	HMCES	C3orf37
Activity	Airway	cg16052721	-0.00600408	0.00147897	-4.05963	4.91508e-05	0.0274944	-7.75207e-05	chr14	95590755	OpenSea	DICER1;DICER1;DICER1;DICER1;DICER1	Body;Body;Body;Body;Body			TSS200	DICER1	DICER1
Activity	Airway	cg01692809	0.00729397	0.0017971	4.05874	4.9339e-05	0.0275801	0.000164368	chr6	142959262	OpenSea	LOC153910;LOC153910	TSS1500;TSS1500		TSS1500	TSS1500	LOC153910	RP11-440G9.1
Activity	Airway	cg24128187	0.00741138	0.00182624	4.05827	4.94381e-05	0.027616	0.00104106	chr17	36853458	OpenSea
Activity	Airway	cg09303549	-0.0100003	0.00246434	-4.05799	4.94974e-05	0.0276208	-0.000255424	chr14	52313849	OpenSea			Promoter_Associated	TSS200	TSS200;TSS200;1stExon;5'UTR		GNG2
Activity	Airway	cg22558765	0.0107436	0.00264758	4.0579	4.95169e-05	0.0276208	0.00126595	chr3	127626966	OpenSea
Activity	Airway	cg17310258	0.0058406	0.00143948	4.05745	4.96108e-05	0.0276536	0.000991713	chr11	31847173	Island			Unclassified_Cell_type_specific	5'UTR	5'UTR;5'UTR		RCN1
Activity	Airway	cg00949980	-0.0112097	0.00276373	-4.05599	4.9922e-05	0.0278074	-0.00175719	chr21	46237117	Island	SUMO3	Body		3'UTR	3'UTR;3'UTR	SUMO3	SUMO3
Activity	Airway	cg14222607	0.00977091	0.00240931	4.05548	5.00313e-05	0.0278486	0.000151403	chr8	21967298	Island	NUDT18	TSS1500	Promoter_Associated	TSS1500;TSS1500	TSS1500;TSS1500;TSS1500	NUDT18	NUDT18
Activity	Airway	cg04914660	-0.00851087	0.0020987	-4.0553	5.00697e-05	0.0278503	-0.00108034	chr2	213823560	OpenSea				3'UTR	3'UTR		AC093865.1
Activity	Airway	cg15336067	0.00573261	0.00141375	4.05489	5.01573e-05	0.0278794	0.000196905	chr6	47760116	OpenSea	OPN5;OPN5	Body;Body		5'UTR	5'UTR	OPN5	OPN5
Activity	Airway	cg15679829	0.0082134	0.00202569	4.05462	5.02165e-05	0.0278926	0.000528358	chr8	102509885	S_Shelf	GRHL2	Body		5'UTR	5'UTR;5'UTR	GRHL2	GRHL2
Activity	Airway	cg16370701	0.00997399	0.00246032	4.05394	5.0363e-05	0.027915	0.000337654	chr6	43029051	S_Shore	KLC4;KLC4;KLC4;KLC4	5'UTR;5'UTR;5'UTR;Body	Unclassified_Cell_type_specific	5'UTR;5'UTR;5'UTR;5'UTR;5'UTR;5'UTR;ExonBnd	5'UTR;5'UTR;5'UTR;5'UTR;5'UTR;5'UTR;5'UTR;5'UTR;3'UTR;5'UTR;TSS1500;5'UTR;1stExon;ExonBnd;5'UTR	KLC4	KLC4
Activity	Airway	cg19308944	0.0119814	0.00295548	4.05397	5.03564e-05	0.027915	0.000987783	chr13	31470063	OpenSea	TEX26-AS1	Body				TEX26-AS1
Activity	Airway	cg22726220	0.00746094	0.00184034	4.05411	5.03256e-05	0.027915	0.000522297	chr7	139059777	OpenSea	C7orf55-LUC7L2;LUC7L2;LUC7L2;LUC7L2	Body;Body;Body;Body			1stExon;TSS200;5'UTR	C7orf55-LUC7L2;LUC7L2	LUC7L2
Activity	Airway	cg05882300	-0.00811288	0.00200139	-4.05362	5.04317e-05	0.0279334	-0.00121299	chr21	25644837	OpenSea
Activity	Airway	cg16319436	0.00575891	0.00142092	4.05296	5.05745e-05	0.0279928	0.000252961	chr11	60515035	OpenSea
Activity	Airway	cg11111696	-0.00547511	0.00135106	-4.05246	5.06821e-05	0.0280327	-0.000122625	chr10	31320775	Island	ZNF438;ZNF438;ZNF438;ZNF438;ZNF438;ZNF438;ZNF438;ZNF438;ZNF438;ZNF438;ZNF438;ZNF438;ZNF438	5'UTR;5'UTR;1stExon;1stExon;5'UTR;5'UTR;1stExon;5'UTR;5'UTR;1stExon;1stExon;1stExon;Body	Promoter_Associated	1stExon;1stExon;1stExon;5'UTR;5'UTR;5'UTR;5'UTR	1stExon;1stExon;1stExon;5'UTR;5'UTR;5'UTR;5'UTR	ZNF438	ZNF438
Activity	Airway	cg04265011	-0.019007	0.00469086	-4.05192	5.0799e-05	0.0280777	-0.00253209	chr1	95428129	OpenSea	LOC729970	Body		5'UTR;5'UTR;5'UTR	5'UTR;5'UTR;5'UTR	LOC729970	RP4-639F20.1
Activity	Airway	cg02676742	0.0124749	0.00307908	4.05151	5.08876e-05	0.028101	0.00175254	chr6	153551769	OpenSea				TSS1500	TSS1500		AL590867.1
Activity	Airway	cg09008460	0.0066714	0.00164669	4.0514	5.09129e-05	0.028101	0.000695757	chr6	170359357	OpenSea			Unclassified_Cell_type_specific
Activity	Airway	cg22976419	-0.00898654	0.00221822	-4.05123	5.09481e-05	0.028101	-0.00139689	chr2	134898400	OpenSea				5'UTR;5'UTR	5'UTR;5'UTR;5'UTR		MGAT5
Activity	Airway	cg12492380	-0.00587156	0.00144944	-4.05093	5.10152e-05	0.0281183	-0.000621872	chr7	98872169	OpenSea	MYH16	Body				MYH16
Activity	Airway	cg16540586	0.00657313	0.00162284	4.0504	5.11308e-05	0.0281426	0.000160171	chr16	85242550	Island			Unclassified_Cell_type_specific
Activity	Airway	cg18648997	0.00234247	0.000578326	4.05043	5.11239e-05	0.0281426	5.90707e-05	chr3	49568660	OpenSea	DAG1;DAG1	Body;Body		1stExon	1stExon	DAG1	DAG1
Activity	Airway	cg27495459	0.00559134	0.00138097	4.04884	5.14725e-05	0.0283109	0.000647634	chr22	39409296	OpenSea	APOBEC3C	TSS1500		TSS1500;TSS1500	TSS1500;TSS1500;TSS1500	APOBEC3C	APOBEC3C;APOBEC3D
Activity	Airway	cg19001703	-0.00688914	0.00170187	-4.04799	5.16586e-05	0.0283935	-0.000196702	chr5	72861606	Island	UTP15;ANKRA2;UTP15	5'UTR;TSS200;1stExon	Promoter_Associated	TSS200;1stExon;5'UTR;1stExon;5'UTR;1stExon;5'UTR	TSS1500;5'UTR;TSS1500;TSS200;TSS200;1stExon;5'UTR;1stExon;5'UTR;5'UTR;1stExon;5'UTR;1stExon;5'UTR	UTP15;ANKRA2	ANKRA2;UTP15
Activity	Airway	cg14623216	0.00482577	0.00119227	4.04755	5.17562e-05	0.0284273	0.000676847	chr10	5709014	S_Shore	ASB13;ASB13;ASB13	TSS1500;TSS1500;TSS1500	Promoter_Associated_Cell_type_specific	TSS1500;TSS1500	TSS1500;TSS1500;TSS1500	ASB13	ASB13
Activity	Airway	cg27289104	-0.00650839	0.00160844	-4.04641	5.20093e-05	0.0285464	-6.63166e-05	chr14	50319271	N_Shore	SDCCAG1	Body	Promoter_Associated	5'UTR	3'UTR;5'UTR;3'UTR	SDCCAG1	NEMF
Activity	Airway	cg26723272	-0.00444582	0.00109879	-4.04609	5.20798e-05	0.0285652	-6.28317e-05	chr8	37601800	OpenSea	ERLIN2;ERLIN2;ERLIN2	Body;Body;Body			TSS200;5'UTR;5'UTR;5'UTR	ERLIN2	ERLIN2
Activity	Airway	cg10729531	-0.0068698	0.00169812	-4.04553	5.2204e-05	0.0286135	-0.000128775	chr20	61492669	Island	TCFL5	1stExon	Promoter_Associated	1stExon	1stExon	TCFL5	TCFL5
Activity	Airway	cg03451607	0.00920477	0.00227588	4.04449	5.24369e-05	0.0286187	0.00101745	chr7	134250223	OpenSea	AKR1B15	TSS200		TSS200	1stExon;TSS200;5'UTR	AKR1B15	AKR1B15
Activity	Airway	cg07131358	0.0075797	0.00187385	4.04499	5.2326e-05	0.0286187	0.00043557	chr10	29049407	OpenSea	LINC01517	Body				LINC01517
Activity	Airway	cg10550033	0.0110947	0.00274326	4.04437	5.24644e-05	0.0286187	0.0015597	chr13	59983940	OpenSea
Activity	Airway	cg12734189	0.00974192	0.00240887	4.04419	5.25041e-05	0.0286187	0.00131876	chr6	52589125	OpenSea
Activity	Airway	cg13532004	0.00450523	0.00111396	4.04435	5.24689e-05	0.0286187	0.000743433	chr9	137030823	S_Shore	RNU6ATAC	TSS1500	Promoter_Associated	TSS1500	TSS1500	RNU6ATAC	RNU6ATAC
Activity	Airway	cg18029817	0.00515621	0.00127475	4.0449	5.23465e-05	0.0286187	0.000178204	chr7	30233626	OpenSea
Activity	Airway	cg19558736	0.00537268	0.00132845	4.04433	5.24739e-05	0.0286187	0.000371465	chr1	160924576	OpenSea	ITLN2;ITLN2	1stExon;5'UTR	Unclassified	1stExon;5'UTR	1stExon;5'UTR	ITLN2	ITLN2
Activity	Airway	cg24609094	0.00858148	0.00212186	4.04432	5.24755e-05	0.0286187	0.000671748	chr13	25319768	Island
Activity	Airway	cg01900480	0.00603828	0.0014936	4.04277	5.28224e-05	0.0286973	0.000991398	chr5	139068516	OpenSea				5'UTR	5'UTR		CTB-35F21.1
Activity	Airway	cg06305962	0.0147193	0.00364088	4.04277	5.28237e-05	0.0286973	0.00239164	chr7	76956986	OpenSea	GSAP	Body		TSS1500;3'UTR	TSS1500;TSS200;3'UTR;3'UTR;3'UTR;5'UTR	GSAP	PION;CCDC146
Activity	Airway	cg22164248	-0.00602412	0.00149007	-4.04285	5.28051e-05	0.0286973	-9.1033e-05	chr3	184053592	Island	FAM131A	TSS200		TSS200;TSS200;TSS200	TSS1500;TSS200;TSS200;TSS200;TSS200	FAM131A	FAM131A
Activity	Airway	cg24288715	0.0179205	0.00443276	4.04274	5.28303e-05	0.0286973	0.00135266	chr6	163745629	OpenSea	LOC285796	TSS200				LOC285796
Activity	Airway	cg26764345	0.00881223	0.00217965	4.04295	5.27825e-05	0.0286973	0.000188348	chr3	46927386	S_Shelf	PTH1R	Body				PTH1R
Activity	Airway	cg27558921	0.00528731	0.00130804	4.04216	5.29617e-05	0.0287489	7.81885e-05	chr11	75624239	OpenSea	UVRAG	Body		5'UTR;TSS1500	5'UTR;TSS1500	UVRAG	UVRAG;RP11-263C24.1
Activity	Airway	cg00423702	0.00643646	0.00159284	4.04088	5.325e-05	0.0288714	0.00101188	chr7	66747538	N_Shelf
Activity	Airway	cg07636095	-0.00455852	0.00112811	-4.04084	5.32606e-05	0.0288714	-0.000181427	chr6	27759817	OpenSea			Unclassified
Activity	Airway	cg00018443	0.00512993	0.00126986	4.03975	5.35088e-05	0.0289859	6.8902e-05	chr1	36507450	OpenSea	AGO3;AGO3	Body;Body		TSS1500	TSS1500	AGO3	EIF2C3
Activity	Airway	cg16012949	-0.00920673	0.00227941	-4.03908	5.36612e-05	0.0290486	-0.000405078	chr8	807799	OpenSea	ERICH1-AS1	Body			5'UTR	ERICH1-AS1	CTD-3212A4.1
Activity	Airway	cg07513723	0.00901566	0.00223277	4.03788	5.39362e-05	0.0291574	0.000266177	chr11	123625383	OpenSea	OR6X1	TSS200		TSS200	TSS200	OR6X1	OR6X1
Activity	Airway	cg10275695	-0.00709696	0.00175754	-4.03801	5.39056e-05	0.0291574	-0.000211079	chr19	47975487	OpenSea	SLC8A2	TSS200	Unclassified_Cell_type_specific	TSS200;TSS1500;TSS1500	TSS200;TSS1500;TSS1500	SLC8A2	SLC8A2
Activity	Airway	cg03476212	0.00332813	0.000824512	4.03649	5.42577e-05	0.0293111	0.00054604	chr16	85301802	N_Shelf
Activity	Airway	cg17734022	0.00997313	0.00247089	4.03624	5.43145e-05	0.0293216	0.000630472	chr5	55903180	OpenSea	C5orf67	TSS1500		TSS1500	TSS1500	C5orf67	AC022431.2
Activity	Airway	cg04697126	0.00545921	0.00135271	4.03575	5.44289e-05	0.0293633	0.000111438	chr6	111136637	Island	CDK19;CDK19;CDK19;CDK19;AMD1	TSS200;TSS200;5'UTR;5'UTR;5'UTR	Promoter_Associated	3'UTR;TSS200;5'UTR	3'UTR;TSS1500;TSS200;TSS1500;TSS1500;5'UTR	CDK19;AMD1	CDK19
Activity	Airway	cg04552666	0.00715764	0.00177388	4.03503	5.45955e-05	0.0294129	0.00104438	chr9	132937763	S_Shelf	NCS1	Body				NCS1
Activity	Airway	cg20040772	-0.00244616	0.000606209	-4.03517	5.45622e-05	0.0294129	-4.64595e-05	chr7	100026353	Island	MEPCE;ZCWPW1	TSS1500;TSS200	Promoter_Associated	TSS1500;TSS1500;TSS200;TSS200;TSS200	TSS1500;TSS1500;TSS1500;TSS1500;1stExon;1stExon;TSS200;TSS200;TSS200;TSS200;3'UTR;5'UTR	MEPCE;ZCWPW1	MEPCE;ZCWPW1
Activity	Airway	cg00977469	0.0085043	0.00210798	4.03434	5.47559e-05	0.0294405	0.000685825	chr10	1088692	OpenSea	IDI1;IDI1;IDI2-AS1;IDI2-AS1;IDI2-AS1;IDI2-AS1	Body;ExonBnd;Body;Body;Body;Body		3'UTR;TSS1500;ExonBnd;5'UTR;5'UTR;5'UTR;5'UTR	3'UTR;TSS1500;3'UTR;ExonBnd;5'UTR;5'UTR;5'UTR;5'UTR	IDI1;IDI2-AS1	IDI1;U7;IDI2-AS1
Activity	Airway	cg03406367	0.00483446	0.00119827	4.03454	5.47088e-05	0.0294405	0.000774684	chr12	124948068	N_Shelf	NCOR2;NCOR2	Body;Body		5'UTR	5'UTR	NCOR2	NCOR2
Activity	Airway	cg17793814	0.0156968	0.00389081	4.03433	5.47588e-05	0.0294405	0.000823328	chr3	45539705	OpenSea	LARS2-AS1;LARS2	Body;Body	Unclassified_Cell_type_specific	3'UTR	3'UTR	LARS2-AS1;LARS2	LARS2-AS1
Activity	Airway	cg09415754	0.00468295	0.00116095	4.03371	5.49037e-05	0.0294983	0.000771518	chr6	10385392	Island			Unclassified_Cell_type_specific
Activity	Airway	cg00356183	-0.00434515	0.00107733	-4.03326	5.50082e-05	0.0295264	-5.96572e-05	chr7	751833	Island	PRKAR1B;PRKAR1B;PRKAR1B;PRKAR1B;PRKAR1B;PRKAR1B	5'UTR;5'UTR;5'UTR;5'UTR;5'UTR;5'UTR		5'UTR;5'UTR;5'UTR;3'UTR;5'UTR;5'UTR	5'UTR;5'UTR;5'UTR;5'UTR;3'UTR;5'UTR;5'UTR	PRKAR1B	PRKAR1B
Activity	Airway	cg24317157	0.0101159	0.00250823	4.03309	5.50476e-05	0.0295264	0.00149921	chr7	52794983	OpenSea
Activity	Airway	cg26142119	0.0067069	0.001663	4.033	5.50684e-05	0.0295264	0.000565298	chr1	167802080	OpenSea	ADCY10;ADCY10;ADCY10	Body;Body;Body		3'UTR	3'UTR	ADCY10	ADCY10
Activity	Airway	cg25299227	-0.0245569	0.00608957	-4.03261	5.51605e-05	0.0295557	-0.00112971	chr14	76940165	OpenSea	ESRRB	Body	Unclassified_Cell_type_specific	5'UTR	5'UTR	ESRRB	ESRRB
Activity	Airway	cg12282606	0.0048597	0.00120517	4.03238	5.52145e-05	0.0295645	8.37869e-05	chr17	33308362	S_Shore	LIG3;LIG3	5'UTR;5'UTR	Promoter_Associated	5'UTR;5'UTR	5'UTR;5'UTR;5'UTR	LIG3	LIG3
Activity	Airway	cg16206513	-0.00838511	0.00207991	-4.03149	5.54253e-05	0.0296371	-0.000127323	chr9	27307849	OpenSea
Activity	Airway	cg18516630	0.00684321	0.00169744	4.03149	5.54249e-05	0.0296371	0.000604261	chr2	80999567	OpenSea				3'UTR	3'UTR		AC084193.1
Activity	Airway	cg14860707	0.0102438	0.00254115	4.03116	5.5503e-05	0.0296384	0.000672423	chr1	899515	Island	KLHL17	Body		5'UTR	5'UTR;5'UTR;5'UTR	KLHL17	KLHL17
Activity	Airway	cg21584184	0.0064732	0.00160577	4.03121	5.54904e-05	0.0296384	0.000163675	chr12	10532046	OpenSea	KLRK1	Body		ExonBnd;5'UTR;3'UTR	3'UTR;ExonBnd;5'UTR;3'UTR;3'UTR;3'UTR;3'UTR;3'UTR	KLRK1	KLRK1;RP11-277P12.20;RP11-277P12.7
Activity	Airway	cg13484988	-0.00364707	0.000904806	-4.03077	5.55934e-05	0.0296666	-6.79588e-05	chr20	1306447	Island	SDCBP2;SDCBP2;FKBP1A-SDCBP2;SDCBP2-AS1;SDCBP2-AS1;SDCBP2-AS1	5'UTR;5'UTR;Body;Body;Body;Body	Promoter_Associated	5'UTR;5'UTR;TSS200;5'UTR	5'UTR;5'UTR;TSS200;5'UTR	SDCBP2;FKBP1A-SDCBP2;SDCBP2-AS1	SDCBP2;FKBP1A-SDCBP2
Activity	Airway	cg00678398	0.0065182	0.0016175	4.0298	5.58237e-05	0.0297196	0.000358309	chr19	16630059	Island	CHERP;C19orf44	Body;3'UTR		3'UTR;3'UTR;5'UTR	3'UTR;3'UTR;5'UTR	CHERP;C19orf44	CHERP;C19orf44;CALR3
Activity	Airway	cg04831943	0.0100686	0.0024986	4.02972	5.58434e-05	0.0297196	0.000213659	chr6	159519421	OpenSea
Activity	Airway	cg09041994	0.00443795	0.00110126	4.02988	5.58057e-05	0.0297196	0.000683474	chr8	124246515	OpenSea	C8orf76;ZHX1-C8orf76	Body;Body		3'UTR	3'UTR;3'UTR;3'UTR	C8orf76;ZHX1-C8orf76	C8orf76
Activity	Airway	cg26239653	-0.0087573	0.00217315	-4.02977	5.58312e-05	0.0297196	-0.000191737	chr2	177921621	OpenSea				TSS1500;3'UTR	TSS1500;3'UTR		AC079305.11
Activity	Airway	cg24271501	0.00386867	0.000960074	4.02955	5.58831e-05	0.0297206	0.000545477	chr6	47042976	OpenSea
Activity	Airway	cg02881595	0.0122067	0.00302968	4.02905	5.60015e-05	0.0297435	0.00119631	chr4	57958129	OpenSea	IGFBP7;IGFBP7	Body;Body				IGFBP7
Activity	Airway	cg05675249	-0.0119896	0.0029757	-4.02919	5.59706e-05	0.0297435	-0.000600673	chr4	89299791	N_Shore	HERC6;HERC6	TSS200;TSS200		TSS1500;TSS200	TSS1500;TSS1500;TSS1500;TSS1500;TSS200	HERC6	HERC6
Activity	Airway	cg10727831	0.00673232	0.00167183	4.02692	5.65134e-05	0.0299898	8.94128e-05	chr1	211859736	OpenSea				5'UTR;5'UTR;TSS200	5'UTR;5'UTR;TSS200		RP11-122M14.1;RP11-122M14.2
Activity	Airway	cg27365485	-0.00599323	0.00148834	-4.0268	5.65415e-05	0.0299898	-0.000144407	chr11	64126452	Island	RPS6KA4;RPS6KA4	TSS200;TSS200		TSS200;TSS200;TSS200	TSS1500;TSS1500;TSS200;TSS200;TSS200;TSS200	RPS6KA4	RPS6KA4
Activity	Airway	cg21766728	-0.0149423	0.00371132	-4.02614	5.66992e-05	0.0300182	-0.00111131	chr7	100361710	OpenSea	ZAN;ZAN;ZAN;ZAN;ZAN	Body;Body;Body;Body;Body		5'UTR	5'UTR	ZAN	ZAN
Activity	Airway	cg22623776	0.00503236	0.00124993	4.0261	5.67092e-05	0.0300182	0.000730171	chr3	27981578	OpenSea
Activity	Airway	cg23641093	0.00676176	0.0016794	4.02629	5.66633e-05	0.0300182	0.000704718	chr19	16640963	N_Shore	CHERP	Body		5'UTR	5'UTR	CHERP	CALR3
Activity	Airway	cg16256610	-0.0067035	0.0016651	-4.02588	5.67628e-05	0.0300264	-0.000105387	chr8	21999381	Island	REEP4;REEP4	1stExon;5'UTR	Promoter_Associated	1stExon;5'UTR;TSS1500;TSS200	1stExon;1stExon;5'UTR;5'UTR;TSS1500;TSS200;TSS200;TSS200	REEP4	REEP4
Activity	Airway	cg06528306	0.00655379	0.00162811	4.0254	5.68797e-05	0.0300479	0.000160381	chr8	53852661	Island	NPBWR1	1stExon	Unclassified_Cell_type_specific	1stExon	1stExon	NPBWR1	NPBWR1
Activity	Airway	cg17468687	0.00582002	0.00144579	4.02551	5.68516e-05	0.0300479	8.10968e-05	chr1	10531370	N_Shore	DFFA;DFFA	Body;Body		TSS1500	3'UTR;TSS1500	DFFA	DFFA;PEX14
Activity	Airway	cg07249103	0.00753407	0.0018719	4.02483	5.70157e-05	0.0300996	0.00105426	chr2	192266225	OpenSea	MYO1B;MYO1B;MYO1B	Body;Body;Body			TSS200	MYO1B	MYO1B
Activity	Airway	cg04829760	0.00858883	0.0021343	4.02419	5.71709e-05	0.0301009	0.000180263	chr7	156403885	S_Shelf					3'UTR;3'UTR		AC073871.2
Activity	Airway	cg07240413	0.00553771	0.00137607	4.02429	5.71466e-05	0.0301009	0.000872618	chr10	8145066	OpenSea			Unclassified_Cell_type_specific
Activity	Airway	cg22555440	0.00790647	0.00196459	4.02449	5.71e-05	0.0301009	0.000234222	chr8	99194030	OpenSea
Activity	Airway	cg26608694	0.00408986	0.00101628	4.02436	5.71309e-05	0.0301009	0.000648665	chr11	102029941	OpenSea	YAP1;YAP1	Body;Body				YAP1
Activity	Airway	cg01796228	0.00868943	0.00215961	4.02361	5.73132e-05	0.0301556	0.000429704	chr5	38596220	OpenSea	LIFR	TSS1500		TSS1500;5'UTR	TSS1500;5'UTR;3'UTR;5'UTR	LIFR	LIFR;LIFR-AS1
Activity	Airway	cg03093801	0.0129064	0.00320821	4.02292	5.74803e-05	0.0302032	0.00113031	chr1	90123717	OpenSea	LRRC8C	5'UTR	Unclassified_Cell_type_specific	5'UTR;5'UTR;5'UTR	5'UTR;5'UTR;5'UTR;5'UTR;5'UTR	LRRC8C	RP11-413E1.4;LRRC8C
Activity	Airway	cg26397229	0.0087414	0.00217282	4.02306	5.74474e-05	0.0302032	0.000445219	chr8	126316346	OpenSea	NSMCE2	Body				NSMCE2
Activity	Airway	cg05885455	0.00777382	0.00193249	4.02269	5.75376e-05	0.0302132	0.000786064	chr15	99237572	OpenSea	IGF1R;IGF1R	Body;Body			5'UTR	IGF1R	IGF1R
Activity	Airway	cg04806635	-0.00815417	0.00202726	-4.02226	5.7642e-05	0.0302479	-0.000991442	chr7	115957053	OpenSea				3'UTR;3'UTR;5'UTR	3'UTR;5'UTR;5'UTR;5'UTR;3'UTR;5'UTR;5'UTR;5'UTR;5'UTR;5'UTR;5'UTR;5'UTR;5'UTR;5'UTR;5'UTR		AC073130.3;CAV2;AC002066.1
Activity	Airway	cg01254719	0.00577333	0.00143551	4.02179	5.77576e-05	0.0302682	0.000935229	chr20	57978234	N_Shore			Unclassified
Activity	Airway	cg17886028	-0.00327772	0.000814974	-4.02187	5.77369e-05	0.0302682	-6.01704e-05	chr12	4383507	Island	CCND2	Body		3'UTR;3'UTR	3'UTR;3'UTR	CCND2	RP11-264F23.3;RP11-264F23.4
Activity	Airway	cg07750690	0.00892894	0.00222028	4.02154	5.7819e-05	0.0302802	0.000899196	chr15	78474482	OpenSea	ACSBG1;ACSBG1;ACSBG1;ACSBG1	ExonBnd;ExonBnd;Body;Body		ExonBnd	3'UTR;3'UTR;TSS1500;ExonBnd;3'UTR	ACSBG1	ACSBG1
Activity	Airway	cg23924137	0.0085482	0.00212593	4.02093	5.79684e-05	0.0303384	0.000212459	chr6	157263588	OpenSea	ARID1B;ARID1B;ARID1B	Body;Body;Body			5'UTR	ARID1B	ARID1B
Activity	Airway	cg00589837	0.00879328	0.00218724	4.02027	5.81318e-05	0.0303835	0.000276992	chr22	45200504	OpenSea	PRR5-ARHGAP8;ARHGAP8;ARHGAP8;ARHGAP8	Body;Body;Body;Body			5'UTR;5'UTR;5'UTR;5'UTR	PRR5-ARHGAP8;ARHGAP8	PRR5-ARHGAP8;ARHGAP8
Activity	Airway	cg01703246	0.00519168	0.00129135	4.02036	5.81092e-05	0.0303835	0.00010262	chr8	2127431	N_Shelf				5'UTR	5'UTR		RP11-1049H7.1
Activity	Airway	cg03178678	-0.0136544	0.00339668	-4.01994	5.82129e-05	0.0303856	-0.000748805	chr10	97051225	S_Shore	PDLIM1	TSS1500		TSS1500;TSS1500	TSS1500;TSS1500	PDLIM1	PDLIM1
Activity	Airway	cg14953148	0.0072809	0.00181117	4.02001	5.81962e-05	0.0303856	0.000311318	chr1	1792846	OpenSea	GNB1;GNB1;GNB1	5'UTR;5'UTR;5'UTR		5'UTR;5'UTR;5'UTR	5'UTR;3'UTR;5'UTR;5'UTR;5'UTR;5'UTR	GNB1	GNB1
Activity	Airway	cg26505822	0.0033452	0.000832197	4.01972	5.82667e-05	0.0303935	4.29873e-05	chr15	25684203	Island	UBE3A	TSS200	Promoter_Associated	TSS1500;TSS200	TSS1500;TSS200	UBE3A	UBE3A
Activity	Airway	cg01980225	0.00700737	0.00174364	4.01882	5.84908e-05	0.0304903	0.000270466	chr5	2042024	S_Shelf
Activity	Airway	cg02363657	0.00345845	0.000860656	4.01839	5.85967e-05	0.0305253	0.000567075	chr11	68428582	OpenSea
Activity	Airway	cg07212035	-0.00873363	0.00217352	-4.01819	5.8647e-05	0.0305313	-0.000206674	chr1	82266912	Island	LPHN2	5'UTR		5'UTR;5'UTR;5'UTR;5'UTR	5'UTR;5'UTR;5'UTR;5'UTR	LPHN2	LPHN2
Activity	Airway	cg12543545	0.0093592	0.00232982	4.01713	5.89121e-05	0.0306491	0.000200622	chr6	139975635	OpenSea
Activity	Airway	cg22378717	0.00538286	0.00134014	4.01664	5.90332e-05	0.0306918	0.000331526	chr8	143200284	N_Shelf
Activity	Airway	cg26203136	-0.00667802	0.00166292	-4.01584	5.92337e-05	0.0307757	-0.000686001	chr7	739057	OpenSea	PRKAR1B;PRKAR1B;PRKAR1B;PRKAR1B;PRKAR1B;PRKAR1B	Body;Body;Body;Body;Body;Body		3'UTR	3'UTR	PRKAR1B	PRKAR1B
Activity	Airway	cg12164826	-0.00671124	0.00167132	-4.01553	5.93134e-05	0.0307766	-0.000123753	chr13	52733855	Island	NEK3;NEK3;NEK3;NEK3;NEK3;NEK3	5'UTR;5'UTR;TSS200;1stExon;1stExon;Body	Promoter_Associated_Cell_type_specific	5'UTR;1stExon;TSS200;TSS1500	5'UTR;TSS200;1stExon;TSS200;TSS200;TSS200;TSS1500;TSS200	NEK3	NEK3
Activity	Airway	cg16158974	-0.00748919	0.00186501	-4.01562	5.92892e-05	0.0307766	-0.000228576	chr5	138063324	OpenSea					5'UTR;5'UTR;5'UTR		CTNNA1
Activity	Airway	cg05647660	-0.00598094	0.00148964	-4.01502	5.9441e-05	0.0308225	-0.000117644	chr4	76439704	Island	RCHY1;THAP6;THAP6;RCHY1;RCHY1	TSS200;1stExon;5'UTR;TSS200;TSS200	Promoter_Associated	1stExon;5'UTR;TSS200;TSS200;TSS200;1stExon;5'UTR;1stExon;5'UTR;5'UTR;1stExon;5'UTR;TSS1500;3'UTR	5'UTR;1stExon;1stExon;5'UTR;5'UTR;TSS200;TSS200;TSS200;TSS200;TSS200;TSS200;1stExon;5'UTR;1stExon;5'UTR;TSS1500;1stExon;5'UTR;5'UTR;1stExon;5'UTR;TSS1500;1stExon;5'UTR;3'UTR	RCHY1;THAP6	THAP6;RCHY1
Activity	Airway	cg23393870	0.00389454	0.000970072	4.01469	5.95238e-05	0.0308451	0.00060208	chr4	6658155	N_Shore
Activity	Airway	cg26678868	0.00683231	0.00170215	4.01393	5.97162e-05	0.0309245	0.000471614	chr1	240408894	OpenSea	FMN2;FMN2	Body;Body			5'UTR	FMN2	FMN2
Activity	Airway	cg10702227	0.00848222	0.0021135	4.01336	5.9861e-05	0.0309792	0.00124013	chr8	49448747	OpenSea
Activity	Airway	cg17991695	0.00670499	0.00167077	4.0131	5.99254e-05	0.0309921	0.000739766	chr6	10882974	Island	GCM2	TSS1500		5'UTR;TSS1500;5'UTR	5'UTR;TSS1500;5'UTR	GCM2	RP11-637O19.2;GCM2;SYCP2L
Activity	Airway	cg18746137	0.00517935	0.00129078	4.01258	6.00579e-05	0.03102	0.00012825	chr18	29908862	OpenSea	GAREM;GAREM	Body;Body				GAREM
Activity	Airway	cg20854578	-0.0120139	0.00299404	-4.01261	6.00521e-05	0.03102	-0.000328793	chr11	64815958	S_Shore	NAALADL1	Body		TSS200;TSS200	TSS1500;TSS1500;TSS1500;TSS1500;TSS1500;TSS1500;TSS1500;TSS1500;TSS200;TSS200;TSS200;TSS200;TSS200;3'UTR	NAALADL1	NAALADL1
Activity	Airway	cg01963933	0.00474504	0.00118263	4.01229	6.01331e-05	0.0310318	0.000749012	chr16	10723613	S_Shore	TEKT5	Body	Unclassified_Cell_type_specific	3'UTR	3'UTR	TEKT5	TEKT5
Activity	Airway	cg09190076	-0.00560179	0.00139619	-4.01218	6.01596e-05	0.0310318	-0.000745881	chr14	35756216	OpenSea	PSMA6	Body		3'UTR	3'UTR	PSMA6	KIAA0391
Activity	Airway	cg12840097	-0.00695319	0.00173337	-4.01136	6.03697e-05	0.0310718	-9.32504e-05	chr3	38562903	OpenSea	EXOG;EXOG	Body;Body	Unclassified		5'UTR;3'UTR;3'UTR;3'UTR;3'UTR;3'UTR;3'UTR;5'UTR;3'UTR;3'UTR	EXOG	EXOG
Activity	Airway	cg14389797	0.00948548	0.0023645	4.01161	6.03052e-05	0.0310718	0.000161606	chr6	135579494	OpenSea
Activity	Airway	cg16223190	0.00902303	0.00224928	4.01151	6.03307e-05	0.0310718	0.000335773	chr17	56380051	OpenSea	BZRAP1;BZRAP1;BZRAP1	3'UTR;3'UTR;3'UTR		3'UTR	3'UTR	BZRAP1	BZRAP1
Activity	Airway	cg20288016	0.00864412	0.00215496	4.01126	6.03948e-05	0.0310718	0.000946013	chr10	89574331	N_Shelf	ATAD1	Body		1stExon;3'UTR	1stExon;3'UTR;3'UTR	ATAD1	ATAD1
Activity	Airway	cg15231374	0.00515442	0.00128509	4.01095	6.04749e-05	0.0310927	0.000716117	chr1	160132381	OpenSea	ATP1A4	Body	Unclassified			ATP1A4
Activity	Airway	cg00374229	0.0139868	0.00348773	4.01029	6.06449e-05	0.031099	0.00202372	chr2	186182966	OpenSea
Activity	Airway	cg04239679	0.00502457	0.00125291	4.01032	6.06353e-05	0.031099	0.000777661	chr20	9002364	OpenSea
Activity	Airway	cg06327814	0.0117854	0.00293879	4.01029	6.0643e-05	0.031099	0.00166187	chr7	112122217	OpenSea	C7orf53;C7orf53	5'UTR;5'UTR		5'UTR;5'UTR	5'UTR;5'UTR;5'UTR	C7orf53	C7orf53
Activity	Airway	cg07040445	0.00682363	0.00170135	4.01072	6.05335e-05	0.031099	0.00055256	chr1	89015933	OpenSea	PKN2-AS1	Body		3'UTR	3'UTR;3'UTR	PKN2-AS1	RP11-76N22.2
Activity	Airway	cg15738916	-0.00751429	0.00187415	-4.00945	6.08611e-05	0.0311895	-0.000144773	chr2	102314495	S_Shore	MAP4K4;MAP4K4;MAP4K4;MAP4K4;MAP4K4;MAP4K4	1stExon;1stExon;5'UTR;5'UTR;5'UTR;1stExon		5'UTR;1stExon;TSS200;5'UTR;1stExon;5'UTR;1stExon	5'UTR;TSS1500;5'UTR;1stExon;TSS200;5'UTR;1stExon;5'UTR;1stExon	MAP4K4	MAP4K4
Activity	Airway	cg04467925	0.00597956	0.00149149	4.00912	6.09459e-05	0.0311924	0.000632857	chr11	59951820	OpenSea	MS4A6A;MS4A6A;MS4A6A;MS4A6A;MS4A6A	5'UTR;5'UTR;TSS1500;TSS1500;1stExon		5'UTR;5'UTR;5'UTR;TSS1500;TSS1500;TSS1500;TSS1500;TSS1500;TSS1500;1stExon	5'UTR;5'UTR;3'UTR;5'UTR;5'UTR;5'UTR;TSS1500;TSS1500;TSS1500;TSS1500;TSS1500;TSS1500;TSS1500;TSS1500;TSS1500;TSS1500;TSS1500;TSS1500;1stExon;1stExon;1stExon;1stExon	MS4A6A	MS4A6A
Activity	Airway	cg08541451	0.00616844	0.00153857	4.0092	6.09242e-05	0.0311924	0.00086435	chr14	76929296	OpenSea	ESRRB	Body		5'UTR	5'UTR;5'UTR	ESRRB	ESRRB
Activity	Airway	cg02452552	0.00641365	0.00159997	4.0086	6.10787e-05	0.0312198	0.00105972	chr5	150618048	OpenSea			Unclassified
Activity	Airway	cg06116962	-0.00811034	0.00202322	-4.00862	6.10745e-05	0.0312198	-0.000294203	chr13	73357004	S_Shore	PIBF1;DIS3;DIS3	5'UTR;TSS1500;TSS1500		5'UTR;5'UTR;TSS1500;TSS1500;TSS1500;TSS1500	TSS1500;5'UTR;5'UTR;TSS1500;TSS1500;TSS1500;TSS1500;5'UTR	PIBF1;DIS3	DIS3;PIBF1
Activity	Airway	cg03143607	-0.00857575	0.00213947	-4.00836	6.11423e-05	0.0312321	-0.000938927	chr1	199753553	OpenSea
Activity	Airway	cg02352722	0.00855982	0.00213575	4.00787	6.12677e-05	0.0312576	0.000484836	chr16	65123152	OpenSea	CDH11	5'UTR		5'UTR;3'UTR;5'UTR;5'UTR;5'UTR	5'UTR;3'UTR;3'UTR;5'UTR;5'UTR;5'UTR;5'UTR;5'UTR;5'UTR;3'UTR;3'UTR;3'UTR	CDH11	CDH11
Activity	Airway	cg13298504	0.00971486	0.00242407	4.00767	6.13208e-05	0.0312576	0.00126157	chr17	47275098	OpenSea
Activity	Airway	cg14422659	0.0132448	0.00330472	4.00786	6.1272e-05	0.0312576	0.000616751	chr4	25866396	S_Shore	SEL1L3;SEL1L3	TSS1500;TSS1500		TSS1500;TSS1500;5'UTR	TSS1500;TSS1500;TSS1500;TSS1500;5'UTR	SEL1L3	SEL1L3;C4orf52
Activity	Airway	cg25288285	0.00954796	0.00238249	4.00755	6.13508e-05	0.0312576	0.000195758	chr4	21699861	OpenSea	KCNIP4;KCNIP4	TSS1500;5'UTR		TSS1500;5'UTR	TSS1500;5'UTR;3'UTR	KCNIP4	KCNIP4;RP11-556G22.2
Activity	Airway	cg01444765	-0.00442917	0.00110525	-4.00739	6.13929e-05	0.0312588	-4.79151e-05	chr21	45553491	Island	C21orf33;C21orf33	TSS200;TSS200	Promoter_Associated	TSS200;TSS200;TSS200;5'UTR;1stExon	TSS1500;TSS1500;TSS200;TSS200;TSS200;TSS200;TSS200;TSS200;5'UTR;1stExon	C21orf33	C21orf33
Activity	Airway	cg20015376	0.00412602	0.00103001	4.00581	6.18044e-05	0.031448	0.000665476	chr10	82726192	OpenSea
Activity	Airway	cg23990332	0.00789791	0.00197169	4.00565	6.18481e-05	0.0314499	0.00079265	chr16	80577853	S_Shelf	DYNLRB2;DYNLRB2;DYNLRB2;DYNLRB2;LOC102724084	Body;Body;Body;Body;Body		TSS1500;3'UTR	TSS1500;3'UTR	DYNLRB2;LOC102724084	DYNLRB2;RP11-525K10.3
Activity	Airway	cg04995246	0.00685178	0.00171098	4.00461	6.21209e-05	0.0315683	8.70128e-05	chr2	44677362	OpenSea	CAMKMT	Body				CAMKMT
Activity	Airway	cg09908601	-0.00242282	0.000605041	-4.00439	6.21768e-05	0.0315764	-4.96405e-05	chr19	12146575	Island	ZNF433	TSS200	Unclassified	TSS200;TSS200	TSS200;TSS200;TSS200;TSS200;TSS200;TSS200;TSS200;TSS200;TSS200;5'UTR	ZNF433	ZNF433;CTD-2006C1.2
Activity	Airway	cg01575450	0.00444574	0.00111045	4.00356	6.2396e-05	0.0316266	0.000515909	chr2	190540690	S_Shore	ANKAR	TSS200		TSS1500;TSS1500;TSS200;5'UTR	TSS1500;TSS1500;TSS1500;TSS200;5'UTR;5'UTR	ANKAR	ANKAR
Activity	Airway	cg10580786	0.00997365	0.00249114	4.00364	6.2375e-05	0.0316266	0.000237254	chr17	15562251	OpenSea	TRIM16	5'UTR		3'UTR;5'UTR	3'UTR;3'UTR;5'UTR;3'UTR;3'UTR	TRIM16	TRIM16
Activity	Airway	cg17858643	0.00628384	0.00156954	4.00363	6.23785e-05	0.0316266	0.000415403	chr3	45720216	OpenSea	LIMD1	3'UTR		3'UTR	3'UTR	LIMD1	LIMD1
Activity	Airway	cg02248320	-0.00266896	0.000666747	-4.00295	6.25576e-05	0.0316881	-4.39363e-05	chr14	103989208	Island	CKB	TSS200		5'UTR;1stExon;TSS200	TSS200;TSS1500;TSS1500;TSS1500;5'UTR;TSS1500;1stExon;TSS200;TSS200;TSS200;TSS200	CKB	CKB
Activity	Airway	cg06580598	0.00760281	0.00189956	4.00241	6.27003e-05	0.0317196	0.00106346	chr6	109787078	OpenSea	MICAL1;MICAL1;ZBTB24	1stExon;5'UTR;Body		1stExon;5'UTR	1stExon;5'UTR	MICAL1;ZBTB24	MICAL1
Activity	Airway	cg15021547	0.0142872	0.00356965	4.00242	6.26967e-05	0.0317196	0.00166698	chr10	98393220	OpenSea	PIK3AP1	Body		TSS1500;3'UTR	TSS1500;3'UTR;3'UTR	PIK3AP1	PIK3AP1
Activity	Airway	cg09081892	0.00266043	0.000664756	4.00212	6.27775e-05	0.031724	3.4321e-05	chr6	22569653	Island	HDGFL1	TSS200		TSS200;TSS200	TSS200;TSS200	HDGFL1	HDGFL1
Activity	Airway	cg25287268	-0.0084262	0.00210546	-4.00207	6.27894e-05	0.031724	-0.000432751	chr13	50694004	N_Shelf	DLEU2	Body		5'UTR	3'UTR;5'UTR;5'UTR;5'UTR;5'UTR	DLEU2	DLEU2;DLEU1
Activity	Airway	cg00132834	0.00563239	0.00140752	4.00165	6.29028e-05	0.0317452	0.000919227	chr16	85249244	OpenSea
Activity	Airway	cg06068454	-0.00605623	0.00151345	-4.00161	6.29121e-05	0.0317452	-0.00073244	chr6	43990179	OpenSea	LOC101929705	Body		3'UTR	3'UTR	LOC101929705	RP5-1120P11.1
Activity	Airway	cg06239593	0.012023	0.00300466	4.00145	6.29562e-05	0.0317472	0.00161259	chr3	130748639	S_Shelf	NEK11;NEK11;NEK11	Body;Body;Body		1stExon;5'UTR	5'UTR;5'UTR;1stExon;5'UTR;5'UTR	NEK11	NEK11
Activity	Airway	cg03334072	-0.0141195	0.00352877	-4.00124	6.30102e-05	0.0317541	-0.000929938	chr7	150435779	OpenSea	GIMAP5	5'UTR		5'UTR;5'UTR	5'UTR;5'UTR;5'UTR;5'UTR;1stExon;5'UTR;5'UTR	GIMAP5	GIMAP5
Activity	Airway	cg10108888	-0.0109411	0.00273494	-4.00051	6.32072e-05	0.0318191	-0.000501832	chr7	77064285	OpenSea
Activity	Airway	cg10721278	0.0140736	0.003518	4.00046	6.322e-05	0.0318191	0.00225674	chr3	21794090	OpenSea	ZNF385D	TSS1500		TSS1500;3'UTR	TSS1500;TSS1500;3'UTR;3'UTR;3'UTR	ZNF385D	ZNF385D
Activity	Airway	cg25144657	0.0125438	0.00313663	3.99914	6.35718e-05	0.0319758	0.00153855	chr2	12684285	OpenSea	LOC100506457	Body		5'UTR;5'UTR	5'UTR;5'UTR	LOC100506457	AC096559.1
Activity	Airway	cg25461865	-0.0104971	0.00262505	-3.99882	6.36597e-05	0.0319996	-0.00111909	chr6	131958550	OpenSea	ENPP3	1stExon		1stExon;5'UTR;1stExon	1stExon;5'UTR;1stExon;1stExon	ENPP3	ENPP3
Activity	Airway	cg15361930	0.00587257	0.00146869	3.9985	6.37444e-05	0.0320013	0.000133767	chr21	40196187	S_Shore	ETS2;ETS2	3'UTR;3'UTR		3'UTR	3'UTR;3'UTR	ETS2	ETS2;TMPRSS3
Activity	Airway	cg18174000	0.00741722	0.00185494	3.99863	6.37089e-05	0.0320013	0.000781268	chr10	55148775	OpenSea
Activity	Airway	cg10825332	-0.00245957	0.000615148	-3.99834	6.37887e-05	0.0320032	-4.68847e-05	chr12	90103243	Island	LOC338758	Body	Promoter_Associated	TSS1500	TSS1500;TSS200	LOC338758	ATP2B1
Activity	Airway	cg19137748	0.00758524	0.00189723	3.99806	6.38644e-05	0.0320208	0.000801945	chr11	69466054	N_Shelf	CCND1	3'UTR		3'UTR;3'UTR	5'UTR;3'UTR;3'UTR	CCND1	CCND1
Activity	Airway	cg03147449	0.00575737	0.00144046	3.99689	6.4179e-05	0.0321449	0.000944321	chr16	46781076	OpenSea	MYLK3;MYLK3	Body;5'UTR		5'UTR	5'UTR;3'UTR	MYLK3	MYLK3
Activity	Airway	cg18412185	0.0088079	0.00220396	3.99639	6.43158e-05	0.0321449	0.00108534	chr1	16130102	OpenSea			Unclassified_Cell_type_specific
Activity	Airway	cg21408763	-0.00672066	0.00168153	-3.99675	6.42178e-05	0.0321449	-0.000761403	chr7	128472459	S_Shore	FLNC;FLNC	Body;Body	Unclassified_Cell_type_specific			FLNC
Activity	Airway	cg24310959	-0.00797381	0.00199517	-3.99656	6.42686e-05	0.0321449	-0.00112931	chr20	37054880	OpenSea	LOC388796;SNORA71B;LOC388796	Body;TSS1500;Body		3'UTR;TSS1500;TSS1500	3'UTR;3'UTR;3'UTR;TSS1500;TSS1500;3'UTR;3'UTR;3'UTR;3'UTR	LOC388796;SNORA71B	RP4-564F22.2;SNORA71B
Activity	Airway	cg24629160	0.00296788	0.000742613	3.99653	6.42771e-05	0.0321449	5.8565e-05	chr5	14581826	Island	FAM105A	TSS200	Promoter_Associated	TSS200	TSS200	FAM105A	FAM105A
Activity	Airway	cg23641319	0.00730149	0.00182718	3.99603	6.44125e-05	0.0321728	0.000362257	chr8	143862739	S_Shelf
Activity	Airway	cg20903136	0.00658964	0.00164913	3.99582	6.44696e-05	0.0321809	0.000303209	chr8	62575678	OpenSea	ASPH;ASPH;ASPH;ASPH;ASPH;ASPH;ASPH;ASPH;ASPH;ASPH;ASPH	3'UTR;Body;Body;Body;Body;Body;3'UTR;Body;Body;Body;Body			3'UTR;3'UTR	ASPH	ASPH
Activity	Airway	cg26041654	-0.00379365	0.000949463	-3.99558	6.45372e-05	0.0321942	-7.49595e-05	chr14	104274952	OpenSea	PPP1R13B	Body	Unclassified	5'UTR	3'UTR;3'UTR;5'UTR;3'UTR;5'UTR	PPP1R13B	PPP1R13B
Activity	Airway	cg22426944	-0.00318828	0.000797983	-3.99542	6.45796e-05	0.032195	-5.12593e-05	chr5	88179379	N_Shore	MEF2C;MEF2C	TSS200;5'UTR	Unclassified_Cell_type_specific	TSS1500;TSS1500;TSS1500;TSS1500;TSS1500;TSS200;5'UTR;5'UTR	TSS1500;TSS1500;TSS1500;TSS1500;TSS1500;TSS1500;TSS1500;TSS1500;TSS200;5'UTR;5'UTR;5'UTR;3'UTR;5'UTR;5'UTR;5'UTR	MEF2C	MEF2C;CTC-454M9.1
Activity	Airway	cg04644883	-0.00403104	0.00100902	-3.99499	6.46972e-05	0.0322333	-8.39681e-05	chr4	141071988	Island	MAML3	Body				MAML3
Activity	Airway	cg21606577	0.00727286	0.00182059	3.99478	6.47533e-05	0.0322408	0.000164245	chr16	57257936	OpenSea	RSPRY1;RSPRY1;RSPRY1	Body;Body;Body		TSS1500	TSS1500;5'UTR	RSPRY1	RSPRY1
Activity	Airway	cg05620165	0.0168085	0.0042081	3.99432	6.4879e-05	0.0322734	0.00119889	chr10	105583493	OpenSea	SH3PXD2A	Body				SH3PXD2A
Activity	Airway	cg07932243	0.00281446	0.000704682	3.99395	6.49824e-05	0.0322734	0.000345109	chr5	148763228	OpenSea				3'UTR	3'UTR		IL17B
Activity	Airway	cg12030567	0.00587421	0.00147072	3.99409	6.49419e-05	0.0322734	0.000994054	chr5	159162909	OpenSea
Activity	Airway	cg13345380	-0.00887997	0.0022233	-3.99406	6.49521e-05	0.0322734	-0.000477031	chr17	3571037	N_Shore	TMEM93;TMEM93;TAX1BP3	TSS1500;TSS1500;Body		3'UTR;TSS1500	3'UTR;TSS1500	TMEM93;TAX1BP3	RP11-48B14.2;TMEM93
Activity	Airway	cg26187247	-0.00531652	0.00133125	-3.99363	6.50682e-05	0.0322956	-0.000669158	chr11	1409879	N_Shore	BRSK2;BRSK2;BRSK2;BRSK2	TSS1500;TSS1500;TSS1500;TSS1500		TSS1500;TSS1500	TSS1500;TSS1500	BRSK2	BRSK2
Activity	Airway	cg07011093	0.0121881	0.0030524	3.99294	6.52583e-05	0.0323465	0.00031084	chr3	123987823	Island	KALRN;KALRN	Body;Body			1stExon;5'UTR	KALRN	KALRN
Activity	Airway	cg09991769	0.0049342	0.00123577	3.99281	6.52939e-05	0.0323465	0.000382658	chr14	103242929	OpenSea	TRAF3;TRAF3;TRAF3	TSS1500;TSS1500;TSS1500	Unclassified	TSS1500;TSS1500;TSS1500;TSS1500	TSS1500;TSS1500;TSS1500;TSS1500;TSS1500	TRAF3	TRAF3
Activity	Airway	cg19480704	-0.00695103	0.00174083	-3.99293	6.52607e-05	0.0323465	-0.000380052	chr10	97321680	S_Shore	SORBS1;SORBS1;SORBS1;SORBS1	TSS1500;TSS1500;TSS1500;TSS1500		TSS1500;TSS1500	TSS1500;TSS1500;TSS1500	SORBS1	SORBS1
Activity	Airway	cg13041824	0.0101159	0.00253396	3.99214	6.54799e-05	0.0324183	0.00119389	chr9	115267630	OpenSea	KIAA1958;KIAA1958;KIAA1958	5'UTR;5'UTR;5'UTR		5'UTR;5'UTR;5'UTR	5'UTR;5'UTR;5'UTR	KIAA1958	KIAA1958
Activity	Airway	cg25154959	0.00276173	0.000692012	3.99088	6.58296e-05	0.032571	5.93471e-05	chr11	36596040	OpenSea	RAG1	Body				RAG1
Activity	Airway	cg02270420	0.00615833	0.00154332	3.99031	6.59872e-05	0.0326285	0.000668564	chr16	88453939	Island
Activity	Airway	cg19596297	0.00799404	0.00200349	3.99006	6.60552e-05	0.0326416	0.000394042	chr3	45021974	S_Shelf	EXOSC7;EXOSC7	Body;Body		5'UTR	5'UTR;5'UTR;5'UTR;5'UTR;5'UTR;5'UTR;5'UTR;5'UTR	EXOSC7	EXOSC7
Activity	Airway	cg09297334	-0.00757755	0.00189944	-3.98936	6.62509e-05	0.032685	-0.000137993	chr8	71520303	Island	TRAM1	Body	Promoter_Associated	TSS1500;TSS1500;TSS1500;ExonBnd;3'UTR	TSS1500;TSS1500;TSS1500;TSS1500;TSS1500;ExonBnd;3'UTR;3'UTR	TRAM1	RP11-382J12.1;TRAM1
Activity	Airway	cg11245431	-0.00326579	0.000818637	-3.9893	6.62674e-05	0.032685	-5.3238e-05	chr2	70056635	Island	GMCL1	TSS200	Promoter_Associated	TSS200;TSS200	TSS200;TSS200	GMCL1	GMCL1
Activity	Airway	cg21352006	-0.00623908	0.00156389	-3.98945	6.62262e-05	0.032685	-0.000104116	chr12	24102581	OpenSea	SOX5;SOX5;SOX5	5'UTR;1stExon;5'UTR		1stExon;TSS200;5'UTR;5'UTR;ExonBnd;TSS200;5'UTR;5'UTR	1stExon;TSS200;5'UTR;5'UTR;ExonBnd;TSS200;5'UTR;5'UTR	SOX5	SOX5
Activity	Airway	cg21735374	-0.00543232	0.00136199	-3.98853	6.64853e-05	0.032772	-0.000291426	chr17	39969397	S_Shore	SC65;FKBP10	TSS1500;1stExon		TSS1500;TSS1500;1stExon;TSS1500;1stExon;1stExon;1stExon;5'UTR	TSS1500;TSS1500;TSS1500;1stExon;5'UTR;TSS1500;1stExon;1stExon;1stExon;5'UTR	SC65;FKBP10	LEPREL4;FKBP10
Activity	Airway	cg06577508	0.00715952	0.00179521	3.98811	6.66008e-05	0.0327879	0.000673967	chr13	98868670	OpenSea	FARP1;FARP1;FARP1	Body;Body;Body		5'UTR	5'UTR	FARP1	FARP1
Activity	Airway	cg12409525	-0.00522862	0.00131104	-3.98815	6.65912e-05	0.0327879	-0.000589556	chr21	42219211	Island	DSCAM	TSS200		TSS200	TSS200;3'UTR	DSCAM	DSCAM;TMPRSS3
Activity	Airway	cg09099257	-0.00305602	0.000766461	-3.98718	6.68637e-05	0.0328353	-0.000106011	chr7	129465416	Island			Promoter_Associated
Activity	Airway	cg09794733	0.00621895	0.00155957	3.98761	6.6741e-05	0.0328353	0.000173346	chr8	25252878	OpenSea	DOCK5	Body			5'UTR;3'UTR	DOCK5	DOCK5
Activity	Airway	cg15197753	0.00512265	0.00128472	3.98738	6.68078e-05	0.0328353	0.000478799	chr2	232798330	OpenSea
Activity	Airway	cg27012129	0.0067065	0.001682	3.98723	6.68498e-05	0.0328353	0.000763994	chr2	9852450	OpenSea			Unclassified_Cell_type_specific
Activity	Airway	cg18211622	0.0048938	0.00122748	3.98687	6.69518e-05	0.0328581	9.00465e-05	chr12	109212047	OpenSea	SSH1;SSH1;SSH1	Body;Body;Body		TSS1500;5'UTR;3'UTR	3'UTR;3'UTR;TSS1500;1stExon;5'UTR;3'UTR	SSH1	SSH1
Activity	Airway	cg05163387	0.00678688	0.00170296	3.98534	6.73849e-05	0.0330295	0.000819487	chr2	3316825	N_Shore	TSSC1	Body		3'UTR	3'UTR;3'UTR;3'UTR	TSSC1	TSSC1
Activity	Airway	cg22168200	0.010704	0.00268585	3.98534	6.73822e-05	0.0330295	0.00105185	chr19	39794328	N_Shelf
Activity	Airway	cg15895815	-0.00905167	0.00227143	-3.98501	6.74763e-05	0.0330537	-0.000712564	chr15	62599383	OpenSea			Unclassified_Cell_type_specific
Activity	Airway	cg01835474	0.00898795	0.00225585	3.98428	6.76841e-05	0.0330896	0.00138807	chr2	106679299	N_Shelf				TSS1500;TSS1500	TSS1500;TSS1500;TSS1500		C2orf40
Activity	Airway	cg05445629	-0.0035127	0.000881639	-3.98429	6.76833e-05	0.0330896	-0.000530019	chr12	13250198	N_Shelf	GSG1;GSG1;GSG1;GSG1;GSG1;GSG1;GSG1	TSS1500;TSS1500;TSS1500;TSS1500;Body;Body;Body	Promoter_Associated	TSS1500;TSS1500	TSS1500;TSS1500	GSG1	GSG1
Activity	Airway	cg08225418	0.00447497	0.00112325	3.98393	6.77852e-05	0.0330896	0.000630301	chr7	87676285	OpenSea	ADAM22;ADAM22;ADAM22;ADAM22;ADAM22	Body;Body;Body;Body;Body				ADAM22
Activity	Airway	cg08631504	-0.00478545	0.00120121	-3.98387	6.78013e-05	0.0330896	-0.000128457	chr15	89943431	Island			Unclassified
Activity	Airway	cg10092518	0.0143953	0.00361352	3.98372	6.78435e-05	0.0330896	0.00188017	chr1	57670054	OpenSea	DAB1	Body		3'UTR	3'UTR;3'UTR	DAB1	DAB1
Activity	Airway	cg15326863	0.0059193	0.00148576	3.98402	6.77586e-05	0.0330896	0.000895772	chr8	130996306	S_Shore	FAM49B;FAM49B	Body;Body		3'UTR;5'UTR;5'UTR;5'UTR	3'UTR;3'UTR;3'UTR;3'UTR;3'UTR;3'UTR;5'UTR;5'UTR;5'UTR;5'UTR;5'UTR;5'UTR;5'UTR	FAM49B	FAM49B
Activity	Airway	cg18316974	0.00610798	0.00153322	3.98376	6.78337e-05	0.0330896	0.000867344	chr1	92947035	Island	GFI1;GFI1;GFI1	Body;Body;Body				GFI1
Activity	Airway	cg10634712	0.00782974	0.00196556	3.98346	6.79187e-05	0.0331058	0.00116736	chr1	3687804	N_Shore	CCDC27	Body		5'UTR	5'UTR	CCDC27	CCDC27
Activity	Airway	cg21776444	-0.0072927	0.00183128	-3.98229	6.82531e-05	0.0332277	-9.21836e-05	chr12	53718604	N_Shore			Promoter_Associated	TSS200	3'UTR;1stExon;TSS200;TSS200		AAAS
Activity	Airway	cg23106940	0.012259	0.00307831	3.98239	6.82261e-05	0.0332277	0.000947466	chr2	25223659	OpenSea				5'UTR	5'UTR;5'UTR;5'UTR;5'UTR		DNAJC27-AS1
Activity	Airway	cg01915433	0.00980203	0.00246165	3.9819	6.83665e-05	0.0332488	0.00102829	chr5	118665275	OpenSea	TNFAIP8	Body			5'UTR	TNFAIP8	TNFAIP8
Activity	Airway	cg17967818	-0.0127035	0.00319036	-3.98185	6.83806e-05	0.0332488	-0.00100992	chr6	7992543	OpenSea			Unclassified_Cell_type_specific
Activity	Airway	cg10803034	0.0160785	0.00403849	3.98133	6.85314e-05	0.033281	0.0025363	chr11	3178188	N_Shelf	OSBPL5;OSBPL5;OSBPL5	5'UTR;5'UTR;5'UTR		5'UTR;5'UTR;5'UTR;3'UTR;5'UTR;5'UTR	5'UTR;5'UTR;5'UTR;5'UTR;5'UTR;5'UTR;5'UTR;3'UTR;3'UTR;5'UTR;3'UTR;5'UTR	OSBPL5	OSBPL5
Activity	Airway	cg11032256	-0.00621079	0.00155995	-3.98139	6.85129e-05	0.033281	-0.000894393	chr20	34679854	N_Shore	EPB41L1;EPB41L1;EPB41L1;EPB41L1	TSS1500;TSS1500;TSS1500;5'UTR		TSS1500;TSS1500;5'UTR	TSS1500;TSS1500;TSS1500;TSS1500;TSS1500;5'UTR;5'UTR	EPB41L1	EPB41L1
Activity	Airway	cg23043091	0.00370974	0.00093195	3.98062	6.8736e-05	0.0333598	0.000633706	chr12	131147610	OpenSea				3'UTR;5'UTR	3'UTR;5'UTR		RP11-662M24.2;RIMBP2
Activity	Airway	cg03568607	0.00641445	0.00161166	3.98001	6.89113e-05	0.0333714	0.00018568	chr13	110106992	OpenSea
Activity	Airway	cg08794329	-0.00729506	0.001833	-3.97985	6.89574e-05	0.0333714	-0.000187608	chr2	36612753	OpenSea	CRIM1	Body				CRIM1
Activity	Airway	cg13900958	0.00722852	0.0018161	3.98024	6.88465e-05	0.0333714	0.00118845	chr17	11520344	OpenSea	DNAH9	Body				DNAH9
Activity	Airway	cg22871559	0.00602617	0.00151419	3.97981	6.89716e-05	0.0333714	7.72395e-05	chr1	206730254	N_Shore	RASSF5;RASSF5;RASSF5	Body;TSS1500;Body	Promoter_Associated	TSS1500	TSS1500	RASSF5	RASSF5
Activity	Airway	cg26963657	0.00766942	0.00192687	3.98024	6.88455e-05	0.0333714	0.00011919	chr3	15375047	S_Shore	SH3BP5;SH3BP5	TSS1500;5'UTR		TSS1500;TSS1500;TSS1500;5'UTR;3'UTR	TSS1500;TSS1500;TSS1500;TSS1500;TSS1500;TSS1500;5'UTR;3'UTR	SH3BP5	SH3BP5
Activity	Airway	cg09293760	0.00829561	0.00208467	3.97934	6.91068e-05	0.0334163	0.00130949	chr1	222414343	OpenSea				3'UTR	3'UTR		RP11-400N13.1
Activity	Airway	cg03760190	0.00989438	0.00248677	3.97881	6.92611e-05	0.0334704	0.000443506	chr5	7348673	OpenSea				TSS1500	TSS1500		CTD-2296D1.2
Activity	Airway	cg05125037	0.00532122	0.00133762	3.97812	6.94625e-05	0.0335472	0.000167872	chr4	160021997	N_Shore
Activity	Airway	cg05081845	0.00709095	0.00178325	3.97641	6.99634e-05	0.0337271	0.000377179	chr16	89384937	OpenSea	ANKRD11	5'UTR		3'UTR;5'UTR;5'UTR;5'UTR	TSS1500;TSS1500;TSS1500;3'UTR;3'UTR;3'UTR;5'UTR;5'UTR;5'UTR;5'UTR	ANKRD11	ANKRD11
Activity	Airway	cg20310415	0.00755588	0.00190009	3.97658	6.99126e-05	0.0337271	0.00114906	chr14	71861912	OpenSea					5'UTR;5'UTR;5'UTR;5'UTR;5'UTR;5'UTR;5'UTR;5'UTR		SIPA1L1
Activity	Airway	cg24413918	0.0121919	0.00306597	3.9765	6.99366e-05	0.0337271	0.00198876	chr19	58516100	S_Shore	ZNF606	TSS1500		TSS1500	TSS1500;3'UTR;3'UTR	ZNF606	ZNF606;CTD-2368P22.1
Activity	Airway	cg12592297	0.00674033	0.00169519	3.97616	7.00381e-05	0.0337339	0.00110823	chr11	12455524	OpenSea	PARVA	Body		5'UTR	5'UTR;5'UTR;5'UTR	PARVA	PARVA
Activity	Airway	cg23825092	0.00616804	0.00155129	3.97607	7.00632e-05	0.0337339	0.000175503	chr10	115938972	Island	TDRD1	TSS200		TSS1500;TSS200	TSS1500;TSS200	TDRD1	TDRD1
Activity	Airway	cg12415411	0.0076164	0.00191572	3.97573	7.01644e-05	0.033762	0.000240904	chr12	26491362	OpenSea	ITPR2	3'UTR		TSS1500;3'UTR;5'UTR	TSS1500;3'UTR;5'UTR	ITPR2	RP11-612B6.2;ITPR2;RP11-513G19.1
Activity	Airway	cg25903739	0.00956881	0.00240704	3.97534	7.02795e-05	0.0337967	0.000186178	chr19	746301	Island	PALM;PALM	Body;Body				PALM
Activity	Airway	cg02219383	0.00783702	0.00197154	3.97507	7.03588e-05	0.0337968	0.00100849	chr3	43385111	OpenSea	SNRK;SNRK	Body;Body			5'UTR;5'UTR	SNRK	SNRK
Activity	Airway	cg16762784	-0.00659356	0.00165874	-3.97505	7.03654e-05	0.0337968	-0.000122604	chr13	113520805	OpenSea	ATP11A;ATP11A	Body;Body			3'UTR	ATP11A	ATP11A
Activity	Airway	cg02867133	-0.00789142	0.00198541	-3.97471	7.04652e-05	0.0338219	-0.000148916	chr13	113350552	Island	ATP11A;ATP11A	Body;Body		TSS1500	TSS1500	ATP11A	RP11-144L2.1
Activity	Airway	cg02902415	0.00596751	0.00150142	3.97458	7.05035e-05	0.0338219	0.00101599	chr1	110088541	N_Shelf			Promoter_Associated	3'UTR;5'UTR	3'UTR;3'UTR;5'UTR		GPR61
Activity	Airway	cg10570941	-0.00569263	0.00143254	-3.9738	7.07348e-05	0.0339123	-0.000131138	chr6	26273029	N_Shore	HIST1H3G;HIST1H2BI	TSS1500;TSS200	Promoter_Associated	TSS1500;TSS200	TSS1500;TSS200	HIST1H3G;HIST1H2BI	HIST1H3G;HIST1H2BI
Activity	Airway	cg16417876	0.0036469	0.000917804	3.97351	7.08216e-05	0.0339126	0.000186004	chr15	26109261	S_Shore	ATP10A	TSS1500		TSS1500;TSS1500	5'UTR;TSS1500;TSS1500;TSS1500	ATP10A	ATP10A;RP11-2C7.1
Activity	Airway	cg20097650	-0.00294132	0.000740224	-3.97356	7.08075e-05	0.0339126	-4.7104e-05	chr2	120980838	Island	TMEM185B	Body	Promoter_Associated	5'UTR;1stExon	5'UTR;1stExon	TMEM185B	TMEM185B
Activity	Airway	cg01945800	0.00524797	0.00132081	3.97329	7.08869e-05	0.0339159	0.000697693	chr3	189833482	OpenSea	P3H2;P3H2	Body;5'UTR		5'UTR	5'UTR;5'UTR;5'UTR	P3H2	LEPREL1
Activity	Airway	cg21167167	0.00461396	0.00116127	3.9732	7.09144e-05	0.0339159	5.76303e-05	chr1	147736190	N_Shore			Promoter_Associated
Activity	Airway	cg00190186	-0.00426713	0.00107405	-3.97294	7.09922e-05	0.0339324	-8.5703e-05	chr15	41625387	S_Shore	OIP5;NUSAP1;NUSAP1;NUSAP1;NUSAP1;NUSAP1;NUSAP1	TSS1500;Body;Body;Body;Body;Body;Body	Promoter_Associated	TSS1500;5'UTR	TSS1500;TSS1500;5'UTR;5'UTR;5'UTR	OIP5;NUSAP1	OIP5;NUSAP1
Activity	Airway	cg01894322	0.00706757	0.00177911	3.97254	7.1109e-05	0.0339677	0.000486821	chr17	37789575	N_Shelf	PPP1R1B;PPP1R1B	Body;Body		5'UTR	5'UTR;5'UTR	PPP1R1B	PPP1R1B
Activity	Airway	cg16904445	0.00900226	0.00226702	3.97096	7.15834e-05	0.0341529	0.000195834	chr15	99234277	OpenSea	IGF1R	Body			5'UTR	IGF1R	IGF1R
Activity	Airway	cg25290459	-0.00266896	0.000672115	-3.97099	7.1576e-05	0.0341529	-9.88302e-05	chr1	160040178	Island	KCNJ10	TSS200	Unclassified	TSS200;5'UTR	TSS200;5'UTR	KCNJ10	KCNJ10;RP11-536C5.2
Activity	Airway	cg15159338	0.00638568	0.00160822	3.97064	7.16787e-05	0.0341777	7.44385e-05	chr14	35590977	N_Shore	KIAA0391;KIAA0391;KIAA0391;KIAA0391;KIAA0391;PPP2R3C;PPP2R3C;PPP2R3C;PPP2R3C	TSS1500;TSS1500;TSS1500;TSS1500;TSS1500;Body;Body;5'UTR;5'UTR	Promoter_Associated	TSS1500;TSS1500;TSS1500;TSS1500;TSS1500;TSS1500;TSS1500;TSS200	TSS1500;TSS1500;TSS1500;TSS1500;TSS1500;TSS1500;TSS1500;TSS1500;TSS1500;TSS1500;TSS200;3'UTR;3'UTR	KIAA0391;PPP2R3C	RP11-173D9.3;KIAA0391;PPP2R3C
Activity	Airway	cg19073035	0.00640424	0.00161299	3.97042	7.17449e-05	0.0341886	0.000297719	chr2	17788597	OpenSea	VSNL1	Body	Unclassified_Cell_type_specific			VSNL1
Activity	Airway	cg18766526	0.00668326	0.00168386	3.969	7.21747e-05	0.0343726	0.000679903	chr5	83551673	OpenSea	EDIL3;EDIL3	Body;Body				EDIL3
Activity	Airway	cg10533411	-0.00513992	0.00129529	-3.96816	7.24306e-05	0.0344736	-0.000762563	chr19	45393385	N_Shore	TOMM40;TOMM40;TOMM40	TSS1500;TSS1500;TSS1500	Promoter_Associated	TSS1500	TSS1500	TOMM40	TOMM40
Activity	Airway	cg01779444	0.00578229	0.0014573	3.9678	7.25403e-05	0.0344814	0.000255878	chr20	61961649	OpenSea	COL20A1	3'UTR	Unclassified_Cell_type_specific	5'UTR;3'UTR;3'UTR;3'UTR	5'UTR;5'UTR;5'UTR;3'UTR;3'UTR;5'UTR;3'UTR	COL20A1	COL20A1
Activity	Airway	cg10134425	0.0115265	0.0029051	3.96769	7.25731e-05	0.0344814	0.00112108	chr4	153934955	OpenSea
Activity	Airway	cg12776896	0.00834995	0.0021045	3.96767	7.25782e-05	0.0344814	0.000158311	chr2	160206534	OpenSea	BAZ2B;BAZ2B	Body;Body				BAZ2B
Activity	Airway	cg04293602	0.00427384	0.00107727	3.96729	7.26957e-05	0.0344957	0.000337254	chr11	65553660	N_Shore	OVOL1	TSS1500		TSS1500	TSS1500	OVOL1	OVOL1
Activity	Airway	cg20207051	-0.00490316	0.00123589	-3.96731	7.26898e-05	0.0344957	-5.97958e-05	chr2	114647683	Island	ACTR3;ACTR3;ACTR3;LOC101060091;ACTR3	TSS1500;5'UTR;1stExon;Body;Body		TSS1500;TSS200;TSS200;5'UTR;1stExon	TSS1500;TSS200;TSS200;5'UTR;1stExon;5'UTR;1stExon;5'UTR;1stExon;5'UTR;1stExon	ACTR3;LOC101060091	ACTR3
Activity	Airway	cg07568223	-0.00895993	0.00225858	-3.96707	7.27623e-05	0.0344978	-0.00115202	chr6	135046476	OpenSea
Activity	Airway	cg27190404	0.00589112	0.00148504	3.96698	7.27877e-05	0.0344978	0.000763966	chr1	173630724	OpenSea	ANKRD45	5'UTR		TSS1500;5'UTR	TSS1500;3'UTR;5'UTR	ANKRD45	snoU13;ANKRD45
Activity	Airway	cg20735041	0.00600909	0.001515	3.96638	7.29718e-05	0.0345643	0.00098579	chr3	52869266	OpenSea	MUSTN1	TSS200		TSS1500;TSS200	1stExon;5'UTR;TSS1500;TSS200;3'UTR	MUSTN1	MUSTN1
Activity	Airway	cg10883421	-0.00325217	0.000820003	-3.96604	7.30761e-05	0.0345818	-4.91257e-05	chr6	151773342	Island	RMND1;C6orf211	TSS200;TSS200	Promoter_Associated	TSS1500;TSS1500;TSS200;TSS200	TSS1500;TSS1500;TSS1500;TSS200;TSS200;TSS200	RMND1;C6orf211	C6orf211;RMND1
Activity	Airway	cg14900860	0.00680728	0.00171642	3.96597	7.30966e-05	0.0345818	0.00111034	chr1	157087857	OpenSea
Activity	Airway	cg18796723	0.00293092	0.000739044	3.96582	7.31432e-05	0.0345831	8.05134e-05	chr16	66600098	Island	CMTM1;CMTM1;CKLF;CKLF;CKLF;CKLF;CKLF;CMTM1;CMTM1;CMTM1;CMTM1;CMTM1;CMTM1;CKLF-CMTM1;CKLF-CMTM1;CKLF-CMTM1	TSS1500;TSS1500;3'UTR;3'UTR;3'UTR;3'UTR;3'UTR;TSS200;TSS200;TSS200;TSS200;TSS200;TSS200;Body;Body;Body		TSS1500;TSS1500;TSS1500;3'UTR;3'UTR;TSS200;TSS200	3'UTR;TSS1500;TSS1500;TSS1500;TSS1500;3'UTR;3'UTR;TSS200;TSS200;3'UTR	CMTM1;CKLF;CKLF-CMTM1	CKLF;CMTM1;CKLF-CMTM1
Activity	Airway	cg00268409	-0.00403342	0.00101724	-3.96506	7.33787e-05	0.0346566	-0.000119892	chr1	26606610	Island	SH3BGRL3;SH3BGRL3	5'UTR;1stExon	Promoter_Associated	5'UTR;1stExon;TSS200	5'UTR;1stExon;TSS200	SH3BGRL3	SH3BGRL3
Activity	Airway	cg26960939	-0.00801319	0.00202096	-3.96503	7.33867e-05	0.0346566	-0.00111631	chr17	38717206	OpenSea	CCR7	Body	Promoter_Associated			CCR7
Activity	Airway	cg26213471	0.00415516	0.001048	3.96485	7.34418e-05	0.0346619	0.000114364	chr17	7142921	Island	PHF23	TSS200	Promoter_Associated	TSS200;TSS200;TSS200;TSS1500	TSS1500;TSS1500;TSS1500;TSS200;TSS200;TSS200;1stExon;TSS1500;TSS1500;TSS1500	PHF23	PHF23
Activity	Airway	cg12235539	-0.00467464	0.00117908	-3.96466	7.35016e-05	0.0346693	-0.000104165	chr19	2457077	Island	LMNB2	TSS200	Promoter_Associated	TSS200	TSS200	LMNB2	LMNB2
Activity	Airway	cg20856064	-0.0048597	0.00122591	-3.96417	7.36524e-05	0.0347197	-0.000111622	chr3	49027210	Island	P4HTM;P4HTM	TSS200;TSS200	Promoter_Associated	3'UTR;TSS1500;1stExon;TSS200;TSS200	3'UTR;TSS1500;TSS1500;TSS1500;1stExon;TSS200;TSS200;TSS200;TSS200	P4HTM	RP13-131K19.2;P4HTM
Activity	Airway	cg17683894	0.0123696	0.00312096	3.96338	7.38957e-05	0.0348136	0.00108455	chr6	21331673	OpenSea
Activity	Airway	cg24742512	-0.00321708	0.000811824	-3.96278	7.40827e-05	0.0348808	-7.08094e-05	chr11	12131878	Island	MICAL2	TSS1500	Promoter_Associated	TSS1500;5'UTR	TSS1500;TSS1500;5'UTR;5'UTR;5'UTR	MICAL2	MICAL2
Activity	Airway	cg01715842	-0.0121402	0.00306379	-3.96247	7.41794e-05	0.0349055	-0.000755107	chr16	85045600	S_Shore	ZDHHC7;ZDHHC7	TSS1500;TSS1500	Promoter_Associated	TSS1500;TSS1500	TSS1500;TSS1500;TSS1500	ZDHHC7	ZDHHC7
Activity	Airway	cg25086501	0.00540563	0.00136442	3.96185	7.43706e-05	0.0349746	0.000140866	chr5	178800278	N_Shore
Activity	Airway	cg01617018	0.00613641	0.00154948	3.96031	7.48527e-05	0.0350549	0.000782489	chr16	30116135	OpenSea	GDPD3	3'UTR	Unclassified_Cell_type_specific	3'UTR	3'UTR;3'UTR;3'UTR;3'UTR	GDPD3	GDPD3
Activity	Airway	cg04212111	-0.00962335	0.00242977	-3.96061	7.47597e-05	0.0350549	-0.000497252	chr14	96722073	OpenSea	BDKRB1	TSS1500		TSS1500;TSS200;5'UTR	TSS1500;TSS200;5'UTR	BDKRB1	BDKRB1;RP11-404P21.8
Activity	Airway	cg05834805	-0.0081681	0.00206211	-3.96103	7.46268e-05	0.0350549	-0.000156006	chr9	123631524	Island	PHF19	Body	Promoter_Associated	TSS1500;TSS1500	TSS1500;TSS1500;TSS1500;TSS1500;TSS1500;TSS1500	PHF19	PHF19
Activity	Airway	cg10410759	0.0047798	0.00120692	3.96034	7.48426e-05	0.0350549	0.000441082	chr15	101619187	OpenSea				3'UTR	3'UTR		RP11-505E24.2
Activity	Airway	cg14543412	-0.00686197	0.00173259	-3.96052	7.4786e-05	0.0350549	-9.10743e-05	chr6	26224100	N_Shore	HIST1H3E	TSS1500		TSS1500	TSS1500	HIST1H3E	HIST1H3E
Activity	Airway	cg24180759	-0.00905809	0.00228697	-3.96074	7.47164e-05	0.0350549	-0.00116777	chr5	167551234	OpenSea	ODZ2	Body		3'UTR	3'UTR	ODZ2	CTB-178M22.1
Activity	Airway	cg26925077	-0.0120595	0.00304505	-3.96037	7.48346e-05	0.0350549	-0.00189654	chr12	49912873	OpenSea	SPATS2;SPATS2;SPATS2;SPATS2;SPATS2;SPATS2;SPATS2;SPATS2	ExonBnd;ExonBnd;ExonBnd;ExonBnd;Body;Body;Body;Body		ExonBnd	5'UTR;3'UTR;ExonBnd	SPATS2	SPATS2
Activity	Airway	cg19749001	0.00665549	0.00168074	3.95985	7.49956e-05	0.035101	0.000393221	chr2	11681405	OpenSea	GREB1;GREB1;GREB1	TSS1500;5'UTR;5'UTR		5'UTR;5'UTR;TSS1500;TSS1500	5'UTR;5'UTR;TSS1500;TSS1500	GREB1	GREB1
Activity	Airway	cg14087921	0.00445348	0.00112501	3.9586	7.53914e-05	0.0352653	0.000175786	chr9	138660958	Island	KCNT1	Body	Unclassified_Cell_type_specific		3'UTR;5'UTR	KCNT1	KCNT1
Activity	Airway	cg08954348	0.00473933	0.00119735	3.9582	7.55177e-05	0.0352825	0.000670667	chr2	109230601	OpenSea	LIMS1;LIMS1;LIMS1;LIMS1	5'UTR;5'UTR;Body;Body		5'UTR;5'UTR	5'UTR;5'UTR	LIMS1	LIMS1
Activity	Airway	cg15061677	-0.00265401	0.00067051	-3.9582	7.55165e-05	0.0352825	-6.62852e-05	chr16	89989180	Island	TUBB3;TUBB3	TSS1500;5'UTR	Unclassified	TSS1500;TSS1500;TSS1500;TSS1500;TSS1500;TSS200;5'UTR	TSS1500;TSS1500;TSS1500;TSS1500;TSS1500;TSS1500;TSS1500;TSS1500;TSS200;5'UTR;5'UTR;5'UTR	TUBB3	TUBB3;RP11-566K11.2;RP11-566K11.4
Activity	Airway	cg07052403	0.00657411	0.00166116	3.95753	7.5728e-05	0.0353598	0.000450992	chr19	57968755	OpenSea	VN1R1	TSS1500		TSS1500	TSS1500	VN1R1	VN1R1
Activity	Airway	cg01237525	0.00792461	0.00200267	3.95703	7.58883e-05	0.0353927	0.00047645	chr18	75919304	OpenSea
Activity	Airway	cg03892989	-0.00920255	0.00232556	-3.95714	7.58522e-05	0.0353927	-0.00105164	chr9	126979656	OpenSea
Activity	Airway	cg17237881	-0.00484127	0.00122357	-3.95667	7.60018e-05	0.0354247	-0.000330925	chr20	61867533	N_Shelf	BIRC7;BIRC7	1stExon;1stExon		1stExon	1stExon	BIRC7	BIRC7
Activity	Airway	cg17640893	0.00897217	0.00226792	3.95613	7.6175e-05	0.0354844	0.000558696	chr7	150105713	S_Shore	LOC728743	Body		5'UTR	5'UTR;5'UTR;5'UTR;5'UTR;5'UTR;5'UTR;5'UTR;5'UTR	LOC728743	ZNF775
Activity	Airway	cg24202529	0.010997	0.00278014	3.95556	7.63566e-05	0.035548	0.00122286	chr15	72462487	OpenSea	GRAMD2	Body			TSS1500;TSS200;3'UTR	GRAMD2	GRAMD2
Activity	Airway	cg04723416	0.00960272	0.00242819	3.95469	7.66333e-05	0.0356143	0.00012946	chr5	15616382	OpenSea	CTD-2350J17.1;FBXL7;FBXL7	TSS1500;Body;5'UTR		5'UTR	5'UTR	CTD-2350J17.1;FBXL7	FBXL7
Activity	Airway	cg18144654	0.00360606	0.000911845	3.95469	7.66345e-05	0.0356143	0.000484434	chr3	127995346	OpenSea	EEFSEC	Body			5'UTR	EEFSEC	EEFSEC
Activity	Airway	cg19410636	0.00946216	0.00239248	3.95497	7.65455e-05	0.0356143	0.00143438	chr10	81198626	OpenSea	ZCCHC24	Body				ZCCHC24
Activity	Airway	cg00128425	0.00404331	0.00102247	3.95445	7.67105e-05	0.0356148	0.000147959	chr7	154667764	OpenSea	DPP6;DPP6;DPP6	Body;Body;Body			5'UTR;5'UTR;5'UTR	DPP6	DPP6
Activity	Airway	cg21034023	-0.0100026	0.00252947	-3.9544	7.67261e-05	0.0356148	-0.000187942	chr13	96705929	S_Shore	UGGT2	TSS200		TSS200;TSS1500;TSS1500;TSS1500;TSS1500	TSS200;TSS1500;TSS1500;TSS1500;TSS1500	UGGT2	UGGT2
Activity	Airway	cg01433173	0.00640411	0.00161966	3.95399	7.68593e-05	0.0356557	0.000665483	chr3	130531479	OpenSea				TSS1500	TSS1500		7SK
Activity	Airway	cg25786944	0.00638142	0.00161419	3.95332	7.70735e-05	0.035734	0.000299603	chr5	138519667	OpenSea	SIL1;SIL1	5'UTR;5'UTR		5'UTR;5'UTR;5'UTR;5'UTR	3'UTR;5'UTR;5'UTR;5'UTR;5'UTR;5'UTR;5'UTR;5'UTR;3'UTR	SIL1	SIL1
Activity	Airway	cg01046604	0.00597102	0.00151052	3.95295	7.71927e-05	0.0357682	0.000913283	chr1	36937933	OpenSea	CSF3R;CSF3R;CSF3R	Body;Body;Body		3'UTR;1stExon	3'UTR;3'UTR;3'UTR;TSS1500;1stExon	CSF3R	CSF3R
Activity	Airway	cg19888684	0.00724927	0.00183413	3.95244	7.73599e-05	0.0358246	0.000919661	chr7	112002922	OpenSea				3'UTR	3'UTR		AC004112.4
Activity	Airway	cg10449041	0.00677423	0.0017141	3.95207	7.74783e-05	0.0358584	0.000172845	chr11	62380113	Island	EML3;EML3;ROM1	1stExon;5'UTR;TSS200	Promoter_Associated	5'UTR;TSS1500;5'UTR;1stExon;5'UTR;TSS200;TSS200;TSS200	5'UTR;5'UTR;5'UTR;TSS1500;TSS1500;5'UTR;1stExon;5'UTR;TSS1500;TSS200;TSS200;TSS200;1stExon;TSS1500;TSS1500;TSS1500	EML3;ROM1	EML3;ROM1
Activity	Airway	cg13576483	0.00322386	0.000815798	3.95178	7.75704e-05	0.0358791	0.000507412	chr11	67290850	S_Shelf	CABP2;CABP2;CABP2;CABP2	1stExon;5'UTR;1stExon;5'UTR		1stExon;5'UTR	1stExon;1stExon;5'UTR;5'UTR	CABP2	CABP2
Activity	Airway	cg20634074	0.00736897	0.00186478	3.95165	7.76141e-05	0.0358791	0.000520437	chr7	531362	N_Shelf				3'UTR	3'UTR		AC147651.1
Activity	Airway	cg26504422	0.0108271	0.00274025	3.95114	7.77803e-05	0.0359349	0.00107969	chr19	44277951	N_Shore	KCNN4	Body	Gene_Associated			KCNN4
Activity	Airway	cg05812582	0.0134421	0.00340299	3.95008	7.81235e-05	0.0360723	0.00158317	chr7	3920082	OpenSea	SDK1	Body		5'UTR	5'UTR	SDK1	SDK1
Activity	Airway	cg19369752	0.0117972	0.0029867	3.94992	7.81765e-05	0.0360756	0.00176712	chr7	17442601	OpenSea	KCCAT333;KCCAT333	Body;Body		5'UTR	5'UTR	KCCAT333	AC019117.1
Activity	Airway	cg05329807	0.00521995	0.00132192	3.94876	7.85567e-05	0.0361947	0.000502629	chr1	209543980	OpenSea				TSS1500;5'UTR	TSS1500;5'UTR		RP11-372M18.2
Activity	Airway	cg18175808	-0.011674	0.00295652	-3.94857	7.86182e-05	0.0361947	-0.000488583	chr1	63786271	Island
Activity	Airway	cg19551229	0.00783337	0.00198367	3.94893	7.8501e-05	0.0361947	0.000278053	chr11	133937999	N_Shore	JAM3;JAM3	TSS1500;TSS1500		TSS1500;TSS1500	TSS1500;TSS1500;TSS1500	JAM3	JAM3
Activity	Airway	cg21324884	0.0126106	0.00319364	3.94866	7.85912e-05	0.0361947	0.00207064	chr3	64801329	OpenSea	MIR548A2	Body		5'UTR	5'UTR;5'UTR	MIR548A2	ADAMTS9-AS2
Activity	Airway	cg14168038	-0.00743061	0.00188212	-3.94801	7.88046e-05	0.0362381	-0.000943651	chr19	48025422	OpenSea	ZNF541	Body				ZNF541
Activity	Airway	cg22520036	0.00646945	0.00163862	3.94811	7.877e-05	0.0362381	0.000133734	chr17	73933753	N_Shelf	FBF1	Body		TSS200	TSS200	FBF1	FBF1
Activity	Airway	cg06301099	0.0089393	0.00226438	3.94779	7.88749e-05	0.0362493	0.000558126	chr9	72057553	OpenSea	APBA1	Body				APBA1
Activity	Airway	cg05013064	-0.00251217	0.000636492	-3.94691	7.91671e-05	0.0363413	-5.27693e-05	chr20	55204633	Island	TFAP2C	1stExon		1stExon;TSS1500	TSS1500;1stExon;TSS1500	TFAP2C	TFAP2C
Activity	Airway	cg26106524	-0.00396109	0.00100358	-3.94695	7.91545e-05	0.0363413	-0.000152762	chr19	19517029	Island	GATAD2A	5'UTR		5'UTR;5'UTR;5'UTR	5'UTR;5'UTR;5'UTR;5'UTR;5'UTR;5'UTR	GATAD2A	GATAD2A
Activity	Airway	cg08590375	0.0119213	0.00302074	3.94648	7.93089e-05	0.0363677	0.000531426	chr1	235049294	OpenSea
Activity	Airway	cg27281093	-0.00913333	0.00231431	-3.94645	7.93171e-05	0.0363677	-0.00028519	chr22	18632404	N_Shore	USP18	TSS1500	Promoter_Associated	TSS1500	TSS1500	USP18	USP18
Activity	Airway	cg22235080	0.00997556	0.00252809	3.94588	7.95074e-05	0.0364126	0.00130396	chr2	85408902	OpenSea	TCF7L1	Body				TCF7L1
Activity	Airway	cg25503059	-0.00530753	0.00134505	-3.94597	7.94784e-05	0.0364126	-4.29635e-05	chr3	14219680	N_Shore	LSM3;XPC;XPC	TSS1500;Body;Body	Promoter_Associated	TSS200	TSS200	LSM3;XPC	LSM3
Activity	Airway	cg02643218	-0.00830532	0.00210503	-3.94546	7.96459e-05	0.0364537	-0.000205014	chr5	32709934	Island			Unclassified	TSS1500;5'UTR;1stExon	TSS1500;5'UTR;1stExon		NPR3
Activity	Airway	cg05129568	0.00312688	0.000792553	3.94533	7.96895e-05	0.0364537	6.52649e-05	chr6	30708009	N_Shelf	FLOT1	Body		3'UTR	3'UTR;3'UTR;3'UTR	FLOT1	FLOT1
Activity	Airway	cg03665089	0.0065928	0.00167135	3.9446	7.99339e-05	0.0364808	0.000213419	chr12	133020273	S_Shore			Unclassified_Cell_type_specific
Activity	Airway	cg13578043	0.00487434	0.00123567	3.9447	7.98994e-05	0.0364808	0.000117975	chr13	44242497	OpenSea	ENOX1	5'UTR		5'UTR	5'UTR	ENOX1	ENOX1
Activity	Airway	cg14839809	0.00504603	0.00127915	3.94484	7.98539e-05	0.0364808	0.000257356	chr1	2796325	OpenSea
Activity	Airway	cg21195376	0.00768607	0.00194838	3.94485	7.98503e-05	0.0364808	0.00124644	chr1	204449827	OpenSea	PIK3C2B	5'UTR	Unclassified_Cell_type_specific	5'UTR;5'UTR	5'UTR;5'UTR;5'UTR;5'UTR	PIK3C2B	PIK3C2B
Activity	Airway	cg19752759	0.0073552	0.00186498	3.94384	8.01882e-05	0.0365757	0.000128711	chr8	48745914	S_Shore	PRKDC;PRKDC	Body;Body		3'UTR	3'UTR;3'UTR	PRKDC	PRKDC
Activity	Airway	cg19280785	-0.0100571	0.00255033	-3.94345	8.03172e-05	0.0366133	-0.00163394	chr3	134340945	OpenSea	KY	Body		3'UTR	5'UTR;3'UTR;5'UTR;3'UTR;5'UTR	KY	EPHB1;KY
Activity	Airway	cg17987646	0.00543473	0.00137825	3.9432	8.04e-05	0.0366298	9.21817e-05	chr8	116479772	OpenSea	TRPS1	Body			3'UTR	TRPS1	TRPS1
Activity	Airway	cg07252933	0.00537024	0.00136201	3.94288	8.05085e-05	0.0366411	0.000776921	chr6	44184114	N_Shelf				TSS1500;TSS1500	TSS1500;TSS1500		RP1-302G2.5
Activity	Airway	cg09803359	0.0067823	0.00172015	3.94285	8.05177e-05	0.0366411	0.000571193	chr8	126189778	OpenSea	NSMCE2	Body			5'UTR;5'UTR;3'UTR;3'UTR	NSMCE2	NSMCE2
Activity	Airway	cg11475922	-0.00641936	0.00162824	-3.94252	8.06289e-05	0.0366494	-0.00010117	chr19	12251131	Island	ZNF20;ZNF20	1stExon;5'UTR	Promoter_Associated	1stExon;5'UTR;TSS200;ExonBnd;3'UTR	3'UTR;3'UTR;1stExon;1stExon;1stExon;5'UTR;5'UTR;TSS200;ExonBnd;TSS200;3'UTR;3'UTR	ZNF20	ZNF20;ZNF625
Activity	Airway	cg24475601	0.00970789	0.0024623	3.94261	8.06006e-05	0.0366494	0.000896541	chr1	156377604	OpenSea	C1orf61	Body			3'UTR;3'UTR;3'UTR;3'UTR;3'UTR;3'UTR;3'UTR;3'UTR;3'UTR;3'UTR;3'UTR;3'UTR;3'UTR	C1orf61	C1orf61
Activity	Airway	cg10115798	0.00759503	0.00192669	3.94201	8.08025e-05	0.0367072	0.000500143	chr20	42970880	OpenSea	R3HDML	Body				R3HDML
Activity	Airway	cg27122659	-0.00772815	0.00196091	-3.9411	8.11096e-05	0.0368255	-0.000118698	chr11	124981837	S_Shore	TMEM218;TMEM218;TMEM218;TMEM218;TMEM218;TMEM218;TMEM218;TMEM218;TMEM218;TMEM218;TMEM218;TMEM218;TMEM218;TMEM218;TMEM218;TMEM218;TMEM218;TMEM218	TSS200;TSS200;TSS200;TSS200;TSS200;TSS200;TSS1500;TSS1500;TSS1500;TSS1500;TSS1500;TSS1500;TSS1500;TSS1500;TSS1500;TSS1500;TSS1500;TSS1500	Promoter_Associated	TSS1500;TSS1500;TSS1500;TSS1500;TSS1500;TSS1500;TSS1500;TSS1500;TSS1500	TSS1500;TSS200;TSS1500;TSS1500;TSS1500;TSS1500;TSS1500;TSS1500;TSS1500;TSS1500;TSS1500;TSS1500;TSS1500	TMEM218	RP11-687M24.3;TMEM218
Activity	Airway	cg19213955	-0.00326715	0.000829222	-3.94002	8.14764e-05	0.0369494	-3.77278e-05	chr17	72427108	Island	GPRC5C	TSS1500	Unclassified_Cell_type_specific	TSS1500;TSS1500;1stExon;5'UTR	TSS1500;TSS1500;TSS1500;1stExon;5'UTR	GPRC5C	GPRC5C
Activity	Airway	cg20423158	-0.00957232	0.0024295	-3.94004	8.14687e-05	0.0369494	-0.000253694	chr7	141373641	OpenSea	KIAA1147	Body				KIAA1147
Activity	Airway	cg15777575	0.00520114	0.00132022	3.93961	8.16132e-05	0.0369689	0.000872791	chr5	92679522	OpenSea
Activity	Airway	cg15781627	0.0083111	0.00210959	3.93968	8.15912e-05	0.0369689	0.00139312	chr18	56296419	OpenSea	ALPK2	TSS1500		TSS1500	TSS1500	ALPK2	ALPK2
Activity	Airway	cg06946838	0.00562868	0.00142895	3.93902	8.18147e-05	0.0370389	9.37183e-05	chr7	114563609	S_Shore	MDFIC;MDFIC;MDFIC	3'UTR;Body;Body	Promoter_Associated	3'UTR;3'UTR	3'UTR;3'UTR	MDFIC	MDFIC
Activity	Airway	cg20617917	0.00780454	0.00198143	3.93885	8.1873e-05	0.037044	0.000594939	chr17	7287100	N_Shore	TNK1	Body	Promoter_Associated		TSS1500;TSS1500	TNK1	TNK1
Activity	Airway	cg06757180	0.00283992	0.000721142	3.93809	8.21318e-05	0.0370972	0.000109586	chr16	88914674	OpenSea	GALNS	Body		3'UTR	3'UTR	GALNS	GALNS
Activity	Airway	cg14237297	-0.0065	0.00165054	-3.9381	8.21309e-05	0.0370972	-0.000672762	chr2	56212745	OpenSea	MIR217HG	Body		3'UTR	3'UTR	MIR217HG	AC011306.2
Activity	Airway	cg17461520	-0.0115482	0.00293234	-3.93822	8.20897e-05	0.0370972	-0.00112396	chr8	117256320	OpenSea	LINC00536	Body		3'UTR	3'UTR	LINC00536	LINC00536
Activity	Airway	cg09426781	0.00552794	0.00140387	3.93764	8.22877e-05	0.0371039	0.000102059	chr17	73976080	S_Shore	TEN1;ACOX1;ACOX1;ACOX1;TEN1-CDK3	5'UTR;TSS1500;TSS1500;TSS1500;Body	Promoter_Associated	5'UTR;5'UTR;TSS1500;TSS1500;TSS1500;TSS1500;5'UTR;5'UTR	TSS1500;5'UTR;5'UTR;TSS1500;TSS1500;TSS1500;TSS1500;TSS1500;5'UTR;5'UTR	TEN1;ACOX1;TEN1-CDK3	ACOX1;TEN1;RP11-685I11.1
Activity	Airway	cg11176472	0.00808916	0.00205422	3.93782	8.22246e-05	0.0371039	0.000131247	chr10	363662	N_Shelf	DIP2C	Body				DIP2C
Activity	Airway	cg21452144	0.0083732	0.00212643	3.93767	8.22773e-05	0.0371039	0.000230569	chr1	170690660	OpenSea	PRRX1;PRRX1	Body;Body		TSS1500;TSS1500	TSS1500;TSS1500	PRRX1	PRRX1
Activity	Airway	cg15702880	0.00879109	0.00223272	3.93739	8.2373e-05	0.0371211	0.00115225	chr9	136408456	OpenSea	ADAMTSL2;ADAMTSL2	Body;Body				ADAMTSL2
Activity	Airway	cg01973029	0.00673349	0.0017103	3.93702	8.25007e-05	0.0371574	0.000692216	chr2	120187899	N_Shore					5'UTR;1stExon		TMEM37
Activity	Airway	cg01630369	0.0040922	0.00103953	3.93659	8.26487e-05	0.0372028	0.000466534	chr17	77417743	OpenSea	RBFOX3	5'UTR		5'UTR;5'UTR	5'UTR;5'UTR	RBFOX3	RBFOX3
Activity	Airway	cg18527090	0.00673058	0.00170995	3.93612	8.28084e-05	0.0372534	0.000470947	chr20	24099831	OpenSea
Activity	Airway	cg06136199	-0.0103334	0.00262571	-3.93548	8.30296e-05	0.0373277	-0.000416526	chr11	9597577	S_Shore	WEE1;WEE1	Body;Body			1stExon;5'UTR	WEE1	WEE1
Activity	Airway	cg07157333	-0.00927167	0.00235615	-3.9351	8.31631e-05	0.0373277	-0.00103779	chr16	19422554	S_Shore	TMC5;TMC5	5'UTR;5'UTR		3'UTR;5'UTR;5'UTR;5'UTR;5'UTR	3'UTR;5'UTR;5'UTR;5'UTR;5'UTR	TMC5	CTA-363E6.5;TMC5
Activity	Airway	cg18679416	-0.00688806	0.00175035	-3.93524	8.31153e-05	0.0373277	-0.000819996	chr2	158261028	OpenSea			Unclassified
Activity	Airway	cg26762056	-0.00309733	0.000787088	-3.93518	8.31337e-05	0.0373277	-5.41465e-05	chr11	32605413	Island	EIF3M;EIF3M	5'UTR;1stExon	Promoter_Associated	TSS200;5'UTR;1stExon;5'UTR;1stExon	TSS200;TSS200;5'UTR;1stExon;5'UTR;1stExon;5'UTR;1stExon;5'UTR;5'UTR;1stExon;5'UTR;1stExon;1stExon;5'UTR;5'UTR;1stExon;TSS1500	EIF3M	EIF3M
Activity	Airway	cg08567941	0.0173023	0.00439785	3.93427	8.34516e-05	0.0373992	0.00208672	chr2	62694068	OpenSea
Activity	Airway	cg27351543	0.00551983	0.00140303	3.93423	8.34648e-05	0.0373992	9.04887e-05	chr16	12386072	OpenSea	SNX29	Body				SNX29
Activity	Airway	cg27513586	-0.0105676	0.00268599	-3.93433	8.34297e-05	0.0373992	-0.00106121	chr15	25513654	OpenSea	SNORD115-48;HBII-52-46	TSS1500;TSS200		TSS1500;TSS1500;5'UTR	TSS1500;TSS1500;5'UTR;5'UTR;5'UTR	SNORD115-48;HBII-52-46	SNHG14;SNORD115-48;SNORD115-47
Activity	Airway	cg07613310	0.00821621	0.00208854	3.93395	8.35599e-05	0.037406	0.00133252	chr3	165263071	OpenSea				5'UTR	5'UTR		RP11-85M11.2
Activity	Airway	cg07951103	0.00397808	0.00101126	3.93379	8.36168e-05	0.037406	0.000123229	chr15	97300018	OpenSea
Activity	Airway	cg20455040	0.00409578	0.00104118	3.93377	8.36222e-05	0.037406	0.00060063	chr12	6379869	OpenSea				TSS1500	TSS1500		RP1-96H9.5
Activity	Airway	cg04447128	-0.00924676	0.00235087	-3.93334	8.37725e-05	0.037452	-0.00126435	chr16	74771998	OpenSea	FA2H	Body		3'UTR;5'UTR	3'UTR;5'UTR	FA2H	FA2H
Activity	Airway	cg02085003	0.0075877	0.0019293	3.93288	8.39336e-05	0.0374543	0.000198146	chr20	58025043	OpenSea
Activity	Airway	cg03592768	-0.00563879	0.00143369	-3.93307	8.38693e-05	0.0374543	-0.000104102	chr7	6388799	S_Shore	FAM220A	TSS1500	Promoter_Associated	TSS200;TSS1500	TSS200;TSS200;TSS1500	FAM220A	FAM220A
Activity	Airway	cg12623640	0.00414024	0.00105275	3.93278	8.39677e-05	0.0374543	0.000689388	chr20	30552396	N_Shelf
Activity	Airway	cg15284327	-0.00309419	0.00078673	-3.93298	8.38996e-05	0.0374543	-5.28928e-05	chr20	49411594	Island	BCAS4;BCAS4;BCAS4	1stExon;1stExon;1stExon	Promoter_Associated	1stExon;TSS200;1stExon;1stExon	TSS200;TSS200;1stExon;TSS200;1stExon;1stExon	BCAS4	BCAS4
Activity	Airway	cg15550234	0.00768573	0.00195449	3.93234	8.41234e-05	0.0375025	0.00110391	chr10	125672992	OpenSea				3'UTR;5'UTR	3'UTR;5'UTR		CPXM2
Activity	Airway	cg19864345	0.01196	0.00304158	3.93218	8.41773e-05	0.0375053	0.000588567	chr8	140962624	OpenSea	TRAPPC9;TRAPPC9	Body;Body			3'UTR;3'UTR;3'UTR	TRAPPC9	TRAPPC9
Activity	Airway	cg01602068	0.0038579	0.000981281	3.9315	8.44192e-05	0.0375527	5.40014e-05	chr11	70741376	OpenSea	SHANK2	Body			3'UTR	SHANK2	SHANK2
Activity	Airway	cg02314771	0.00544836	0.0013863	3.93015	8.48914e-05	0.0375527	0.000426529	chr6	42631055	OpenSea	UBR2	Body		3'UTR;TSS1500	3'UTR;TSS1500	UBR2	UBR2;U6
Activity	Airway	cg02504211	0.0110734	0.00281724	3.93059	8.47388e-05	0.0375527	0.000680958	chr3	194815434	OpenSea	C3orf21	Body		5'UTR	TSS1500;5'UTR;3'UTR;3'UTR;3'UTR	C3orf21	XXYLT1;XXYLT1-AS1
Activity	Airway	cg05299479	0.00495154	0.00125956	3.93115	8.45405e-05	0.0375527	0.000703899	chr19	2813428	S_Shore	THOP1	3'UTR		3'UTR	3'UTR	THOP1	THOP1
Activity	Airway	cg06753827	0.00408405	0.00103919	3.93004	8.49302e-05	0.0375527	7.83105e-05	chr6	170492847	S_Shore			Unclassified_Cell_type_specific
Activity	Airway	cg09635123	0.00751137	0.00191115	3.93028	8.4848e-05	0.0375527	0.000264939	chr1	64680304	OpenSea	UBE2U	Body		TSS1500	TSS1500	UBE2U	UBE2U
Activity	Airway	cg09907898	0.00380872	0.000968934	3.93083	8.46532e-05	0.0375527	0.000257414	chr17	29864171	OpenSea	RAB11FIP4;RAB11FIP4	3'UTR;3'UTR		3'UTR;3'UTR	3'UTR;3'UTR	RAB11FIP4	RAB11FIP4
Activity	Airway	cg10557515	-0.0049966	0.00127097	-3.93133	8.44772e-05	0.0375527	-0.000172249	chr17	45000596	Island	GOSR2;GOSR2;GOSR2	Body;Body;Body	Promoter_Associated	TSS200	TSS200;1stExon;5'UTR;5'UTR;5'UTR	GOSR2	RP11-63A1.1;GOSR2
Activity	Airway	cg14255621	0.00895503	0.00227835	3.93049	8.47715e-05	0.0375527	0.000235339	chr6	763706	OpenSea
Activity	Airway	cg17168863	-0.00862283	0.00219407	-3.93007	8.49226e-05	0.0375527	-0.00142025	chr2	85470620	OpenSea	TCF7L1	Body	Unclassified_Cell_type_specific		5'UTR	TCF7L1	TCF7L1
Activity	Airway	cg17622527	-0.00824065	0.00209682	-3.93006	8.49235e-05	0.0375527	-0.000304678	chr3	64430390	N_Shore				TSS1500;3'UTR	TSS1500;3'UTR		RP11-14D22.1;RP11-14D22.2
Activity	Airway	cg22019305	0.0111869	0.00284656	3.92999	8.49508e-05	0.0375527	0.00111175	chr6	167739618	OpenSea	TTLL2	Body		5'UTR	5'UTR	TTLL2	TTLL2
Activity	Airway	cg23234847	0.0103049	0.00262204	3.93009	8.49124e-05	0.0375527	0.00169231	chr14	20611696	OpenSea	OR4N5	TSS200		TSS200	TSS200	OR4N5	OR4N5
Activity	Airway	cg27555092	0.013578	0.00345382	3.93131	8.44841e-05	0.0375527	0.00182453	chr18	56296354	OpenSea	ALPK2	TSS200		TSS200	TSS200	ALPK2	ALPK2
Activity	Airway	cg03699958	-0.00694313	0.00176686	-3.92965	8.50694e-05	0.0375841	-0.000231415	chr7	73892704	N_Shelf	GTF2IRD1;GTF2IRD1	5'UTR;5'UTR	Unclassified_Cell_type_specific	5'UTR;5'UTR;5'UTR	5'UTR;5'UTR;5'UTR	GTF2IRD1	GTF2IRD1
Activity	Airway	cg00746767	-0.00362197	0.000921847	-3.92903	8.52886e-05	0.0376339	-0.000526807	chr7	44299273	OpenSea	CAMK2B;CAMK2B;CAMK2B;CAMK2B;CAMK2B;CAMK2B;CAMK2B;CAMK2B;CAMK2B	Body;Body;Body;Body;Body;Body;Body;Body;Body		5'UTR	TSS200;3'UTR;3'UTR;3'UTR;3'UTR;3'UTR;5'UTR	CAMK2B	CAMK2B
Activity	Airway	cg05082557	0.006473	0.00164742	3.92918	8.52359e-05	0.0376339	0.000467484	chr17	81014900	N_Shore
Activity	Airway	cg17311466	0.00708927	0.00180438	3.92893	8.53254e-05	0.0376339	0.00088509	chr22	21153713	OpenSea	PI4KA	Body			3'UTR;3'UTR	PI4KA	PI4KA
Activity	Airway	cg02473327	0.00933304	0.00237557	3.92875	8.53889e-05	0.0376408	0.000337895	chr2	150080315	OpenSea
Activity	Airway	cg26471866	0.00788498	0.00200718	3.92838	8.55208e-05	0.0376779	0.000666628	chr19	56053513	OpenSea	SBK3	Body				SBK3
Activity	Airway	cg03406542	0.00481789	0.00122664	3.92772	8.57565e-05	0.0377606	0.000802155	chr1	157060349	OpenSea			Unclassified
Activity	Airway	cg02352715	0.00539799	0.00137443	3.92744	8.58554e-05	0.0377738	5.8251e-05	chr3	99880022	OpenSea	CMSS1;CMSS1	Body;Body			TSS1500;3'UTR	CMSS1	C3orf26
Activity	Airway	cg13938107	0.00973441	0.00247861	3.92736	8.58822e-05	0.0377738	0.00147491	chr11	63812843	OpenSea	MACROD1	Body		5'UTR	3'UTR;3'UTR;3'UTR;5'UTR	MACROD1	MACROD1;RP11-21A7A.2
Activity	Airway	cg03440556	-0.004779	0.00121706	-3.92668	8.61263e-05	0.0378053	-0.00030849	chr10	102107757	S_Shore	SCD	Body	Promoter_Associated			SCD
Activity	Airway	cg06934971	0.0112137	0.00285581	3.92664	8.61415e-05	0.0378053	0.000264487	chr6	30700632	OpenSea	FLOT1	Body			3'UTR;3'UTR	FLOT1	FLOT1
Activity	Airway	cg19821361	0.0109625	0.00279185	3.92663	8.61456e-05	0.0378053	0.000898549	chr21	46012520	OpenSea	KRTAP10-6;C21orf29	TSS200;Body		TSS200	TSS200	KRTAP10-6;C21orf29	KRTAP10-6
Activity	Airway	cg26439352	0.00390459	0.000994324	3.92689	8.60531e-05	0.0378053	0.00020403	chr7	98573836	OpenSea	TRRAP	Body			1stExon;5'UTR	TRRAP	TRRAP
Activity	Airway	cg08312149	0.00360801	0.000918968	3.92615	8.63159e-05	0.0378589	0.000610936	chr19	4475055	S_Shore	HDGF2;HDGF2	Body;Body	Unclassified_Cell_type_specific			HDGF2
Activity	Airway	cg23731908	0.00949893	0.00241951	3.92598	8.63778e-05	0.037865	0.000608115	chr15	48687756	OpenSea
Activity	Airway	cg03948727	0.009003	0.00229336	3.92568	8.64849e-05	0.0378698	0.000472396	chr15	81667725	OpenSea	TMC3	TSS1500		TSS1500	TSS1500;TSS1500	TMC3	TMC3
Activity	Airway	cg07192622	0.00763362	0.00194448	3.92579	8.64473e-05	0.0378698	0.00023583	chr1	67775585	S_Shore	IL12RB2	5'UTR		5'UTR;5'UTR;5'UTR	5'UTR;5'UTR;5'UTR	IL12RB2	IL12RB2
Activity	Airway	cg14984781	-0.00518929	0.00132195	-3.92549	8.65551e-05	0.0378795	-0.000598151	chr17	31867	Island	DOC2B	TSS1500	Unclassified_Cell_type_specific	TSS1500;TSS1500	TSS1500;TSS1500	DOC2B	DOC2B
Activity	Airway	cg20695433	-0.00720991	0.00183685	-3.92515	8.66765e-05	0.0379116	-0.000528479	chr19	30019102	Island	VSTM2B	Body	Unclassified			VSTM2B
Activity	Airway	cg18713806	0.0103165	0.00262843	3.92497	8.67408e-05	0.0379187	0.000482953	chr19	38089106	S_Shelf	ZNF540	5'UTR		5'UTR	5'UTR	ZNF540	ZNF540
Activity	Airway	cg07968520	0.00867606	0.00221109	3.92388	8.71351e-05	0.0379777	0.000973464	chr1	17685881	OpenSea	PADI4	Body				PADI4
Activity	Airway	cg12638261	0.00845844	0.0021556	3.92394	8.71117e-05	0.0379777	0.00125863	chr12	22063773	OpenSea	ABCC9;ABCC9;ABCC9;ABCC9	ExonBnd;ExonBnd;Body;Body		ExonBnd	ExonBnd;1stExon	ABCC9	ABCC9
Activity	Airway	cg14673729	0.00470505	0.00119911	3.92379	8.7165e-05	0.0379777	0.000812666	chr19	1520540	N_Shelf
Activity	Airway	cg18275589	0.00926585	0.00236109	3.92439	8.69496e-05	0.0379777	0.000974832	chr5	39427599	S_Shelf					5'UTR;3'UTR		DAB2
Activity	Airway	cg24225859	0.009211	0.00234717	3.9243	8.69831e-05	0.0379777	0.000790244	chr19	51329141	N_Shore	KLK15;KLK15;KLK15;KLK15	3'UTR;Body;Body;Body		3'UTR;3'UTR	3'UTR;3'UTR	KLK15	KLK15
Activity	Airway	cg24971209	-0.00403825	0.0010291	-3.92404	8.70751e-05	0.0379777	-0.000128076	chr8	144242106	Island	LY6H;LY6H;LY6H	TSS1500;TSS200;TSS1500	Unclassified_Cell_type_specific	5'UTR;TSS1500;TSS1500;1stExon	5'UTR;TSS1500;TSS1500;TSS1500;1stExon	LY6H	LY6H
Activity	Airway	cg01367188	-0.00381519	0.000972401	-3.92347	8.72819e-05	0.038007	-0.000199922	chr20	57478738	OpenSea	GNAS;GNAS;GNAS;GNAS;GNAS;GNAS;GNAS;GNAS;GNAS;GNAS;GNAS;GNAS;GNAS;GNAS;GNAS;GNAS;GNAS	ExonBnd;ExonBnd;ExonBnd;ExonBnd;ExonBnd;ExonBnd;ExonBnd;ExonBnd;3'UTR;Body;3'UTR;Body;Body;Body;Body;Body;Body		ExonBnd;3'UTR;5'UTR	5'UTR;5'UTR;5'UTR;TSS200;ExonBnd;3'UTR;3'UTR;5'UTR;5'UTR;5'UTR;5'UTR;5'UTR;5'UTR;5'UTR;5'UTR;5'UTR;5'UTR;5'UTR;5'UTR;5'UTR;5'UTR;5'UTR;5'UTR;5'UTR;5'UTR;5'UTR;5'UTR;5'UTR;5'UTR;5'UTR;5'UTR;5'UTR	GNAS	GNAS
Activity	Airway	cg09843331	-0.00382926	0.00097602	-3.92334	8.73285e-05	0.038007	-8.19088e-05	chr4	169931117	Island	CBR4	1stExon	Promoter_Associated	TSS1500;1stExon;1stExon	TSS1500;1stExon;1stExon;1stExon;1stExon;1stExon	CBR4	RP11-483A20.3;CBR4
Activity	Airway	cg08099193	-0.00223477	0.0005697	-3.92271	8.75573e-05	0.0380645	-3.11846e-05	chr19	41945818	Island	ATP5SL;ATP5SL;ATP5SL;ATP5SL;ATP5SL;ATP5SL;ATP5SL;ATP5SL;ATP5SL;ATP5SL;ATP5SL	5'UTR;TSS1500;5'UTR;Body;5'UTR;1stExon;1stExon;5'UTR;1stExon;TSS1500;1stExon	Promoter_Associated	TSS1500;1stExon;5'UTR	TSS1500;1stExon;5'UTR	ATP5SL	ATP5SL
Activity	Airway	cg14697268	0.00383964	0.000978805	3.92279	8.75296e-05	0.0380645	0.000578317	chr13	28430636	OpenSea				3'UTR	3'UTR		PDX1-AS1
Activity	Airway	cg03494089	0.00459636	0.00117193	3.92203	8.78076e-05	0.0380893	0.000312618	chr8	33397473	OpenSea				TSS200	TSS200		SNORA70
Activity	Airway	cg04668137	0.00634578	0.00161786	3.92234	8.76945e-05	0.0380893	0.000192219	chr13	24385195	OpenSea	MIPEP	Body				MIPEP
Activity	Airway	cg05365866	0.00523432	0.00133456	3.92213	8.77692e-05	0.0380893	0.00079592	chr15	86620465	OpenSea
Activity	Airway	cg12421602	-0.0060077	0.00153174	-3.92214	8.77648e-05	0.0380893	-0.000657105	chr5	32475093	OpenSea
Activity	Airway	cg10296718	0.0133526	0.00340483	3.92168	8.79349e-05	0.0380946	0.000953739	chr8	1848143	OpenSea	ARHGEF10	Body			5'UTR;5'UTR	ARHGEF10	ARHGEF10
Activity	Airway	cg24637276	0.0030935	0.000788838	3.92159	8.7965e-05	0.0380946	0.000457469	chr8	22885515	OpenSea	TNFRSF10B;TNFRSF10B;TNFRSF10B	Body;Body;Body			3'UTR;TSS1500;TSS200	TNFRSF10B	TNFRSF10B
Activity	Airway	cg27590568	0.00596818	0.00152186	3.92162	8.79543e-05	0.0380946	8.49903e-05	chr16	70562397	OpenSea	SNORD111B;SF3B3	TSS1500;Body		TSS1500	5'UTR;5'UTR;TSS1500	SNORD111B;SF3B3	SF3B3;SNORD111B
Activity	Airway	cg25709852	0.00801673	0.00204435	3.92141	8.80335e-05	0.0381034	0.000243946	chr2	43670645	OpenSea	THADA;THADA;THADA	Body;Body;Body		3'UTR	3'UTR;3'UTR;3'UTR;3'UTR;3'UTR	THADA	THADA
Activity	Airway	cg23681745	0.00705768	0.00180051	3.91982	8.86167e-05	0.0383348	0.000455344	chr2	202004875	OpenSea	CFLAR;CFLAR;CFLAR	Body;Body;Body		5'UTR	TSS200;5'UTR;5'UTR;5'UTR;5'UTR;5'UTR	CFLAR	CFLAR
Activity	Airway	cg09706929	0.00606418	0.00154737	3.91902	8.89103e-05	0.0384407	0.000777515	chr15	52118098	N_Shelf
Activity	Airway	cg21240684	0.00881925	0.00225066	3.91852	8.9096e-05	0.0384998	0.000384516	chr2	3526841	S_Shelf				5'UTR	5'UTR		AC142528.1
Activity	Airway	cg25783352	-0.00797719	0.00203587	-3.91832	8.9169e-05	0.0385103	-0.000479642	chr11	14993509	Island	CALCA;CALCA;CALCA	5'UTR;5'UTR;5'UTR	Unclassified_Cell_type_specific	5'UTR;5'UTR;5'UTR;TSS1500;5'UTR	5'UTR;5'UTR;5'UTR;5'UTR;TSS1500;5'UTR	CALCA	CALCA;CALCB
Activity	Airway	cg19354468	0.00957494	0.00244376	3.91812	8.92419e-05	0.038513	0.000880002	chr3	123340786	OpenSea	MYLK;MYLK;MYLK-AS1;MYLK-AS1;MYLK;MYLK;MYLK;MYLK	TSS1500;TSS1500;Body;Body;Body;Body;Body;Body		1stExon;5'UTR;5'UTR	1stExon;1stExon;5'UTR;5'UTR;5'UTR;5'UTR;3'UTR;3'UTR	MYLK;MYLK-AS1	MYLK;MYLK-AS1
Activity	Airway	cg22365736	-0.0100455	0.00256392	-3.91804	8.92732e-05	0.038513	-0.000465361	chr17	70472606	OpenSea	LINC00673	Body		3'UTR	3'UTR;3'UTR	LINC00673	AC007639.1
Activity	Airway	cg07307142	0.0139421	0.00355935	3.91705	8.96393e-05	0.0386287	0.00210332	chr16	82071433	OpenSea	HSD17B2	Body			5'UTR	HSD17B2	HSD17B2
Activity	Airway	cg07395930	0.00667881	0.00170503	3.91712	8.9613e-05	0.0386287	0.000429526	chr1	9791419	Island	CLSTN1;CLSTN1	Body;Body		3'UTR	3'UTR	CLSTN1	CLSTN1
Activity	Airway	cg06979587	-0.00655818	0.00167442	-3.91668	8.9777e-05	0.0386472	-0.000422773	chr4	99184110	S_Shore	RAP1GDS1;RAP1GDS1;RAP1GDS1;RAP1GDS1;RAP1GDS1;RAP1GDS1	Body;Body;Body;Body;Body;Body		TSS1500	TSS1500;5'UTR;5'UTR;5'UTR	RAP1GDS1	RP11-323J4.1;RAP1GDS1
Activity	Airway	cg14575140	0.00969324	0.00247487	3.91667	8.97802e-05	0.0386472	0.00113395	chr14	52822859	OpenSea
Activity	Airway	cg04911933	0.0133326	0.00340463	3.91601	9.00262e-05	0.0387319	0.00189599	chr10	89411987	OpenSea				5'UTR;3'UTR	5'UTR;5'UTR;3'UTR		RP11-57C13.6;RP11-57C13.3
Activity	Airway	cg09224904	-0.0103371	0.00263982	-3.91585	9.00847e-05	0.0387359	-0.000257232	chr18	77622587	N_Shore	KCNG2	TSS1500		TSS1500	TSS1500	KCNG2	KCNG2
Activity	Airway	cg26011156	-0.00582467	0.00148757	-3.91556	9.01944e-05	0.0387619	-0.000101129	chr1	156183096	Island	PMF1	Body	Promoter_Associated	5'UTR;5'UTR	5'UTR;5'UTR;5'UTR;5'UTR	PMF1	RP11-54H19.8;PMF1
Activity	Airway	cg13844908	0.00915347	0.00233828	3.91461	9.05497e-05	0.0388771	0.00063136	chr10	131567065	OpenSea				TSS200	TSS200		RP11-109A6.3
Activity	Airway	cg15167690	0.0141623	0.00361784	3.91458	9.0561e-05	0.0388771	0.000639298	chr10	80348016	OpenSea					5'UTR		RP11-90J7.3
Activity	Airway	cg11421827	-0.00629217	0.00160749	-3.91429	9.06701e-05	0.0389028	-0.000174071	chr8	131387399	OpenSea	ASAP1;ASAP1	5'UTR;Body		3'UTR	3'UTR;5'UTR	ASAP1	ASAP1
Activity	Airway	cg01359810	0.00746376	0.00190689	3.91411	9.07384e-05	0.0389109	0.00118789	chr7	47687075	OpenSea
Activity	Airway	cg18993417	-0.00480723	0.00122823	-3.91395	9.07979e-05	0.0389152	-0.000808965	chr19	51483067	OpenSea	KLK7;KLK7;KLK7;KLK7	Body;Body;Body;Body				KLK7
Activity	Airway	cg00552235	-0.00753158	0.0019246	-3.91332	9.10341e-05	0.0389318	-0.000319479	chr7	100943163	OpenSea				5'UTR	5'UTR		RP11-132A1.3
Activity	Airway	cg00591015	-0.0129906	0.00331941	-3.91353	9.09551e-05	0.0389318	-0.000894827	chr15	85820399	OpenSea				5'UTR	3'UTR;5'UTR		RP11-561C5.5;AKAP13
Activity	Airway	cg08187170	0.00632613	0.00161653	3.9134	9.10047e-05	0.0389318	0.000458264	chr6	4734795	OpenSea	CDYL	Body			5'UTR;5'UTR	CDYL	CDYL
Activity	Airway	cg11040518	-0.0083931	0.00214471	-3.91339	9.10087e-05	0.0389318	-0.000766179	chr10	102331378	OpenSea
Activity	Airway	cg03664321	0.00925321	0.00236468	3.91309	9.11239e-05	0.038949	0.000218312	chr4	148265949	OpenSea				TSS200	TSS200		MIR548G
Activity	Airway	cg00419220	0.00772775	0.00197541	3.91197	9.15458e-05	0.0390658	0.00114188	chr2	169327472	OpenSea	CERS6;CERS6	Body;Body				CERS6
Activity	Airway	cg17762124	0.00638521	0.00163213	3.91219	9.14625e-05	0.0390658	0.000140729	chr2	175838435	OpenSea	CHN1;CHN1	Body;Body		3'UTR	3'UTR;3'UTR	CHN1	CHN1
Activity	Airway	cg19897874	0.00691556	0.00176776	3.91205	9.15157e-05	0.0390658	0.000302723	chr1	9674748	S_Shelf	TMEM201	3'UTR		3'UTR;3'UTR	3'UTR;3'UTR;3'UTR	TMEM201	TMEM201
Activity	Airway	cg01352810	0.00644485	0.00164819	3.91026	9.21983e-05	0.0392694	7.67032e-05	chr12	133707387	Island	ZNF10	5'UTR	Promoter_Associated	1stExon;TSS200;TSS1500;TSS200;5'UTR;5'UTR;5'UTR	1stExon;1stExon;TSS200;TSS1500;TSS200;5'UTR;5'UTR;5'UTR;5'UTR;5'UTR;5'UTR;5'UTR	ZNF10	ZNF10;CTD-2140B24.4;ZNF891;ZNF268
Activity	Airway	cg04020162	0.0111495	0.00285112	3.91057	9.20787e-05	0.0392694	0.00137335	chr11	74517432	OpenSea	RNF169	Body				RNF169
Activity	Airway	cg05251573	0.00631619	0.0016154	3.91	9.22978e-05	0.0392694	0.000599228	chr13	111658117	OpenSea
Activity	Airway	cg09751818	0.00908817	0.00232413	3.91036	9.21594e-05	0.0392694	0.000630234	chr1	167680554	N_Shelf
Activity	Airway	cg10514640	0.0104195	0.00266475	3.91013	9.22476e-05	0.0392694	0.00164841	chr8	102006713	OpenSea
Activity	Airway	cg26155026	0.00982976	0.00251405	3.90993	9.23247e-05	0.0392694	0.00110181	chr8	59743710	OpenSea	TOX	Body				TOX
Activity	Airway	cg26748053	0.00665337	0.00170172	3.9098	9.23716e-05	0.0392694	0.00015416	chr14	22553440	OpenSea				TSS1500	TSS1500		TRAV23DV6
Activity	Airway	cg24382801	-0.0084958	0.00217308	-3.90957	9.24591e-05	0.0392854	-0.000195259	chr6	37665291	Island	MDGA1;MDGA1	5'UTR;1stExon		1stExon;5'UTR;TSS1500	1stExon;5'UTR;TSS1500;5'UTR	MDGA1	MDGA1
Activity	Airway	cg03964681	-0.00710582	0.00181765	-3.90934	9.25483e-05	0.0393021	-0.000769177	chr13	32699995	OpenSea	FRY	Body		5'UTR;5'UTR	5'UTR;5'UTR	FRY	FRY
Activity	Airway	cg05352714	0.0105813	0.00270687	3.90904	9.26628e-05	0.0393296	0.00175996	chr17	55611527	OpenSea	MSI2;MSI2	Body;Body				MSI2
Activity	Airway	cg00533835	-0.0056342	0.00144154	-3.90847	9.28817e-05	0.0393589	-0.0002881	chr7	157659434	Island	PTPRN2;PTPRN2;PTPRN2	Body;Body;Body				PTPRN2
Activity	Airway	cg03472343	0.0066682	0.00170608	3.9085	9.28703e-05	0.0393589	0.000907826	chr2	159591549	OpenSea				TSS200;TSS1500;5'UTR	TSS200;TSS1500;5'UTR		AC005042.4;AC005042.5
Activity	Airway	cg06400857	0.00652561	0.00166956	3.90858	9.28384e-05	0.0393589	0.000472313	chr9	139901972	Island	ABCA2;ABCA2	3'UTR;3'UTR		3'UTR;3'UTR	3'UTR;3'UTR;3'UTR;3'UTR;3'UTR	ABCA2	ABCA2
Activity	Airway	cg10078254	0.00489525	0.0012526	3.90806	9.30397e-05	0.0393835	0.000779141	chr22	40214423	OpenSea	ENTHD1	Body				ENTHD1
Activity	Airway	cg12501833	0.00870492	0.0022274	3.90811	9.30204e-05	0.0393835	0.000224863	chr20	15142740	OpenSea	MACROD2	Body				MACROD2
Activity	Airway	cg16487280	-0.00349196	0.000893594	-3.90777	9.31511e-05	0.0394095	-8.09317e-05	chr20	42295503	Island	MYBL2	TSS1500	Unclassified_Cell_type_specific	TSS1500;TSS1500	TSS1500;TSS1500	MYBL2	MYBL2
Activity	Airway	cg00562553	0.00672772	0.00172199	3.90695	9.34673e-05	0.0394625	0.000986596	chr7	27169740	Island	HOXA4	1stExon		1stExon;ExonBnd;1stExon;1stExon;5'UTR;3'UTR;5'UTR	1stExon;ExonBnd;1stExon;1stExon;1stExon;5'UTR;5'UTR;3'UTR;5'UTR;3'UTR;3'UTR;5'UTR	HOXA4	HOXA-AS3;HOXA4;HOXA3;HOXA-AS2
Activity	Airway	cg09247494	0.0157697	0.00403613	3.90713	9.34006e-05	0.0394625	0.000912421	chr6	1228986	OpenSea
Activity	Airway	cg12575601	0.0107795	0.00275887	3.9072	9.33709e-05	0.0394625	0.000434976	chr13	31571686	OpenSea				TSS1500	TSS1500		RP11-252M21.7
Activity	Airway	cg15166739	-0.0098691	0.00252605	-3.90693	9.34766e-05	0.0394625	-0.000589465	chr3	196465915	N_Shore	PAK2	TSS1500		TSS1500	TSS1500	PAK2	PAK2
Activity	Airway	cg03430717	-0.00492262	0.00126011	-3.9065	9.36412e-05	0.039466	-0.000141781	chr19	37263925	Island			Unclassified
Activity	Airway	cg05108467	-0.00892234	0.00228393	-3.90657	9.36159e-05	0.039466	-0.000150426	chr15	96869132	S_Shelf	NR2F2	TSS200		TSS200;3'UTR;3'UTR;3'UTR;3'UTR;3'UTR;3'UTR;3'UTR	TSS200;3'UTR;3'UTR;3'UTR;3'UTR;3'UTR;3'UTR;3'UTR	NR2F2	NR2F2;RP11-327J17.3
Activity	Airway	cg14937492	-0.00674416	0.00172644	-3.90639	9.36853e-05	0.039466	-0.000113443	chr2	122494379	Island	MKI67IP	1stExon	Promoter_Associated	1stExon;1stExon	3'UTR;TSS1500;TSS1500;1stExon;1stExon;1stExon;1stExon	MKI67IP	MKI67IP;TSN
Activity	Airway	cg19523486	0.00681271	0.00174382	3.90678	9.35354e-05	0.039466	0.000508961	chr7	141713321	OpenSea	MGAM	Body				MGAM
Activity	Airway	cg08852245	0.00738247	0.00189007	3.90592	9.38677e-05	0.0395199	0.000217258	chr4	175138785	S_Shelf				3'UTR	3'UTR		RP11-148L24.1
Activity	Airway	cg11818615	0.00708459	0.00181386	3.9058	9.39136e-05	0.0395199	0.000366828	chr15	98711013	OpenSea				3'UTR	3'UTR		CTD-2544M6.1
Activity	Airway	cg16561487	0.0093538	0.00239529	3.90508	9.41938e-05	0.0396167	0.00115975	chr22	19720963	N_Shelf			Unclassified_Cell_type_specific
Activity	Airway	cg11476571	0.00432789	0.00110835	3.9048	9.43035e-05	0.0396205	0.000690899	chr18	60880519	OpenSea	BCL2	Body				BCL2
Activity	Airway	cg18721397	-0.0136702	0.00350085	-3.90482	9.42966e-05	0.0396205	-0.00174921	chr5	32584912	N_Shore	SUB1	TSS1500		TSS1500;TSS1500;TSS1500;TSS1500;TSS1500;5'UTR;5'UTR	TSS1500;TSS1500;TSS1500;TSS1500;TSS1500;TSS1500;TSS1500;TSS1500;5'UTR;5'UTR;5'UTR	SUB1	SUB1
Activity	Airway	cg07258427	0.00875741	0.00224283	3.90462	9.43721e-05	0.0396282	0.00117631	chr7	130781296	OpenSea	LINC-PINT;LINC-PINT;LINC-PINT;LINC-PINT;LINC-PINT;LINC-PINT;LINC-PINT;LINC-PINT	Body;Body;Body;Body;Body;Body;Body;Body		3'UTR;3'UTR;3'UTR;3'UTR;3'UTR	3'UTR;3'UTR;3'UTR;3'UTR;3'UTR	LINC-PINT	AC058791.2
Activity	Airway	cg27566063	0.0081376	0.00208418	3.90447	9.44336e-05	0.0396329	0.000190043	chr3	78860887	OpenSea	ROBO1;ROBO1;ROBO1;ROBO1	Body;Body;Body;Body				ROBO1
Activity	Airway	cg05799577	0.0145422	0.00372547	3.90346	9.4826e-05	0.0397257	0.000345478	chr11	13259904	OpenSea
Activity	Airway	cg06212498	-0.00544892	0.00139587	-3.90359	9.47756e-05	0.0397257	-0.00012886	chr3	49045151	Island	WDR6	Body	Promoter_Associated	5'UTR;5'UTR	TSS1500;TSS1500;5'UTR;5'UTR;5'UTR;5'UTR;5'UTR;5'UTR;5'UTR;5'UTR;5'UTR	WDR6	WDR6
Activity	Airway	cg24110639	0.00694559	0.00177921	3.90376	9.471e-05	0.0397257	0.000827769	chr7	126442716	OpenSea	GRM8;GRM8;GRM8	Body;Body;Body		3'UTR	3'UTR;3'UTR	GRM8	GRM8
Activity	Airway	cg27625538	0.00574254	0.00147117	3.90339	9.48563e-05	0.0397257	0.000662321	chr1	26485336	N_Shelf	FAM110D	TSS200		TSS200	TSS200	FAM110D	FAM110D
Activity	Airway	cg09212366	0.00716043	0.00183452	3.90317	9.49407e-05	0.03974	0.00113991	chr13	42547698	OpenSea	VWA8-AS1	Body				VWA8-AS1
Activity	Airway	cg10885992	0.00836716	0.0021441	3.90241	9.52396e-05	0.0398439	0.000307361	chr10	45416363	OpenSea	TMEM72;TMEM72-AS1	Body;Body		5'UTR;TSS1500;3'UTR	5'UTR;TSS1500;3'UTR	TMEM72;TMEM72-AS1	TMEM72;RP11-285G1.2;TMEM72-AS1
Activity	Airway	cg16285799	0.0142982	0.00366411	3.90223	9.53095e-05	0.039852	0.00212229	chr4	7859308	OpenSea	AFAP1;AFAP1	Body;Body			3'UTR	AFAP1	AFAP1
Activity	Airway	cg09068520	0.00345281	0.000884877	3.90202	9.5393e-05	0.0398658	0.000134	chr17	3374904	N_Shore	SPATA22;SPATA22;SPATA22;SPATA22;SPATA22;SPATA22;SPATA22;SPATA22	5'UTR;1stExon;5'UTR;5'UTR;5'UTR;5'UTR;5'UTR;1stExon		5'UTR;5'UTR;5'UTR;5'UTR;1stExon;1stExon;5'UTR;5'UTR;5'UTR	5'UTR;5'UTR;5'UTR;5'UTR;5'UTR;1stExon;1stExon;5'UTR;5'UTR;5'UTR;5'UTR;5'UTR;TSS1500;5'UTR;5'UTR	SPATA22	SPATA22;ASPA;RP11-147K16.2
Activity	Airway	cg26101468	0.00981794	0.00251628	3.90177	9.54911e-05	0.0398856	0.00146363	chr9	100744297	N_Shore	ANP32B	TSS1500		TSS1500	TSS1500;TSS1500	ANP32B	ANP32B
Activity	Airway	cg03052172	0.00487227	0.00124903	3.90083	9.58619e-05	0.0399703	5.90688e-05	chr2	202730153	OpenSea	CDK15	Body			3'UTR;5'UTR;5'UTR	CDK15	CDK15
Activity	Airway	cg05503478	0.00391186	0.00100284	3.90076	9.58899e-05	0.0399703	0.000640676	chr5	60559013	OpenSea				3'UTR	3'UTR		CTC-436P18.3
Activity	Airway	cg13283199	-0.01067	0.00273563	-3.90038	9.604e-05	0.0399703	-0.00154624	chr5	140552992	N_Shore	PCDHB7	1stExon		1stExon;TSS200	1stExon;TSS200	PCDHB7	PCDHB7
Activity	Airway	cg19976771	0.00553746	0.0014196	3.90073	9.59048e-05	0.0399703	5.62147e-05	chr5	118324465	S_Shore	DTWD2	TSS1500	Promoter_Associated	TSS1500;TSS1500;TSS1500	TSS1500;TSS1500;TSS1500	DTWD2	DTWD2
Activity	Airway	cg20036162	-0.00735714	0.00188633	-3.90025	9.60929e-05	0.0399703	-0.000120173	chr8	67404651	OpenSea	C8orf46	TSS1500		TSS1500;TSS1500;TSS1500;TSS1500;TSS1500	TSS1500;TSS1500;TSS1500;TSS1500;TSS1500;TSS1500;TSS1500;TSS1500;TSS1500;5'UTR;5'UTR;5'UTR	C8orf46	C8orf46
Activity	Airway	cg21976687	-0.00251557	0.000644932	-3.90052	9.59875e-05	0.0399703	-4.08155e-05	chr15	31619399	Island	KLF13;KLF13	5'UTR;1stExon		5'UTR;1stExon	TSS1500;5'UTR;1stExon	KLF13	KLF13
Activity	Airway	cg24147498	0.0043768	0.00112197	3.901	9.57942e-05	0.0399703	0.000112372	chr10	95112724	OpenSea	MYOF;MYOF	Body;Body	Unclassified			MYOF
Activity	Airway	cg24239961	-0.00731191	0.00187474	-3.90023	9.60996e-05	0.0399703	-0.00068428	chr6	31794472	N_Shore	HSPA1B	TSS1500		TSS1500;TSS1500	TSS1500;TSS1500	HSPA1B	HSPA1B
Activity	Airway	cg07586345	0.00270394	0.000693331	3.89992	9.62244e-05	0.0400011	0.00044304	chr19	2774332	Island	SGTA	5'UTR		5'UTR	5'UTR	SGTA	SGTA
Activity	Airway	cg03234980	-0.00563752	0.00144562	-3.89973	9.63003e-05	0.0400116	-0.000386588	chr5	159626112	OpenSea	FABP6;FABP6;FABP6	5'UTR;5'UTR;1stExon	Unclassified	5'UTR;5'UTR;1stExon;TSS200;3'UTR	5'UTR;5'UTR;1stExon;TSS200;3'UTR	FABP6	FABP6;CTB-127C13.1
Activity	Airway	cg07008885	0.00206102	0.000528758	3.89784	9.70534e-05	0.0403032	3.29816e-05	chr6	48951651	OpenSea
Activity	Airway	cg00557235	0.0065124	0.001671	3.89731	9.72667e-05	0.0403493	0.000148705	chr8	74497010	OpenSea	STAU2;STAU2;STAU2;STAU2;STAU2;STAU2;STAU2	Body;Body;Body;Body;Body;Body;Body				STAU2
Activity	Airway	cg04393887	-0.00789292	0.00202521	-3.89734	9.72559e-05	0.0403493	-0.000198849	chr1	150460344	OpenSea	TARS2;TARS2;TARS2;TARS2;TARS2;TARS2;TARS2;TARS2;TARS2;TARS2	ExonBnd;ExonBnd;ExonBnd;ExonBnd;ExonBnd;Body;Body;Body;Body;Body	Promoter_Associated	5'UTR;TSS200;ExonBnd	5'UTR;5'UTR;TSS200;TSS200;ExonBnd	TARS2	TARS2
Activity	Airway	cg00940878	-0.0134255	0.00344539	-3.89666	9.75283e-05	0.0404366	-0.00130915	chr5	1765312	OpenSea
Activity	Airway	cg22880392	0.00667064	0.0017124	3.8955	9.79975e-05	0.0406097	0.000957249	chr8	41147060	OpenSea	SFRP1	Body				SFRP1
Activity	Airway	cg09063722	-0.00282548	0.000725353	-3.89532	9.80688e-05	0.0406179	-8.92852e-05	chr7	71802328	Island	CALN1;CALN1	TSS200;Body		TSS1500;5'UTR;5'UTR	TSS1500;5'UTR;5'UTR;5'UTR	CALN1	CALN1
Activity	Airway	cg22862767	0.00918779	0.00235879	3.89512	9.81487e-05	0.0406296	0.000862672	chr2	154343870	OpenSea				3'UTR	3'UTR		AC012501.2
Activity	Airway	cg07743379	0.00628424	0.00161346	3.89489	9.82432e-05	0.0406318	0.000785921	chr9	116061385	OpenSea	RNF183	TSS200		1stExon;5'UTR;5'UTR;1stExon;TSS1500;5'UTR	1stExon;5'UTR;5'UTR;1stExon;TSS1500;5'UTR	RNF183	RNF183
Activity	Airway	cg20655600	0.00634638	0.00162942	3.89486	9.82571e-05	0.0406318	0.000639807	chr10	128260161	OpenSea				3'UTR	3'UTR		C10orf90
Activity	Airway	cg09832218	-0.00681841	0.00175081	-3.89443	9.84313e-05	0.0406612	-0.000128364	chr12	56694334	Island	CS	TSS200	Promoter_Associated	TSS200;TSS200;TSS200;TSS1500;5'UTR	TSS1500;TSS1500;TSS1500;TSS200;TSS200;TSS200;TSS200;TSS1500;TSS1500;TSS200;TSS1500;TSS1500;TSS1500;TSS1500;TSS1500;TSS1500;TSS1500;TSS1500;TSS1500;5'UTR	CS	CS;RP11-977G19.11
Activity	Airway	cg23720947	0.00705748	0.00181218	3.89447	9.84118e-05	0.0406612	0.00111812	chr19	5967163	OpenSea	RANBP3;RANBP3;RANBP3;RANBP3	Body;Body;Body;Body				RANBP3
Activity	Airway	cg16553731	-0.00662107	0.00170027	-3.89412	9.85569e-05	0.0406918	-0.000905598	chr17	32295704	OpenSea	ASIC2	Body				ASIC2
Activity	Airway	cg01388290	0.00659467	0.00169372	3.89359	9.87707e-05	0.0407332	0.000528025	chr16	23359194	OpenSea	SCNN1B	5'UTR		TSS1500;5'UTR;5'UTR	TSS1500;TSS1500;5'UTR;5'UTR	SCNN1B	SCNN1B
Activity	Airway	cg01433343	0.00748849	0.00192325	3.89366	9.87435e-05	0.0407332	0.000189821	chr2	176953512	S_Shore			Unclassified
Activity	Airway	cg04177549	0.00609801	0.00156621	3.89349	9.88123e-05	0.0407332	6.58213e-05	chr13	33112633	OpenSea	N4BP2L2;N4BP2L2;N4BP2L2	5'UTR;5'UTR;5'UTR	Promoter_Associated	5'UTR;5'UTR;5'UTR;5'UTR;TSS1500	3'UTR;5'UTR;5'UTR;3'UTR;5'UTR;5'UTR;5'UTR;TSS1500	N4BP2L2	N4BP2L2
Activity	Airway	cg16011907	0.00840546	0.00215897	3.89327	9.89e-05	0.040748	0.000325154	chr1	3209104	OpenSea	PRDM16;PRDM16	Body;Body		5'UTR	5'UTR;5'UTR	PRDM16	PRDM16
Activity	Airway	cg02332293	0.00762975	0.00196006	3.89262	9.91685e-05	0.0407734	9.27534e-05	chr5	4093632	OpenSea
Activity	Airway	cg11150520	0.00791746	0.00203381	3.89292	9.90448e-05	0.0407734	0.000194948	chr1	157660319	OpenSea	FCRL3	Body		TSS1500;ExonBnd;3'UTR	TSS1500;TSS1500;ExonBnd;3'UTR;3'UTR	FCRL3	FCRL3;RP11-367J7.3
Activity	Airway	cg11290608	0.0148869	0.00382433	3.89268	9.91423e-05	0.0407734	0.00121565	chr16	79631369	N_Shore	MAF;MAF;MAF	3'UTR;1stExon;Body		3'UTR;1stExon	3'UTR;1stExon	MAF	MAF
Activity	Airway	cg25101337	0.00568947	0.00146158	3.89267	9.9145e-05	0.0407734	0.0001335	chr17	5368334	N_Shelf	DHX33	Body				DHX33
Activity	Airway	cg07167680	0.00657311	0.00168874	3.89231	9.92947e-05	0.040804	0.000180297	chr10	49654367	N_Shelf	ARHGAP22;ARHGAP22;ARHGAP22;ARHGAP22;ARHGAP22	3'UTR;3'UTR;3'UTR;3'UTR;Body		3'UTR;3'UTR;3'UTR;3'UTR	3'UTR;3'UTR;3'UTR;3'UTR	ARHGAP22	ARHGAP22
Activity	Airway	cg12152867	-0.00460546	0.00118332	-3.89199	9.94272e-05	0.0408372	-0.000140476	chr6	56708725	Island	DST;DST;DST;DST	Body;Body;TSS1500;Body	Unclassified	TSS1500;TSS1500;TSS200;TSS1500	TSS1500;TSS1500;TSS1500;TSS1500;TSS200;TSS1500;3'UTR;3'UTR	DST	DST;RP11-472M19.2
Activity	Airway	cg08545169	0.00760694	0.00195459	3.89184	9.9487e-05	0.0408404	0.00033941	chr1	161169143	N_Shelf	NDUFS2;NDUFS2;ADAMTS4	5'UTR;1stExon;TSS1500		1stExon;TSS1500;TSS1500;5'UTR	1stExon;5'UTR;5'UTR;TSS1500;TSS1500;5'UTR	NDUFS2;ADAMTS4	NDUFS2;ADAMTS4
Activity	Airway	cg10990375	0.00738688	0.00189825	3.89141	9.96647e-05	0.0408921	0.00122446	chr15	79464461	OpenSea
Activity	Airway	cg04480931	-0.00618807	0.00159034	-3.89103	9.98202e-05	0.0409346	-8.77651e-05	chr17	56296841	Island	MKS1;MKS1	1stExon;TSS200	Promoter_Associated	TSS200;TSS1500;TSS1500;1stExon	TSS200;TSS1500;TSS1500;TSS1500;1stExon	MKS1	MKS1
Activity	Airway	cg27033479	-0.0138327	0.00355525	-3.89079	9.99192e-05	0.0409539	-0.000236951	chr3	194353554	N_Shore	TMEM44;TMEM44;TMEM44;TMEM44	Body;Body;Body;Body	Promoter_Associated	TSS200;5'UTR	TSS200;3'UTR;5'UTR;5'UTR	TMEM44	AC046143.3;TMEM44
Activity	Airway	cg24426044	-0.0164807	0.00423654	-3.89013	0.000100189	0.0410431	-0.000748257	chr3	178254281	OpenSea	KCNMB2;KCNMB2-AS1;KCNMB2-AS1;KCNMB2	1stExon;Body;Body;5'UTR		1stExon;1stExon;3'UTR;5'UTR;5'UTR;5'UTR	1stExon;1stExon;5'UTR;3'UTR;5'UTR;5'UTR;5'UTR	KCNMB2;KCNMB2-AS1	KCNMB2;RP11-385J1.2
Activity	Airway	cg02529966	0.00641046	0.00164807	3.88968	0.000100377	0.0410774	0.00015449	chr17	3495606	OpenSea	TRPV1;TRPV1;TRPV1;TRPV1	1stExon;Body;Body;Body	Unclassified_Cell_type_specific	1stExon;1stExon;1stExon;1stExon;5'UTR	1stExon;1stExon;1stExon;1stExon;5'UTR;3'UTR;3'UTR	TRPV1	TRPV1;RP11-235E17.2
Activity	Airway	cg06266097	0.00573837	0.00147525	3.88975	0.000100348	0.0410774	0.000795613	chr11	46401702	N_Shore	MDK;DGKZ;DGKZ;DGKZ;DGKZ	TSS1500;3'UTR;3'UTR;3'UTR;3'UTR		TSS1500;TSS1500;3'UTR;3'UTR;3'UTR	5'UTR;TSS1500;TSS1500;TSS1500;TSS1500;TSS1500;3'UTR;3'UTR;3'UTR;5'UTR;3'UTR;5'UTR	MDK;DGKZ	DGKZ;MDK
Activity	Airway	cg25061610	0.00333537	0.000857575	3.88931	0.000100531	0.0411193	0.000447067	chr6	32976049	S_Shore	HLA-DOA	Body		TSS200;ExonBnd;5'UTR	TSS1500;3'UTR;TSS200;ExonBnd;5'UTR;TSS1500	HLA-DOA	HLA-DOA
Activity	Airway	cg01948527	-0.00480379	0.00123529	-3.88879	0.000100743	0.0411419	-0.00081054	chr17	1621310	S_Shore	WDR81;WDR81	5'UTR;Body		TSS1500;5'UTR;5'UTR	TSS1500;5'UTR;5'UTR;5'UTR	WDR81	MIR22HG;WDR81
Activity	Airway	cg06751583	-0.00683082	0.00175659	-3.88868	0.00010079	0.0411419	-8.22137e-05	chr22	40440622	N_Shore	TNRC6B	TSS200	Promoter_Associated	TSS1500;TSS200;TSS200	TSS1500;TSS200;TSS200	TNRC6B	TNRC6B;RP3-496C20.1
Activity	Airway	cg07670266	0.0142195	0.0036563	3.88902	0.000100648	0.0411419	0.000694012	chr16	2087377	N_Shore	SLC9A3R2;SLC9A3R2	Body;Body			5'UTR	SLC9A3R2	SLC9A3R2
Activity	Airway	cg09411242	-0.00787256	0.0020246	-3.88845	0.000100888	0.0411419	-0.000641744	chr4	581741	N_Shore
Activity	Airway	cg13222811	0.0059839	0.00153887	3.8885	0.000100867	0.0411419	0.000365799	chr3	108181547	OpenSea	MYH15	Body		TSS1500	TSS1500	MYH15	MYH15
Activity	Airway	cg14622443	0.00915483	0.00235439	3.88842	0.0001009	0.0411419	0.000949911	chr17	60886038	S_Shore	2022-03-10	TSS1500		TSS1500;TSS1500	TSS1500;TSS1500	2022-03-10	2022-03-10
Activity	Airway	cg01984128	-0.0053299	0.00137096	-3.88771	0.000101196	0.04122	-0.000108561	chr5	66300347	S_Shore	LOC101928794;MAST4;MAST4;MAST4;MAST4;MAST4	TSS1500;TSS200;TSS200;Body;Body;Body	Unclassified_Cell_type_specific	TSS1500;TSS1500;TSS200	TSS1500;TSS1500;TSS1500;TSS200;TSS200	LOC101928794;MAST4	MAST4;MAST4-AS1
Activity	Airway	cg20779473	-0.00630887	0.00162277	-3.88771	0.000101195	0.04122	-0.000322029	chr9	140969164	OpenSea	CACNA1B;CACNA1B	Body;Body		TSS1500	TSS1500;TSS1500	CACNA1B	CACNA1B
Activity	Airway	cg25417631	-0.00714487	0.00183804	-3.88721	0.000101402	0.0412826	-0.000300362	chr22	44370900	OpenSea	SAMM50	Body			1stExon;5'UTR	SAMM50	SAMM50
Activity	Airway	cg07438246	-0.0141048	0.0036293	-3.88637	0.000101755	0.0414049	-0.00187612	chr3	14446645	S_Shelf	SLC6A6;SLC6A6;SLC6A6	5'UTR;5'UTR;5'UTR		5'UTR;5'UTR;5'UTR;5'UTR	5'UTR;5'UTR;5'UTR;5'UTR;5'UTR;5'UTR;5'UTR	SLC6A6	SLC6A6
Activity	Airway	cg03934167	0.00662895	0.00170584	3.88604	0.000101892	0.0414318	0.00066111	chr1	172467498	OpenSea
Activity	Airway	cg24429831	-0.00420366	0.00108176	-3.88596	0.000101926	0.0414318	-4.67292e-05	chr19	36120171	Island	RBM42	1stExon	Promoter_Associated	1stExon	1stExon	RBM42	RBM42
Activity	Airway	cg14208573	-0.00280024	0.000720722	-3.88533	0.00010219	0.0415174	-8.34516e-05	chr6	31549241	Island	LTB;LTB	Body;3'UTR	Promoter_Associated	3'UTR;3'UTR	3'UTR;3'UTR;3'UTR	LTB	LTB
Activity	Airway	cg06269443	-0.00912239	0.00234818	-3.88487	0.000102383	0.0415746	-0.0013587	chr18	40225024	OpenSea	LINC00907	Body				LINC00907
Activity	Airway	cg15502607	0.0050693	0.00130493	3.88472	0.000102448	0.0415795	0.000406731	chr1	1990986	Island	PRKCZ	Body		ExonBnd	ExonBnd;5'UTR;5'UTR	PRKCZ	PRKCZ
Activity	Airway	cg07729059	-0.00565524	0.00145592	-3.88432	0.000102619	0.0415965	-0.000228049	chr15	96884100	Island
Activity	Airway	cg22031032	0.00675439	0.00173882	3.88446	0.000102556	0.0415965	0.000763163	chr2	12217292	OpenSea	LOC100506457;LOC100506457;LOC100506457	Body;Body;Body		5'UTR;5'UTR;5'UTR;5'UTR	5'UTR;5'UTR;5'UTR;5'UTR	LOC100506457	AC096559.1
Activity	Airway	cg26950287	0.00755038	0.00194385	3.88425	0.000102648	0.0415965	0.00129358	chr20	48894042	OpenSea	LINC01272;LINC01272	Body;ExonBnd		5'UTR;TSS200;5'UTR;5'UTR	5'UTR;TSS200;5'UTR;5'UTR	LINC01272	RP11-290F20.3
Activity	Airway	cg01264984	0.0148176	0.00381506	3.88397	0.000102767	0.0416232	0.000884048	chr5	114514636	N_Shore	TRIM36;TRIM36;TRIM36;TRIM36	Body;Body;5'UTR;Body		5'UTR	5'UTR	TRIM36	TRIM36
Activity	Airway	cg05946942	0.00890283	0.0022923	3.8838	0.000102835	0.0416295	0.00038423	chr11	19561797	OpenSea	NAV2	Body				NAV2
Activity	Airway	cg01139969	-0.00783843	0.00201837	-3.88355	0.000102941	0.0416424	-0.000108608	chr9	101984360	Island	SEC61B;ALG2;ALG2	TSS1500;TSS200;TSS200	Promoter_Associated	TSS1500;TSS1500;TSS1500;TSS200	TSS1500;TSS1500;TSS1500;TSS200;TSS200;1stExon;5'UTR	SEC61B;ALG2	SEC61B;ALG2
Activity	Airway	cg23900375	0.00964376	0.00248336	3.88336	0.000103025	0.0416424	0.000384491	chr14	24648638	OpenSea	REC8;REC8	Body;Body		TSS200	5'UTR;TSS200;TSS200;5'UTR	REC8	REC8
Activity	Airway	cg25373325	-0.00636678	0.00163951	-3.88335	0.000103025	0.0416424	-0.000620876	chr11	109610149	OpenSea
Activity	Airway	cg04140496	-0.0100831	0.00259689	-3.88276	0.000103278	0.0416589	-0.000600754	chr6	111279511	N_Shore	GTF3C6	TSS1500	Promoter_Associated	TSS1500;TSS1500	TSS1500;TSS1500	GTF3C6	GTF3C6
Activity	Airway	cg06276403	-0.0132418	0.00341009	-3.88313	0.000103122	0.0416589	-0.0021023	chr17	53479958	OpenSea	MMD	Body				MMD
Activity	Airway	cg13218435	0.00744242	0.00191672	3.8829	0.000103218	0.0416589	8.05351e-05	chr4	152682442	S_Shore	PET112L	TSS1500	Promoter_Associated	TSS1500;TSS1500;TSS1500;TSS1500	TSS1500;TSS1500;TSS1500;TSS1500;TSS1500;TSS1500;TSS1500	PET112L	PET112
Activity	Airway	cg13399816	-0.0170248	0.00438467	-3.88281	0.000103258	0.0416589	-0.000858636	chr1	68299468	S_Shore	GNG12	TSS1500		TSS1500;TSS1500;5'UTR	TSS1500;TSS1500;5'UTR;5'UTR	GNG12	GNG12;RP11-518D3.1
Activity	Airway	cg06044108	-0.00571272	0.00147147	-3.88233	0.000103461	0.0417116	-0.000934334	chr7	100850092	OpenSea	PLOD3	Body				PLOD3
Activity	Airway	cg07467482	0.00850114	0.00219033	3.88121	0.000103938	0.0418461	0.000732121	chr7	154006066	S_Shelf	DPP6;DPP6;DPP6	Body;Body;Body		5'UTR	5'UTR;5'UTR	DPP6	DPP6
Activity	Airway	cg24374090	-0.00535462	0.00137956	-3.8814	0.000103858	0.0418461	-0.000127484	chr3	196467307	Island	PAK2	5'UTR		5'UTR	5'UTR	PAK2	PAK2
Activity	Airway	cg25584039	0.00600068	0.0015461	3.88117	0.000103954	0.0418461	0.000405725	chr2	220473698	OpenSea	STK11IP	Body			5'UTR;TSS200;5'UTR	STK11IP	STK11IP
Activity	Airway	cg01018437	0.00491955	0.00126764	3.88087	0.000104085	0.0418673	0.000383854	chr12	50345765	N_Shelf	AQP2	Body		3'UTR;3'UTR	3'UTR;3'UTR	AQP2	RP11-469H8.6
Activity	Airway	cg23902994	-0.00593241	0.00152866	-3.8808	0.000104113	0.0418673	-0.000359529	chr8	1814932	OpenSea	ARHGEF10	Body			5'UTR;5'UTR;5'UTR	ARHGEF10	ARHGEF10
Activity	Airway	cg22525694	0.0125773	0.00324102	3.88067	0.000104168	0.041868	0.00205121	chr21	37502003	N_Shore				TSS1500	TSS1500		MEMO1P1
Activity	Airway	cg18699242	-0.0060469	0.00155838	-3.88025	0.000104348	0.0419189	-0.000338018	chr22	18632429	N_Shore	USP18	TSS1500	Promoter_Associated	TSS1500	TSS1500	USP18	USP18
Activity	Airway	cg13860612	0.00387972	0.000999974	3.87982	0.000104532	0.0419714	6.7165e-05	chr9	136787003	OpenSea	VAV2;VAV2	Body;Body		3'UTR	3'UTR	VAV2	VAV2
Activity	Airway	cg22084182	-0.00600631	0.0015483	-3.87929	0.000104761	0.0420419	-0.000188345	chr7	27973667	OpenSea	JAZF1	Body				JAZF1
Activity	Airway	cg23155293	0.0100465	0.00259002	3.87892	0.00010492	0.0420843	0.00167957	chr5	57112737	OpenSea
Activity	Airway	cg14064526	-0.00458426	0.00118191	-3.87869	0.000105018	0.0421024	-0.000766655	chr5	176171341	S_Shore			Unclassified
Activity	Airway	cg09725915	-0.00335274	0.000864555	-3.878	0.000105319	0.0422015	-6.2951e-05	chr2	70369583	Island			Promoter_Associated
Activity	Airway	cg19142089	-0.00477366	0.00123101	-3.87783	0.000105393	0.0422099	-0.000611736	chr7	92807850	OpenSea
Activity	Airway	cg19224203	-0.00626438	0.00161554	-3.87757	0.000105503	0.0422323	-0.000132809	chr19	12917242	Island	RNASEH2A	TSS200	Promoter_Associated	TSS200	TSS200	RNASEH2A	RNASEH2A
Activity	Airway	cg08016138	0.00781975	0.00201696	3.87699	0.000105755	0.0422883	0.000184819	chr7	158524693	OpenSea	ESYT2	3'UTR		3'UTR;3'UTR	3'UTR;3'UTR	ESYT2	ESYT2
Activity	Airway	cg11328140	-0.0039767	0.00102575	-3.87688	0.000105804	0.0422883	-9.86886e-05	chr12	108079443	Island	PWP1	TSS200	Promoter_Associated	TSS1500;TSS200;TSS200;TSS200	TSS1500;TSS200;TSS200;TSS200;TSS200;TSS200	PWP1	PWP1
Activity	Airway	cg19835796	0.0057916	0.00149382	3.87705	0.00010573	0.0422883	0.000668263	chr5	123637793	OpenSea
Activity	Airway	cg04481170	-0.0100898	0.00260404	-3.87469	0.000106759	0.0425815	-0.000816889	chr3	158445995	N_Shelf	RARRES1;RARRES1	Body;Body	Unclassified			RARRES1
Activity	Airway	cg06294847	0.0074836	0.00193146	3.87458	0.000106808	0.0425815	0.000278907	chr1	27201533	OpenSea				TSS1500	TSS1500		RP1-50O24.6
Activity	Airway	cg09083889	0.00527884	0.00136241	3.87464	0.000106784	0.0425815	0.000876872	chr6	40374858	OpenSea	LRFN2	Body		TSS1500	TSS1500	LRFN2	U6
Activity	Airway	cg09678323	0.0156832	0.0040477	3.87459	0.000106804	0.0425815	0.00100732	chr1	172289978	OpenSea	DNM3;DNM3	Body;Body				DNM3
Activity	Airway	cg14061084	0.00308112	0.000795114	3.87507	0.000106596	0.0425815	0.000437078	chr7	97976134	OpenSea	BAIAP2L1	Body		3'UTR	3'UTR;3'UTR	BAIAP2L1	BAIAP2L1
Activity	Airway	cg02818160	0.00453547	0.00117069	3.87419	0.000106981	0.0426291	0.000136809	chr2	15804728	OpenSea
Activity	Airway	cg00950856	0.00668616	0.00172603	3.87372	0.000107188	0.0426901	0.000166062	chr17	9631505	OpenSea	USP43	Body				USP43
Activity	Airway	cg04550697	-0.00719924	0.00185858	-3.87351	0.000107278	0.042704	-0.000572896	chr2	73053339	S_Shore	EXOC6B	TSS200	Promoter_Associated	TSS200;TSS200	TSS200;TSS200;TSS1500	EXOC6B	EXOC6B
Activity	Airway	cg19160624	-0.00887106	0.00229031	-3.8733	0.000107372	0.0427199	-0.000796235	chr12	68221623	OpenSea
Activity	Airway	cg18324600	0.0025149	0.000649316	3.87316	0.000107434	0.0427231	0.000263296	chr14	105622454	Island	JAG2;JAG2	Body;Body		3'UTR	3'UTR;3'UTR	JAG2	JAG2;RP11-44N21.4
Activity	Airway	cg01831657	0.00559211	0.00144424	3.87202	0.000107936	0.0427934	0.000242439	chr5	178014589	N_Shore	COL23A1	Body				COL23A1
Activity	Airway	cg03976151	0.00675978	0.00174578	3.87207	0.000107914	0.0427934	0.000744475	chr21	15608505	OpenSea					TSS200		ABCC13
Activity	Airway	cg18062706	0.00658029	0.00169943	3.87205	0.000107923	0.0427934	0.000117876	chr6	31409467	OpenSea			Unclassified	1stExon;5'UTR;5'UTR	1stExon;5'UTR;5'UTR		XXbac-BPG181B23.4;HCP5
Activity	Airway	cg21160363	-0.00876234	0.0022628	-3.87234	0.000107796	0.0427934	-0.00107698	chr7	75892587	N_Shelf	SRRM3	Body	Unclassified			SRRM3
Activity	Airway	cg24537383	-0.00287022	0.000741227	-3.87226	0.000107833	0.0427934	-6.04907e-05	chr1	64239633	Island	ROR1;ROR1	TSS200;TSS200	Unclassified	TSS1500;TSS1500;TSS200;TSS200	TSS1500;TSS1500;TSS200;TSS200	ROR1	ROR1
Activity	Airway	cg25051520	0.00645144	0.00166596	3.87251	0.00010772	0.0427934	0.000100272	chr3	141508162	OpenSea	GRK7	Body				GRK7
Activity	Airway	cg01840055	0.00649046	0.00167674	3.87088	0.000108442	0.0428002	0.000494134	chr3	141338555	OpenSea
Activity	Airway	cg02624339	-0.00809034	0.00209002	-3.87093	0.000108421	0.0428002	-0.000429654	chr2	28731302	OpenSea	PLB1;PLB1	Body;Body			5'UTR	PLB1	PLB1
Activity	Airway	cg03047616	0.00916205	0.00236672	3.87121	0.000108297	0.0428002	0.000179889	chr2	230281966	OpenSea	DNER	Body				DNER
Activity	Airway	cg06266884	-0.0113662	0.00293603	-3.87127	0.000108268	0.0428002	-0.000685318	chr11	120380418	N_Shore
Activity	Airway	cg15912573	0.00569026	0.00146983	3.87137	0.000108225	0.0428002	0.000143189	chr5	21269501	OpenSea
Activity	Airway	cg17259759	0.0121796	0.00314641	3.87095	0.000108413	0.0428002	0.000603676	chr11	65881545	OpenSea	PACS1	Body			5'UTR;5'UTR	PACS1	PACS1
Activity	Airway	cg20667479	0.00392474	0.00101381	3.87127	0.000108268	0.0428002	0.000557335	chr1	14089347	OpenSea	PRDM2;PRDM2;PRDM2;PRDM2	Body;Body;Body;5'UTR		5'UTR;5'UTR;5'UTR;5'UTR;5'UTR;5'UTR	5'UTR;5'UTR;3'UTR;5'UTR;5'UTR;5'UTR;5'UTR;5'UTR;5'UTR	PRDM2	PRDM2
Activity	Airway	cg25767823	0.0128198	0.00331103	3.87185	0.000108012	0.0428002	0.00169978	chr11	22285218	OpenSea	ANO5;ANO5	Body;Body		TSS1500	TSS1500	ANO5	CTD-3064C13.1
Activity	Airway	cg27445931	0.0116091	0.00299878	3.87127	0.00010827	0.0428002	0.000791117	chr2	161407209	OpenSea
Activity	Airway	cg07079719	-0.00359715	0.000929361	-3.87056	0.000108585	0.0428349	-4.17126e-05	chr19	1261013	Island			Promoter_Associated
Activity	Airway	cg17465338	0.010255	0.00264973	3.87019	0.00010875	0.0428575	0.000257898	chr2	108159223	N_Shore				TSS200;1stExon;5'UTR;5'UTR	TSS200;1stExon;5'UTR;5'UTR		AC096669.2;AC096669.3
[truncated: 97,866 more rows]

## Sheet: Table S2 - DMRs
SGRQ	Tissue	Chromosome	start	end	width	no.cpgs	minfdr	maxbetafc	overlapping.promoters	Gene.Symbols	CpG.ID
Activity	Airway	chr18	56296094	56296607	514	10	5.98232e-23	0.00192624	ALPK2-001, RPL9P31-001	ALPK2, RPL9P31	cg14386193 / cg00031779 / cg21628808 / cg24619407 / cg27555092 / cg15781627 / cg07910680 / cg27614534 / cg25407077 / cg02269083
Activity	Airway	chr11	86085026	86086489	1464	12	1.23524e-13	0.00109676	CCDC81-201, CCDC81-001, CCDC81-002, CCDC81-006	CCDC81	cg17448223 / cg08897150 / cg17837528 / cg16404106 / cg05083507 / cg18282849 / cg10395685 / cg01657926 / cg23817893 / cg04573398 / cg25500444 / cg11225247
Activity	Airway	chr19	29217858	29218774	917	7	1.31474e-11	-0.00495012	AC005307.3-003, AC005307.3-001	AC005307.3	cg25267487 / cg04546413 / cg14983838 / cg12756686 / cg06920399 / cg12667521 / cg03161606
Activity	Airway	chr18	3411487	3412713	1227	11	1.37089e-11	-0.00127465	TGIF1-202, TGIF1-009, TGIF1-010, TGIF1-008	TGIF1	cg00177313 / cg04256286 / cg13224710 / cg02929340 / cg12931591 / cg27322282 / cg26109127 / cg13468667 / cg20322862 / cg26840884 / cg20803069
Activity	Airway	chr7	157866683	157868361	1679	13	2.32667e-11	0.00260842			cg08906363 / cg07927098 / cg15408722 / cg16627911 / cg05130081 / cg16910042 / cg26651148 / cg12609140 / cg14759472 / cg13442689 / cg26170014 / cg23112745 / cg24450184
Activity	Airway	chr17	7832479	7834014	1536	14	3.96134e-11	0.00200031	TRAPPC1-001, KCNAB3-001, CNTROB-201, CNTROB-001, TRAPPC1-201, CNTROB-002, KCNAB3-003, CNTROB-008, CNTROB-009, KCNAB3-002, TRAPPC1-003, TRAPPC1-006, TRAPPC1-002, RP11-1099M24.7-001, TRAPPC1-005, KCNAB3-004, TRAPPC1-004, CNTROB-007	TRAPPC1, KCNAB3, CNTROB, RP11-1099M24.7	cg03386903 / cg15951188 / cg21017569 / cg13407335 / cg16513459 / cg01323777 / cg27162435 / cg14918082 / cg01449995 / cg25343509 / cg13697368 / cg05163475 / cg24301844 / cg19309855
Activity	Airway	chr8	135860911	135861318	408	3	1.48493e-09	0.000581373	RP11-1057B8.2-001	RP11-1057B8.2	cg00278597 / cg09173666 / cg13594992
Activity	Airway	chr14	93673248	93674684	1437	9	2.4606e-09	-0.000183371	UBR7-001, C14orf142-001, UBR7-201, UBR7-002, UBR7-007, UBR7-004, UBR7-005, C14orf142-002, UBR7-003	UBR7, C14orf142	cg06008950 / cg15186869 / cg11687775 / cg15663259 / cg14347643 / cg13174850 / cg11172299 / cg05520472 / cg05139068
Activity	Airway	chr17	38707719	38708809	1091	6	3.38504e-09	0.0018129			cg27109912 / cg16530881 / cg05484949 / cg13341982 / cg19192626 / cg23375169
Activity	Airway	chr14	77552990	77553406	417	4	7.02275e-09	0.00138954	RP11-7F17.4-001	RP11-7F17.4	cg13103874 / cg25505531 / cg16361417 / cg12382497
Activity	Airway	chr7	3919928	3920534	607	6	8.04778e-09	0.00175489			cg15934004 / cg18620306 / cg05812582 / cg05896377 / cg08019384 / cg18022346
Activity	Airway	chr1	156119420	156119773	354	6	9.13536e-09	0.00154813	SEMA4A-002, SEMA4A-007, SEMA4A-008	SEMA4A	cg05824709 / cg01342467 / cg08957767 / cg00107970 / cg23063536 / cg27460062
Activity	Airway	chr20	61286778	61288351	1574	7	1.63652e-08	0.0013489	SLCO4A1-006	SLCO4A1	cg15974066 / cg03029371 / cg04160910 / cg25411987 / cg00465413 / cg13162609 / cg05134013
Activity	Airway	chr19	48048129	48049233	1105	4	1.69285e-08	-0.00208853	ZNF541-002, ZNF541-004	ZNF541	cg04391540 / cg22341310 / cg17515480 / cg20673321
Activity	Airway	chr15	31515750	31516481	732	9	2.4357e-08	-0.00175084			cg25556225 / cg27438152 / cg10854819 / cg19559891 / cg19666541 / cg03330558 / cg12689679 / cg25017403 / cg24860562
Activity	Airway	chr6	32812410	32813715	1306	26	2.48927e-08	-0.00172907	PSMB8-001, PSMB8-002, PSMB9-005, PSMB8-004, TAPSAR1-005, TAPSAR1-004, PSMB9-006, TAPSAR1-006, TAPSAR1-003, TAPSAR1-001, TAPSAR1-002, PSMB8-003	PSMB8, PSMB9, TAPSAR1	cg03995852 / cg15451100 / cg13603062 / cg21535207 / cg01702338 / cg10087598 / cg20630683 / cg06531943 / cg03166550 / cg06870868 / cg10192196 / cg11141874 / cg05697726 / cg16483840 / cg02657012 / cg16890093 / cg11706729 / cg07218288 / cg19136673 / cg05693489 / cg12253437 / cg13165140 / cg09354037 / cg25384897 / cg02756056 / cg09154880
Activity	Airway	chr1	221057236	221058198	963	7	2.5104e-08	0.0012942			cg02743632 / cg09515921 / cg15450098 / cg26440142 / cg12053004 / cg10975889 / cg08655206
Activity	Airway	chr8	143761503	143761795	293	8	2.5197e-08	0.00137436	PSCA-001, PSCA-002, JRK-012, JRK-014, JRK-013, JRK-015, JRK-011	PSCA, JRK	cg02141940 / cg20281815 / cg07501043 / cg00585116 / cg02616368 / cg13392302 / cg15098809 / cg03234175
Activity	Airway	chr19	55972504	55973879	1376	14	2.95413e-08	-0.000689638	ISOC2-002, ISOC2-003, ISOC2-001, ISOC2-008, ISOC2-006, ISOC2-005, ISOC2-007	ISOC2	cg25826740 / cg09846458 / cg03298305 / cg13475732 / cg12195369 / cg02394686 / cg18002813 / cg18297529 / cg19384825 / cg23051792 / cg27153400 / cg22563390 / cg21895453 / cg05944329
Activity	Airway	chr6	33131222	33132442	1221	17	6.71871e-08	0.00101657			cg26998481 / cg17931986 / cg01881428 / cg02304614 / cg07703081 / cg26867987 / cg04249605 / cg12881453 / cg04464727 / cg08077736 / cg01533585 / cg04820679 / cg07570257 / cg14147420 / cg12945707 / cg10537192 / cg14095303
Activity	Airway	chr4	6323954	6324480	527	3	7.34021e-08	-7.87768e-05			cg10516057 / cg02715913 / cg15047850
Activity	Airway	chr1	114201741	114202330	590	3	7.49933e-08	0.00033211			cg18784451 / cg00901585 / cg07361586
Activity	Airway	chr11	120254723	120255253	531	3	1.36685e-07	0.00237039	ARHGEF12-006, ARHGEF12-003	ARHGEF12	cg24566217 / cg09487523 / cg10407488
Activity	Airway	chr17	17910235	17910974	740	5	1.47142e-07	0.00093445	LRRC48-007, LRRC48-010	LRRC48	cg03153397 / cg22273231 / cg02915739 / cg07566790 / cg16191656
Activity	Airway	chr19	6371673	6372783	1111	10	1.52648e-07	-0.00156139	ALKBH7-001, ALKBH7-002, ALKBH7-003	ALKBH7	cg14963062 / cg19442920 / cg05703842 / cg05968233 / cg16175822 / cg03895994 / cg20752312 / cg04072767 / cg13120519 / cg22049404
Activity	Airway	chr8	124665293	124666123	831	3	1.73973e-07	0.000333567	KLHL38-001	KLHL38	cg16408049 / cg07962311 / cg22342100
Activity	Airway	chr7	2556531	2557715	1185	12	1.75353e-07	0.00125694	LFNG-001, LFNG-201, LFNG-002, LFNG-004	LFNG	cg22934950 / cg07041720 / cg06927337 / cg12497581 / cg14606082 / cg04945557 / cg10021749 / cg05829046 / cg22917311 / cg22902289 / cg23888024 / cg20572537
Activity	Airway	chr7	158278869	158278954	86	3	2.27212e-07	0.0018936			cg15012939 / cg05821571 / cg26138500
Activity	Airway	chr20	16555142	16555994	853	8	2.85086e-07	-0.00126152	KIF16B-003, KIF16B-201, KIF16B-202, KIF16B-001	KIF16B	cg17612071 / cg04189665 / cg26272575 / cg17003395 / cg14406419 / cg09509622 / cg12117660 / cg03980991
Activity	Airway	chr8	126347517	126347964	448	3	4.16837e-07	0.00149262			cg23516026 / cg11202704 / cg00589311
Activity	Airway	chr1	3162676	3163710	1035	6	4.58809e-07	0.000644771	PRDM16-004	PRDM16	cg27229529 / cg10952596 / cg13427179 / cg19825974 / cg10201191 / cg16694785
Activity	Airway	chr15	68643101	68643664	564	5	4.68601e-07	0.000921408			cg00351079 / cg11841351 / cg13058411 / cg09397653 / cg00696983
Activity	Airway	chr1	3277000	3277623	624	5	4.9845e-07	0.00046035			cg13087441 / cg03155428 / cg01602345 / cg21167817 / cg01071314
Activity	Airway	chr16	2086846	2087932	1087	4	5.24225e-07	0.000931683	SLC9A3R2-004	SLC9A3R2	cg01142668 / cg07670266 / cg09321109 / cg09476997
Activity	Airway	chr3	47024090	47024689	600	3	6.49549e-07	0.000779686	CCDC12-001, CCDC12-006, CCDC12-005	CCDC12	cg03665994 / cg02015997 / cg24194630
Activity	Airway	chr7	112120730	112122217	1488	10	7.78268e-07	0.00203955	LSMEM1-001, LSMEM1-201, LSMEM1-003, LSMEM1-002	LSMEM1	cg26526503 / cg03625149 / cg16109415 / cg09243037 / cg10399210 / cg20249277 / cg11161873 / cg09246302 / cg02540537 / cg06327814
Activity	Airway	chr11	3177622	3178322	701	7	8.70159e-07	0.00283384			cg06005892 / cg25627263 / cg03174521 / cg18415791 / cg01683158 / cg10803034 / cg20511548
Activity	Airway	chr17	79871405	79872670	1266	5	1.02243e-06	-0.000290987	SIRT7-021, SIRT7-019, SIRT7-023, SIRT7-007, SIRT7-020, SIRT7-022	SIRT7	cg18904832 / cg20182985 / cg02467449 / cg14681176 / cg07941143
Activity	Airway	chr10	82218813	82219410	598	4	1.03489e-06	-0.000666098	TSPAN14-006	TSPAN14	cg11272024 / cg09821763 / cg16348325 / cg22593342
Activity	Airway	chr7	94286420	94287242	823	20	1.06414e-06	0.000553428	SGCE-001, SGCE-008, SGCE-006, SGCE-004, SGCE-002, SGCE-003, SGCE-005, SGCE-007, PEG10-001, PEG10-002, PEG10-003	SGCE, PEG10	cg11175683 / cg04521244 / cg11562309 / cg18898992 / cg05096321 / cg19663555 / cg06695761 / cg21853542 / cg09890341 / cg20041873 / cg04303139 / cg03436478 / cg05509218 / cg22924867 / cg01169624 / cg03682823 / cg18139769 / cg12397924 / cg15696408 / cg22820921
Activity	Airway	chr1	153518867	153519639	773	5	1.151e-06	0.00103828	S100A4-002, S100A3-002, S100A4-003, S100A4-001, S100A4-005, S100A4-004	S100A4, S100A3	cg11089403 / cg07587610 / cg16725377 / cg07245635 / cg10085612
Activity	Airway	chr10	43599476	43600239	764	5	1.45932e-06	0.00144933	RET-004	RET	cg10802936 / cg17127309 / cg13350140 / cg22847846 / cg00248174
Activity	Airway	chr17	75848810	75849249	440	3	1.48405e-06	0.000905077			cg08969274 / cg16597689 / cg11156385
Activity	Airway	chr11	85469037	85469919	883	6	1.55438e-06	0.00148155	SYTL2-006, SYTL2-001, SYTL2-007	SYTL2	cg11429283 / cg27312916 / cg16285854 / cg20431176 / cg22498631 / cg02390624
Activity	Airway	chr7	156686555	156686691	137	3	1.69245e-06	-0.00112414	LMBR1-001, LMBR1-201, LMBR1-010, LMBR1-004, LMBR1-008, LMBR1-011, LMBR1-009, LMBR1-002, LMBR1-014, LMBR1-013, LMBR1-003, LMBR1-007, LMBR1-012, LMBR1-006, LMBR1-203	LMBR1	cg17536848 / cg17889504 / cg15169212
Activity	Airway	chr8	74582345	74582660	316	4	1.84563e-06	0.00113086	RP11-463D19.1-001	RP11-463D19.1	cg04926227 / cg16622065 / cg00472967 / cg23951044
Activity	Airway	chr9	138531512	138532663	1152	3	2.02352e-06	-0.000233461	GLT6D1-001	GLT6D1	cg06155641 / cg20821028 / cg04354845
Activity	Airway	chr1	58898552	58898793	242	3	2.31415e-06	-0.00139435			cg14560369 / cg03513464 / cg10708189
Activity	Airway	chr14	81408275	81408941	667	4	3.00043e-06	-0.00315212	CEP128-004, CEP128-003, CEP128-001, CEP128-011	CEP128	cg11057457 / cg16871298 / cg03458265 / cg06993952
Activity	Airway	chr17	33446298	33446937	640	5	3.50109e-06	-0.000203206	FNDC8-001, RAD51D-003, RAD51D-001, RAD51D-201, RAD51D-202, RAD51D-009, RAD51D-011, RAD51D-203, RAD51D-005, RAD51D-019, RAD51D-018, RAD51D-002, RAD51D-014, RAD51D-008, RAD51D-020, RAD51D-010, RAD51D-017, RAD51D-004, RAD51D-013, RAD51D-021, RAD51D-012, RAD51D-007, RAD51D-023, RAD51L3-RFFL-003, RAD51L3-RFFL-002, RAD51D-016, RAD51D-022, RAD51D-006, RAD51D-015, RAD51L3-RFFL-001	FNDC8, RAD51D, RAD51L3-RFFL	cg13337740 / cg02740947 / cg10960666 / cg03433329 / cg00567698
Activity	Airway	chr17	75470567	75471491	925	11	3.69729e-06	0.00279232	SEPT9-015, RP11-75C10.9-001	SEPT9, RP11-75C10.9	cg01513063 / cg17367458 / cg26921458 / cg16398747 / cg19948701 / cg15229994 / cg11947295 / cg14773822 / cg20030711 / cg16293484 / cg10997810
Activity	Airway	chr19	17392161	17393902	1742	16	3.94597e-06	-0.00120766	ANKLE1-003, ANKLE1-002, ANKLE1-004, ANKLE1-201, ANKLE1-001, ANKLE1-009, ANKLE1-005, ANKLE1-008, USHBP1-005, ANKLE1-006, ANKLE1-007	ANKLE1, USHBP1	cg05490871 / cg26249852 / cg19737225 / cg03874358 / cg21056992 / cg14608318 / cg07660645 / cg16905126 / cg00677360 / cg00433770 / cg27101125 / cg21435336 / cg15110403 / cg02221750 / cg04248312 / cg03745160
Activity	Airway	chr7	157460477	157461368	892	8	4.14969e-06	-0.00103911			cg03511031 / cg19509988 / cg06963346 / cg26337914 / cg00566158 / cg05894462 / cg03232056 / cg00935216
Activity	Airway	chr7	27162766	27164285	1520	7	4.7893e-06	0.000831324	HOXA-AS2-001, HOXA-AS2-005, HOXA-AS2-003, HOXA-AS2-002, HOXA-AS2-007	HOXA-AS2	cg03483713 / cg23403004 / cg19240213 / cg03331474 / cg03536885 / cg24360871 / cg22772747
Activity	Airway	chr2	15830021	15830172	152	3	4.92942e-06	0.00111638	AC008271.1-001	AC008271.1	cg09520554 / cg16527405 / cg22157099
Activity	Airway	chr6	28496405	28497605	1201	6	5.24586e-06	0.00071951	GPX5-002, GPX6-003, GPX5-004	GPX5, GPX6	cg08944443 / cg00909958 / cg18208998 / cg19238521 / cg13872880 / cg10788466
Activity	Airway	chr3	55516184	55517659	1476	8	5.88163e-06	-0.00273324	WNT5A-009, WNT5A-005, WNT5A-008	WNT5A	cg08832220 / cg05048976 / cg26843227 / cg26554505 / cg03588998 / cg01777121 / cg20746482 / cg08852968
Activity	Airway	chr11	44629374	44629743	370	4	7.08838e-06	0.00202072	RP11-58K22.4-001	RP11-58K22.4	cg25456144 / cg05573264 / cg19862307 / cg02184042
Activity	Airway	chr4	6694923	6695698	776	9	8.06009e-06	0.000894172	S100P-001, S100P-002, AC093323.1-201	S100P, AC093323.1	cg02883621 / cg14323984 / cg27027375 / cg14900031 / cg14140379 / cg25083732 / cg07210669 / cg26233331 / cg22266967
Activity	Airway	chr7	127910494	127911367	874	5	8.19877e-06	-0.00152149			cg09614350 / cg08234689 / cg21885361 / cg26209990 / cg20245362
Activity	Airway	chr5	139062493	139063887	1395	4	8.32058e-06	0.00108966	CXXC5-012, CXXC5-015, CTB-35F21.1-001	CXXC5, CTB-35F21.1	cg06905511 / cg17552710 / cg22039482 / cg20535393
Activity	Airway	chr7	127670570	127671044	475	6	8.32058e-06	0.00111993	LRRC4-001, LRRC4-002, LRRC4-003, LRRC4-004	LRRC4	cg13508402 / cg21129531 / cg06173720 / cg26173847 / cg26595520 / cg00353923
Activity	Airway	chr3	54401037	54401460	424	5	9.97995e-06	0.00116007			cg06372503 / cg21126188 / cg19602029 / cg01851981 / cg01951202
Activity	Airway	chr14	91033611	91033755	145	5	1.3372e-05	0.00105994	RP11-1078H9.2-001	RP11-1078H9.2	cg24974390 / cg18460129 / cg27127647 / cg16396822 / cg07180962
Activity	Airway	chr7	948246	949390	1145	4	1.33947e-05	-0.00482738			cg22289815 / cg25612754 / cg19665696 / cg14597098
Activity	Airway	chr12	6553092	6554051	960	7	1.35416e-05	0.00109265	CD27-001, CD27-002	CD27	cg18849517 / cg03724640 / cg06495803 / cg11384427 / cg03490138 / cg22395761 / cg22036538
Activity	Airway	chr1	3331987	3332705	719	5	1.5736e-05	0.000941599			cg02999781 / cg10588310 / cg14841011 / cg18396811 / cg17412901
Activity	Airway	chr2	220246215	220246735	521	3	1.84973e-05	-0.000270126	DNPEP-012, DNPEP-011, DNPEP-010	DNPEP	cg04822382 / cg13244214 / cg04333326
Activity	Airway	chr7	922775	923516	742	8	1.8966e-05	0.00116314	GET4-002, GET4-003	GET4	cg04553307 / cg10987503 / cg26618703 / cg26465469 / cg02782753 / cg19755576 / cg18612044 / cg09261403
Activity	Airway	chr3	127634188	127634587	400	7	1.98148e-05	0.000846347	KBTBD12-006, KBTBD12-001, KBTBD12-005	KBTBD12	cg05768427 / cg08488841 / cg10961186 / cg14701491 / cg12311882 / cg13859958 / cg21716282
Activity	Airway	chr6	169237914	169238443	530	6	1.99003e-05	0.000921132			cg07273224 / cg21986027 / cg23647616 / cg10579668 / cg20044752 / cg01398583
Activity	Airway	chr1	16693622	16694269	648	7	2.0815e-05	-0.000121595	SZRD1-201, SZRD1-001, SZRD1-005, RP11-430L17.1-001, SZRD1-007, SZRD1-004, SZRD1-003, SZRD1-008, SZRD1-011, SZRD1-009, SZRD1-006	SZRD1, RP11-430L17.1	cg10795710 / cg23269169 / cg24473622 / cg17194359 / cg17473903 / cg04522712 / cg24838495
Activity	Airway	chr11	69460951	69461451	501	5	2.37159e-05	0.00173304	CCND1-006	CCND1	cg16794682 / cg06539449 / cg13608094 / cg12266049 / cg19047670
Activity	Airway	chr17	3794445	3794828	384	4	2.3781e-05	0.000738182	CAMKK1-002, CAMKK1-003, CAMKK1-001, CAMKK1-201	CAMKK1	cg18487668 / cg22496986 / cg09143221 / cg03439237
Activity	Airway	chr17	76449477	76449599	123	3	2.40438e-05	0.000154318			cg10375710 / cg11988128 / cg11752857
Activity	Airway	chr17	8702369	8703341	973	9	2.45557e-05	-0.00111783	MFSD6L-001	MFSD6L	cg07796220 / cg18432414 / cg11685316 / cg05730038 / cg18561560 / cg18963365 / cg24203800 / cg13997361 / cg21335556
Activity	Airway	chr17	79898732	79899585	854	6	2.45557e-05	0.000442577	MYADML2-201, AC137723.5-001, PYCR1-007, PYCR1-006	MYADML2, AC137723.5, PYCR1	cg26377339 / cg27659505 / cg13311142 / cg08111196 / cg13647861 / cg18785120
Activity	Airway	chr1	23907333	23907905	573	4	2.49436e-05	0.000615886	MDS2-002	MDS2	cg22520516 / cg14160212 / cg17464510 / cg20632567
Activity	Airway	chr10	1781920	1782183	264	3	2.53118e-05	-0.00164418			cg25214376 / cg19964348 / cg17572155
Activity	Airway	chr14	35874863	35875088	226	3	2.74831e-05	0.0011609	NFKBIA-001, NFKBIA-011, NFKBIA-003, NFKBIA-005, NFKBIA-010, NFKBIA-002, NFKBIA-004, NFKBIA-008	NFKBIA	cg10675363 / cg12915636 / cg16903846
Activity	Airway	chr1	234367145	234367586	442	5	2.7671e-05	0.00199271			cg23093692 / cg04143909 / cg09119043 / cg23445321 / cg24723561
Activity	Airway	chr2	159591429	159591944	516	7	3.08179e-05	0.00123598	AC005042.4-001, AC005042.4-002	AC005042.4	cg20707889 / cg16887994 / cg12961348 / cg03472343 / cg15492379 / cg16519737 / cg11163343
Activity	Airway	chr13	102104573	102105129	557	9	3.32372e-05	0.000666975	ITGBL1-003, ITGBL1-007	ITGBL1	cg02119955 / cg18261781 / cg05138203 / cg10164367 / cg03386869 / cg15209376 / cg22070156 / cg16293118 / cg10243348
Activity	Airway	chr21	37667639	37668481	843	5	3.50785e-05	0.000667433	SRSF9P1-001	SRSF9P1	cg00622655 / cg24338411 / cg13402292 / cg22820639 / cg05163357
Activity	Airway	chr10	134795270	134795548	279	3	3.57721e-05	0.00108469			cg26579838 / cg19922741 / cg16903885
Activity	Airway	chr14	104073479	104074040	562	4	3.59278e-05	-0.0013715			cg07952815 / cg12801438 / cg12944183 / cg14228272
Activity	Airway	chr14	94759020	94759873	854	9	3.61449e-05	0.000629907	SERPINA10-001, SERPINA10-201, SERPINA10-002	SERPINA10	cg05788638 / cg13327727 / cg18763245 / cg17363439 / cg20599748 / cg21246665 / cg19937039 / cg00163480 / cg12142424
Activity	Airway	chr2	55450737	55450874	138	3	3.77978e-05	-0.000780842	CLHC1-013, CLHC1-012, AC012358.4-001	CLHC1, AC012358.4	cg02271560 / cg11652636 / cg20042692
Activity	Airway	chr5	14440757	14441261	505	5	3.85045e-05	0.00130583	TRIO-004	TRIO	cg07387761 / cg23528617 / cg09115473 / cg22727783 / cg05860111
Activity	Airway	chr1	209540370	209541276	907	6	4.01929e-05	0.00135339	RP11-372M18.2-001	RP11-372M18.2	cg02095129 / cg09011950 / cg12438903 / cg04272859 / cg12393284 / cg04703535
Activity	Airway	chr1	1142617	1142932	316	3	4.06883e-05	-0.00110807	TNFRSF18-003, TNFRSF18-002, TNFRSF18-001, TNFRSF18-004	TNFRSF18	cg02709725 / cg10583942 / cg07119157
Activity	Airway	chr17	79099711	79100682	972	11	4.11273e-05	0.00108894	MIR657-201, MIR338-201, AATK-010	MIR657, MIR338, AATK	cg26766064 / cg18637486 / cg06807993 / cg21473782 / cg06869212 / cg23295826 / cg11600078 / cg06332842 / cg23176214 / cg26068527 / cg24085713
Activity	Airway	chr12	132514266	132514956	691	8	4.13799e-05	0.000621919	SNORA49-201	SNORA49	cg02808699 / cg07154754 / cg07588358 / cg04935259 / cg11525011 / cg22832489 / cg05573322 / cg14704124
Activity	Airway	chr6	156718177	156718546	370	5	4.70468e-05	0.00130726			cg07292773 / cg21795221 / cg05225634 / cg09056876 / cg20021506
Activity	Airway	chr11	2011216	2011346	131	6	4.72022e-05	0.00106746	AC051649.6-001, MRPL23-AS1-001	AC051649.6, MRPL23-AS1	cg09248429 / cg27196158 / cg08273750 / cg07397493 / cg04859117 / cg18716210
Activity	Airway	chr17	1419124	1419634	511	5	5.0341e-05	-0.000102825	INPP5K-004, INPP5K-016, INPP5K-201, INPP5K-003, INPP5K-001, PITPNA-AS1-001, INPP5K-017, INPP5K-007, INPP5K-006, INPP5K-005, INPP5K-202, INPP5K-018, INPP5K-019, INPP5K-022, INPP5K-023, INPP5K-021, INPP5K-020	INPP5K, PITPNA-AS1	cg00279708 / cg19031271 / cg08819140 / cg12095127 / cg20612559
Activity	Airway	chr14	31401769	31401915	147	3	5.04761e-05	0.000619346	STRN3-007	STRN3	cg13994785 / cg20828149 / cg15839831
Activity	Airway	chr2	9772068	9772588	521	4	5.23364e-05	0.000789768	YWHAQ-001, YWHAQ-002, YWHAQ-005, YWHAQ-003	YWHAQ	cg23401684 / cg02453827 / cg15748006 / cg09185679
Activity	Airway	chr17	73823769	73824396	628	3	5.23364e-05	0.00147636	UNC13D-017	UNC13D	cg02627403 / cg12407791 / cg07010633
Activity	Airway	chr8	53852101	53853112	1012	8	5.53306e-05	0.000160381	NPBWR1-001	NPBWR1	cg02115041 / cg15531403 / cg07770968 / cg21381280 / cg02237470 / cg18755296 / cg06528306 / cg21001487
Activity	Airway	chr11	6425839	6426894	1056	10	5.68366e-05	0.000711519	APBB1-010, APBB1-017, APBB1-006, APBB1-004, APBB1-007, APBB1-003, APBB1-008, APBB1-005, APBB1-025, APBB1-024, APBB1-014, APBB1-018	APBB1	cg21139291 / cg27216937 / cg06497574 / cg19199146 / cg09741474 / cg23546873 / cg03972931 / cg16987247 / cg12976141 / cg01624871
Activity	Airway	chr12	118406733	118407999	1267	10	5.70423e-05	-0.000495131	KSR2-001, KSR2-202	KSR2	cg26365508 / cg08271494 / cg14357426 / cg16122782 / cg17854284 / cg05658717 / cg16803088 / cg18303049 / cg01386425 / cg02697867
Activity	Airway	chr3	99595841	99596020	180	3	5.73587e-05	0.000849569	FILIP1L-201, FILIP1L-007, FILIP1L-009, FILIP1L-003	FILIP1L	cg13790797 / cg14394740 / cg10561392
Activity	Airway	chr17	80541549	80542340	792	8	5.83434e-05	0.00106557	snoU13.58-201, FOXK2-010, FOXK2-011	snoU13, FOXK2	cg23674202 / cg24220178 / cg20173014 / cg11140276 / cg21093005 / cg26986438 / cg02094337 / cg02886134
Activity	Airway	chr3	126195181	126196376	1196	7	5.87587e-05	-0.00111302	ZXDC-002, ZXDC-001, ZXDC-003	ZXDC	cg27430182 / cg04498286 / cg01655150 / cg16898124 / cg17961835 / cg08528616 / cg02973875
Activity	Airway	chr22	23909175	23909533	359	4	5.93053e-05	0.000549796	AP000345.2-002, AP000345.2-001	AP000345.2	cg12757065 / cg01820665 / cg19851341 / cg23596862
Activity	Airway	chr6	111302500	111303184	685	10	6.05948e-05	0.00259253	RPF2-002, RPF2-003, RPF2-001, RPF2-004	RPF2	cg04899746 / cg21917405 / cg04419557 / cg05213296 / cg14002274 / cg16061928 / cg14564558 / cg13579852 / cg06498809 / cg18338391
Activity	Airway	chr8	103426064	103426213	150	3	6.21544e-05	0.000522113	UBR5-002, UBR5-001, UBR5-003	UBR5	cg16934339 / cg17020454 / cg24859772
Activity	Airway	chr7	788332	789945	1614	8	6.21544e-05	0.000973978			cg14216196 / cg26055747 / cg02890772 / cg19694458 / cg18929240 / cg24653772 / cg01058266 / cg06760423
Activity	Airway	chr16	2082689	2083393	705	7	6.23915e-05	0.00170543	SLC9A3R2-008, SLC9A3R2-009, SLC9A3R2-003	SLC9A3R2	cg09889479 / cg08120071 / cg05251269 / cg22116999 / cg07405121 / cg13767707 / cg08601673
Activity	Airway	chr6	35464304	35465342	1039	7	6.39647e-05	-0.000165236	TEAD3-001, TEAD3-005	TEAD3	cg00803638 / cg00026374 / cg17026052 / cg13947339 / cg12357304 / cg16717398 / cg16637776
Activity	Airway	chr11	113846918	113847135	218	5	6.43222e-05	0.000541311	HTR3A-003, HTR3A-201, HTR3A-202, HTR3A-001, HTR3A-002, HTR3A-004, HTR3A-203	HTR3A	cg10953410 / cg05942508 / cg01586609 / cg12612985 / cg21174512
Activity	Airway	chr16	53406901	53407808	908	11	6.58612e-05	-0.00249974	RP11-44F14.1-002, RP11-44F14.1-001, RP11-44F14.2-001	RP11-44F14.1, RP11-44F14.2	cg02382016 / cg08615070 / cg24278027 / cg19691036 / cg27310205 / cg09744766 / cg27158636 / cg08681685 / cg10144400 / cg04653913 / cg02380802
Activity	Airway	chr6	111279446	111279964	519	16	6.91154e-05	-0.000600754	GTF3C6-001, GTF3C6-002	GTF3C6	cg24030120 / cg25531478 / cg04140496 / cg06234342 / cg02359132 / cg05449607 / cg18873593 / cg26219797 / cg12072757 / cg00858015 / cg18710383 / cg00531924 / cg18659022 / cg27151360 / cg10816892 / cg15319017
Activity	Airway	chr10	327132	327612	481	5	6.97582e-05	0.000172013	RNA5SP298-201	RNA5SP298	cg15864612 / cg18721155 / cg27197835 / cg12537302 / cg05483131
Activity	Airway	chr13	47471562	47472429	868	14	7.44588e-05	0.00125498	HTR2A-001, HTR2A-201, HTR2A-202	HTR2A	cg10323433 / cg02027079 / cg01192538 / cg01620540 / cg06020661 / cg09798090 / cg24320398 / cg18200810 / cg15692052 / cg24118521 / cg23881368 / cg05506829 / cg07075299 / cg09394608
Activity	Airway	chr10	81141532	81142200	669	6	7.62794e-05	0.00093217	RP11-342M3.5-001	RP11-342M3.5	cg15422382 / cg25577099 / cg12498859 / cg22350358 / cg13029013 / cg13834460
Activity	Airway	chr2	239974654	239975220	567	3	8.43397e-05	-0.000102311			cg12011198 / cg18930444 / cg15369608
Activity	Airway	chr8	21915184	21915778	595	4	8.45769e-05	0.000811348	DMTN-001, DMTN-201, DMTN-203, DMTN-008, DMTN-019, DMTN-018, DMTN-010, DMTN-017, DMTN-009	DMTN	cg00891025 / cg17560136 / cg00699522 / cg08543134
Activity	Airway	chr1	182808819	182809277	459	4	8.74013e-05	-9.93486e-05	DHX9-001, DHX9-007	DHX9	cg18732664 / cg13193228 / cg21813546 / cg00781186
Activity	Airway	chr3	52868982	52869808	827	10	8.84668e-05	0.00098579	MUSTN1-001, RP5-966M1.6-001, MUSTN1-002, RP5-966M1.6-002	MUSTN1, RP5-966M1.6	cg25775751 / cg18741586 / cg25584187 / cg20735041 / cg12941836 / cg09354317 / cg21547371 / cg24205871 / cg23815702 / cg12426525
Activity	Airway	chr15	83776769	83777082	314	5	8.89912e-05	-0.00149286	TM6SF1-004, TM6SF1-001, TM6SF1-003, TM6SF1-201, TM6SF1-006, TM6SF1-008, TM6SF1-005, TM6SF1-009	TM6SF1	cg25452071 / cg27009545 / cg22831436 / cg25045893 / cg09682213
Activity	Airway	chr1	4837462	4838170	709	3	9.17849e-05	0.000590475			cg24639469 / cg24297067 / cg24996755
Activity	Airway	chr11	112034801	112035434	634	7	9.17849e-05	-0.00230634	IL18-001, IL18-003, IL18-006, IL18-005, IL18-002	IL18	cg11304234 / cg13899486 / cg05887493 / cg26534425 / cg04929355 / cg09122223 / cg07362283
Activity	Airway	chr9	136019673	136020089	417	4	9.38866e-05	5.49875e-05			cg13416901 / cg10094355 / cg13708688 / cg13664579
Activity	Airway	chr14	35099471	35100095	625	8	9.48285e-05	-0.000879675	SNX6-201, SNX6-002, SNX6-001, SNX6-202, SNX6-004, SNX6-009, SNX6-003, SNX6-007, SNX6-008, SNX6-005, SNX6-006	SNX6	cg06161720 / cg13453819 / cg13093793 / cg23659015 / cg02333555 / cg20478089 / cg23884096 / cg17346022
Activity	Airway	chr7	72971748	72972737	990	14	9.48285e-05	-0.000930953	BCL7B-001, BCL7B-002, BCL7B-014, BCL7B-007, BCL7B-008, BCL7B-006, BCL7B-010, BCL7B-009, BCL7B-003, BCL7B-011	BCL7B	cg27026831 / cg23991025 / cg16788538 / cg09834234 / cg09265173 / cg15644686 / cg24575065 / cg05386606 / cg27441048 / cg05555294 / cg03572677 / cg14527128 / cg09005508 / cg18679615
Activity	Airway	chr4	77341841	77342104	264	4	9.51737e-05	0.00186758	CCDC158-006, CCDC158-008	CCDC158	cg03405128 / cg19311244 / cg02093808 / cg20432211
Activity	Airway	chr1	954619	955463	845	6	9.72383e-05	-0.000104876	AGRN-001	AGRN	cg09363892 / cg03185752 / cg15153791 / cg04336684 / cg22482746 / cg25177113
Activity	Airway	chr1	16460075	16460239	165	3	9.8227e-05	0.000889533	EPHA2-004	EPHA2	cg09832381 / cg15346134 / cg03065168
Activity	Airway	chr2	215675429	215675637	209	3	0.00010007	-0.00106532	BARD1-001, BARD1-005, BARD1-201, BARD1-003, BARD1-007, BARD1-008, AC072062.1-001	BARD1, AC072062.1	cg24715680 / cg08563601 / cg24607575
Activity	Airway	chr3	53080960	53081507	548	3	0.00010007	0.000579151	SFMBT1-201, SFMBT1-202, SFMBT1-203, SFMBT1-001, SFMBT1-006, SFMBT1-002, SFMBT1-005, SFMBT1-004, SFMBT1-003, SFMBT1-008	SFMBT1	cg22581676 / cg24775474 / cg22049472
Activity	Airway	chr9	94495272	94496106	835	4	0.000102947	0.000228327			cg13944389 / cg21171954 / cg10075733 / cg08773963
Activity	Airway	chr3	127056837	127057149	313	5	0.0001044	0.00209314			cg03255953 / cg21487550 / cg25436886 / cg26312807 / cg20920097
Activity	Airway	chr10	135340445	135341025	581	10	0.0001044	-0.00164817	CYP2E1-201, CYP2E1-008, CYP2E1-007, CYP2E1-002, CYP2E1-003, CYP2E1-006, CYP2E1-010, AL161645.2-201	CYP2E1, AL161645.2	cg07381788 / cg09208540 / cg10986462 / cg08472147 / cg01465364 / cg00436603 / cg14250048 / cg19571004 / cg19837601 / cg21024264
Activity	Airway	chr6	30656024	30656692	669	10	0.000108771	0.00101974	PPP1R18-001, PPP1R18-002, NRM-007, PPP1R18-004, PPP1R18-003, NRM-008	PPP1R18, NRM	cg27385757 / cg15696968 / cg00128100 / cg03922146 / cg13423389 / cg24710951 / cg08743794 / cg26004235 / cg14646977 / cg05978527
Activity	Airway	chr6	41195442	41196139	698	3	0.000109838	0.00135245	TREML4-001, TREML4-002, TREML4-003	TREML4	cg22921445 / cg03849834 / cg25555787
Activity	Airway	chr16	27240670	27240805	136	3	0.000110796	0.000967235	NSMCE1-004	NSMCE1	cg02421308 / cg10353985 / cg24892659
Activity	Airway	chr8	52722023	52722750	728	8	0.000110796	0.000824671	PXDNL-002, PXDNL-201, RP11-11C20.3-001	PXDNL, RP11-11C20.3	cg22653915 / cg13492337 / cg24946253 / cg20480642 / cg10126372 / cg22859585 / cg25164777 / cg04785269
Activity	Airway	chr7	101579929	101580127	199	3	0.000115623	0.00166739			cg06173663 / cg06471596 / cg06800829
Activity	Airway	chr4	987303	987906	604	5	0.000118702	0.000803138	SLC26A1-001, SLC26A1-002, SLC26A1-003, IDUA-011, IDUA-010	SLC26A1, IDUA	cg21616051 / cg23802491 / cg04648402 / cg23332689 / cg21628539
Activity	Airway	chr13	114145943	114146138	196	4	0.000123286	-0.000539359	DCUN1D2-002, TMCO3-008, DCUN1D2-201, DCUN1D2-001, TMCO3-007, DCUN1D2-003, DCUN1D2-004, DCUN1D2-007, TMCO3-006, DCUN1D2-006, DCUN1D2-008	DCUN1D2, TMCO3	cg10400441 / cg04340435 / cg09456782 / cg25840538
Activity	Airway	chr4	57410776	57411742	967	8	0.000124945	0.000350981			cg12303341 / cg07097005 / cg08575268 / cg19074255 / cg16579049 / cg10299086 / cg23861655 / cg22046143
Activity	Airway	chr16	88453579	88453939	361	5	0.000133459	0.000844497			cg04245568 / cg10218510 / cg06552969 / cg18293633 / cg02270420
Activity	Airway	chr17	48609332	48610255	924	7	0.000142247	-0.000231326	EPN3-001, EPN3-008, EPN3-009, EPN3-014, EPN3-018, EPN3-015, EPN3-013, EPN3-002, EPN3-011, EPN3-016, EPN3-005, EPN3-004, EPN3-010, EPN3-012, EPN3-017, EPN3-201, EPN3-202, EPN3-020, MYCBPAP-012	EPN3, MYCBPAP	cg06900494 / cg09827751 / cg10567637 / cg03117819 / cg08449531 / cg24236903 / cg24006361
Activity	Airway	chr4	8045920	8046793	874	3	0.0001445	0.00115661			cg08559161 / cg17972100 / cg22654055
Activity	Airway	chr2	60762929	60763808	880	7	0.0001445	0.00107785	BCL11A-008	BCL11A	cg15274129 / cg11147204 / cg27159979 / cg21808368 / cg05660989 / cg10853543 / cg10600647
Activity	Airway	chr1	201081382	201081686	305	4	0.0001445	0.000614962	CACNA1S-001, CACNA1S-002	CACNA1S	cg19765450 / cg16346740 / cg15892617 / cg00095526
Activity	Airway	chr1	144994318	144995889	1572	12	0.000145475	0.00153293	PDE4DIP-007, PDE4DIP-005, PDE4DIP-004, PDE4DIP-003, PDE4DIP-002, PDE4DIP-011, PDE4DIP-054, PDE4DIP-050, PDE4DIP-038, PDE4DIP-053, PDE4DIP-028	PDE4DIP	cg05771459 / cg15743907 / cg00147850 / cg07552868 / cg18191688 / cg11315465 / cg23149832 / cg18908780 / cg25317315 / cg12271433 / cg05074392 / cg04156383
Activity	Airway	chr8	10191983	10192943	961	12	0.000152928	0.00100194			cg01970784 / cg07129852 / cg20815502 / cg10937131 / cg06223437 / cg09495855 / cg06992223 / cg12810313 / cg16038868 / cg14257676 / cg05753693 / cg06620390
Activity	Airway	chr11	22285019	22285228	210	3	0.00015469	0.00169978	CTD-3064C13.1-001	CTD-3064C13.1	cg06595696 / cg25767823 / cg05109683
Activity	Airway	chr17	7253189	7253720	532	8	0.00016203	-0.00131936	KCTD11-001, ACAP1-012, ACAP1-009, ACAP1-010, ACAP1-011, KCTD11-002	KCTD11, ACAP1	cg08324090 / cg06721232 / cg25900902 / cg07925670 / cg20217592 / cg15713546 / cg02448825 / cg02676175
Activity	Airway	chr19	16629806	16630285	480	5	0.000163192	0.000477133	CHERP-008, CHERP-007	CHERP	cg14798382 / cg00678398 / cg18098743 / cg25453122 / cg10396588
Activity	Airway	chr1	38478083	38478440	358	9	0.000163708	-0.000805927	UTP11L-001, UTP11L-004, UTP11L-201	UTP11L	cg17428744 / cg10888390 / cg16227703 / cg25667659 / cg15504459 / cg06175512 / cg08909930 / cg00716675 / cg21319745
Activity	Airway	chr7	98573836	98574386	551	5	0.000169632	0.000209961	TRRAP-006	TRRAP	cg26439352 / cg17832029 / cg01031271 / cg25934268 / cg14890922
Activity	Airway	chr7	27154262	27155234	973	16	0.000170798	0.00141238	HOXA-AS2-006, HOXA-AS2-011, HOXA-AS2-008, HOXA3-004, HOXA-AS2-012	HOXA-AS2, HOXA3	cg07942135 / cg07917150 / cg10794257 / cg08164294 / cg00899400 / cg03650946 / cg09469665 / cg21556281 / cg16644023 / cg15982700 / cg00318947 / cg16748008 / cg16406967 / cg18680977 / cg04351734 / cg22798849
Activity	Airway	chr12	6379348	6379869	522	4	0.000173998	0.00060063	RP1-96H9.5-001, RP1-96H9.5-201	RP1-96H9.5	cg09045935 / cg18645218 / cg11865646 / cg20455040
Activity	Airway	chr20	48893855	48894042	188	3	0.000184096	0.00129358	RP11-290F20.3-004, RP11-290F20.3-003	RP11-290F20.3	cg17629827 / cg05725516 / cg26950287
Activity	Airway	chr10	126311927	126312411	485	4	0.000189215	0.000983918			cg15986847 / cg25699052 / cg14439529 / cg20166919
Activity	Airway	chr11	1483731	1483973	243	5	0.000189508	0.00151753			cg16298462 / cg00902602 / cg03690133 / cg02923888 / cg07335189
Activity	Airway	chr1	916663	917892	1230	11	0.000189753	0.00212937	C1orf170-001, C1orf170-201	C1orf170	cg09582238 / cg10824915 / cg22599150 / cg16349774 / cg20869814 / cg22579372 / cg22583825 / cg15526941 / cg10201533 / cg11235921 / cg11782208
Activity	Airway	chr11	2922464	2923264	801	11	0.000191305	0.000868032	SLC22A18-001, SLC22A18-002, SLC22A18-003, SLC22A18-005, SLC22A18AS-002, SLC22A18-012, SLC22A18-006, SLC22A18AS-001	SLC22A18, SLC22A18AS	cg15739881 / cg12563184 / cg04665867 / cg24041239 / cg09198782 / cg07291601 / cg25548316 / cg10943932 / cg02081198 / cg05385260 / cg16035277
Activity	Airway	chr8	20159446	20160009	564	3	0.000201142	0.00148706	LZTS1-001	LZTS1	cg09772075 / cg27655507 / cg15631458
Activity	Airway	chr3	10331548	10332750	1203	8	0.00020383	0.00120464	GHRL-008, GHRL-001, GHRL-002, GHRL-014, GHRL-005, GHRL-006, GHRL-004, GHRL-018, GHRL-017, GHRL-003, GHRL-201, GHRL-202, GHRL-009, GHRL-012, GHRL-013, GHRL-015, GHRL-016, GHRLOS-004	GHRL, GHRLOS	cg09560438 / cg06466666 / cg05898750 / cg26712737 / cg20626616 / cg21411674 / cg05198994 / cg19530800
Activity	Airway	chr6	74071926	74072820	895	9	0.000206466	-0.0011267	KHDC3L-001	KHDC3L	cg03288534 / cg20048521 / cg19146112 / cg16074228 / cg27237745 / cg13001017 / cg26550861 / cg12070285 / cg22301664
Activity	Airway	chr3	121311783	121312383	601	6	0.00020688	0.000932564	FBXO40-001, snoU13.184-201	FBXO40, snoU13	cg21395018 / cg07866867 / cg12456825 / cg07378309 / cg02845063 / cg01905321
Activity	Airway	chr7	73508200	73508994	795	8	0.000209963	-0.0005828	LIMK1-006, LIMK1-007, LIMK1-005	LIMK1	cg22848676 / cg10038591 / cg00848997 / cg03557614 / cg11041734 / cg04663932 / cg06733155 / cg00334821
Activity	Airway	chr14	21511112	21511676	565	3	0.000215504	0.00130283	RNASE7-001, RNASE7-002	RNASE7	cg16410171 / cg01835580 / cg02200717
Activity	Airway	chr2	74693332	74693876	545	4	0.000218142	-0.000973738	MOGS-001, MOGS-003, MOGS-007, MOGS-002, MOGS-201, MOGS-005, MOGS-006, MOGS-202	MOGS	cg04677723 / cg19819715 / cg02116280 / cg04112495
Activity	Airway	chr17	39623313	39624088	776	5	0.000227066	0.00136127	KRT32-001, RNU2-32P-201	KRT32, RNU2-32P	cg23674788 / cg23999491 / cg08611714 / cg25598400 / cg24318032
Activity	Airway	chr1	36937223	36938155	933	7	0.000227066	0.00104199	CSF3R-018, CSF3R-012, CSF3R-017	CSF3R	cg25385468 / cg04182076 / cg17219729 / cg01046604 / cg20173993 / cg11227872 / cg20029903
Activity	Airway	chr1	63476738	63477014	277	4	0.0002313	0.00075673	RP11-5P4.1-003, RP11-5P4.1-001, RP11-5P4.1-002	RP11-5P4.1	cg17924754 / cg06214213 / cg00601890 / cg13069072
Activity	Airway	chr7	2565944	2566911	968	7	0.00023632	0.00077871	MIR4648-201	MIR4648	cg06160397 / cg11807318 / cg22512208 / cg09196059 / cg17226348 / cg27186851 / cg05706582
Activity	Airway	chr1	171832790	171833304	515	4	0.000244643	0.00140943	DNM3-IT1-001	DNM3-IT1	cg18467412 / cg08674506 / cg06087493 / cg13520547
Activity	Airway	chr1	15251269	15251881	613	4	0.000255569	-0.000202179	KAZN-003	KAZN	cg09820321 / cg11141156 / cg23361368 / cg00809863
Activity	Airway	chr4	102711629	102712082	454	6	0.000259749	-0.00093884	BANK1-001, BANK1-201, BANK1-002	BANK1	cg05954640 / cg05935311 / cg20762861 / cg25023994 / cg00332153 / cg27064287
Activity	Airway	chr20	62442142	62442660	519	3	0.000264269	0.000606004			cg14341251 / cg02774086 / cg06492545
Activity	Airway	chr3	39542480	39542991	512	4	0.00027284	0.00166274	MOBP-006, MOBP-005, MOBP-014	MOBP	cg21827971 / cg22110662 / cg27272723 / cg05317077
Activity	Airway	chr16	81734870	81735306	437	3	0.000273748	-0.00022516			cg01162519 / cg03299518 / cg12725076
Activity	Airway	chr5	167180933	167181845	913	6	0.000282611	0.00121747	TENM2-010, TENM2-003	TENM2	cg25814236 / cg01881971 / cg17543425 / cg00045762 / cg20983178 / cg09922087
Activity	Airway	chr22	18631867	18632433	567	4	0.000282681	-0.000338018	USP18-001	USP18	cg11243159 / cg27281093 / cg18699242 / cg01963623
Activity	Airway	chr14	101520944	101521809	866	12	0.000287836	0.00051939	MIR382-201, MIR134-201, MIR323B-201, MIR485-201	MIR382, MIR134, MIR323B, MIR485	cg11439869 / cg13753460 / cg04761768 / cg21103170 / cg06934265 / cg23488816 / cg14431528 / cg01119169 / cg18444589 / cg21071540 / cg23940023 / cg09291131
[truncated: 11,296 more rows]

## Sheet: Table S3 - Pathways
SGRQ	Tissue	geneSet	description	size	overlap	expect	enrichmentRatio	pValue	FDR	GeneSymbols
[truncated: 434 more rows]
